# Supplementary material for: Dendrobium officinale polysaccharide improves hair regrowth in androgenetic alopecia mice and is associated with coordinated changes in local steroid metabolism, ESR1 activation, and keratin-related follicular responses
Source: Front Pharmacol. 2026 May 18;17:1845814. doi: 10.3389/fphar.2026.1845814 (PMC13223121; doi:10.3389/fphar.2026.1845814)
Supplement: Supplementary file 1 [file DataSheet1.zip]

Archive with 6 entries (5 files):
- supplementary Material/
- supplementary Material/Supplementary Table 1 Differentially Expressed Proteins.xlsx
- supplementary Material/Supplementary Table 2 Model VS DOP COG.xlsx
- supplementary Material/Supplementary Table 3 GO Annotation Enrichment Analysis.xlsx
- supplementary Material/Supplementary Table 4 Control VS Model KEGG Enrichment Significant Pathway.xlsx
- supplementary Material/Supplementary Table 5 Model VS DOP KEGG Enrichment Significant Pathway.xlsx
