# Supplementary material for: Dendrobium officinale polysaccharide improves hair regrowth in androgenetic alopecia mice and is associated with coordinated changes in local steroid metabolism, ESR1 activation, and keratin-related follicular responses
Source: Front Pharmacol. 2026 May 18;17:1845814. doi: 10.3389/fphar.2026.1845814 (PMC13223121; doi:10.3389/fphar.2026.1845814)
Supplement: Supplementary file 1 [file DataSheet1.zip › supplementary Material/Supplementary Table 1 Differentially Expressed Proteins.xlsx]

## Sheet: CON_vs_MOD
GeneName	Accession	Description	MEAN Control	MEAN Model	P-VALUE	Q-VALUE	P-VALUE-chitest	FOLD CHANGE	LOG_FOLDCHANGE	normalized_Control_1	normalized_Control_2	normalized_Control_3	normalized_Control_4	normalized_Control_5	normalized_Control_6	normalized_Model_1	normalized_Model_2	normalized_Model_3	normalized_Model_4	normalized_Model_5	normalized_Model_6	ori_control_1	ori_control_2	ori_control_3	ori_control_4	ori_control_5	ori_control_6	ori_Model_1	ori_Model_2	ori_Model_3	ori_Model_4	ori_Model_5	ori_Model_6
Gpatch8	A2A6A1	>sp|A2A6A1|GPTC8_MOUSE G patch domain-containing protein 8 OS=Mus musculus OX=10090 GN=Gpatch8 PE=1 SV=1	45.0213	29.6316	0.000558244	0.00577215		0.658169	-0.60347	44.2603	56.291	43.1572	42.7864	37.6611	45.9718	22.2328	33.1268	26.4206	31.4499	33.1284	31.4312	44.2603	56.291	43.1572	42.7864	37.6611	45.9718	22.2328	33.1268	26.4206	31.4499	33.1284	31.4312
Aadacl3	A2A7Z8	>sp|A2A7Z8|ADCL3_MOUSE Arylacetamide deacetylase-like 3 OS=Mus musculus OX=10090 GN=Aadacl3 PE=3 SV=1	42.9362	143.812	0.000883529	0.00760163	0.29627	3.34944	1.74392	0.532842	44.2854	46.7159	42.6391	58.3063	65.1375	213.81	194.813	107.099	103.791	125.966	117.394		44.2854	46.7159	42.6391	58.3063	65.1375	213.81	194.813	107.099	103.791	125.966	117.394
Itgb4	A2A863	>sp|A2A863|ITB4_MOUSE Integrin beta-4 OS=Mus musculus OX=10090 GN=Itgb4 PE=1 SV=1	952.624	1252.77	0.000706338	0.00662342		1.31507	0.395139	876.798	868.471	910.749	912.591	1073.02	1074.12	1129.88	1178.95	1414.98	1389.92	1209.48	1193.4	876.798	868.471	910.749	912.591	1073.02	1074.12	1129.88	1178.95	1414.98	1389.92	1209.48	1193.4
Awat1	A2ADU9	>sp|A2ADU9|AWAT1_MOUSE Acyl-CoA wax alcohol acyltransferase 1 OS=Mus musculus OX=10090 GN=Awat1 PE=2 SV=1	68.0085	247.249	0.000772509	0.00700864		3.63557	1.86218	41.4374	47.8577	69.6026	75.7444	89.6132	83.7956	282.287	295.32	163.372	161.066	297.242	284.21	41.4374	47.8577	69.6026	75.7444	89.6132	83.7956	282.287	295.32	163.372	161.066	297.242	284.21
Dock11	A2AF47	>sp|A2AF47|DOC11_MOUSE Dedicator of cytokinesis protein 11 OS=Mus musculus OX=10090 GN=Dock11 PE=1 SV=1	67.6846	98.5644	0.000851713	0.00743805		1.45623	0.542238	57.1024	48.3098	73.0328	71.7465	75.2356	80.6808	97.5285	95.4333	86.2738	90.1788	110.721	111.251	57.1024	48.3098	73.0328	71.7465	75.2356	80.6808	97.5285	95.4333	86.2738	90.1788	110.721	111.251
Shroom2	A2ALU4	>sp|A2ALU4|SHRM2_MOUSE Protein Shroom2 OS=Mus musculus OX=10090 GN=Shroom2 PE=1 SV=1	24.038	0.532842	0.0282674	0.0462564	0.0143059	0.0221667	-5.49546	41.1692	37.524	37.7748	26.694	0.532842	0.532842	0.532842	0.532842	0.532842	0.532842	0.532842	0.532842	41.1692	37.524	37.7748	26.694
Dnajc25	A2ALW5	>sp|A2ALW5|DJC25_MOUSE DnaJ homolog subfamily C member 25 OS=Mus musculus OX=10090 GN=Dnajc25 PE=1 SV=1	75.5608	168.154	0.000172895	0.00318481		2.22541	1.15407	28.2063	35.061	99.1575	91.077	93.6682	106.195	152.929	156.303	200.342	180.133	160.184	159.032	28.2063	35.061	99.1575	91.077	93.6682	106.195	152.929	156.303	200.342	180.133	160.184	159.032
Klhl41	A2AUC9	>sp|A2AUC9|KLH41_MOUSE Kelch-like protein 41 OS=Mus musculus OX=10090 GN=Klhl41 PE=1 SV=1	967.9	1209.48	0.00015041	0.0029887		1.2496	0.321462	927.936	932.786	1043.2	1001.77	963.473	938.239	1218.45	1291.67	1194.65	1327.01	1117.21	1107.92	927.936	932.786	1043.2	1001.77	963.473	938.239	1218.45	1291.67	1194.65	1327.01	1117.21	1107.92
Mocs3	A2BDX3	>sp|A2BDX3|MOCS3_MOUSE Adenylyltransferase and sulfurtransferase MOCS3 OS=Mus musculus OX=10090 GN=Mocs3 PE=1 SV=1	198.221	155.189	0.000588834	0.00595528		0.782907	-0.353087	216.022	208.059	193.34	196.145	172.224	203.538	155.77	177.685	137.366	139.725	163.21	157.376	216.022	208.059	193.34	196.145	172.224	203.538	155.77	177.685	137.366	139.725	163.21	157.376
Palm3	A2TJV2	>sp|A2TJV2|PALM3_MOUSE Paralemmin-3 OS=Mus musculus OX=10090 GN=Palm3 PE=1 SV=1	50.5368	5.78684	0.0126492	0.0309114	0.0209213	0.114507	-3.12649	92.601	84.4412	0.532842	46.4008	43.8232	35.4216	0.532842	0.532842	0.532842	32.0568	0.532842	0.532842	92.601	84.4412		46.4008	43.8232	35.4216				32.0568
Cercam	A3KGW5	>sp|A3KGW5|GT253_MOUSE Inactive glycosyltransferase 25 family member 3 OS=Mus musculus OX=10090 GN=Cercam PE=3 SV=1	194.568	303.433	0.000681031	0.0064731		1.55952	0.641099	137.993	126.628	224.911	237.711	219.444	220.722	333.982	283.322	284.009	277.191	332.208	309.884	137.993	126.628	224.911	237.711	219.444	220.722	333.982	283.322	284.009	277.191	332.208	309.884
Atp2c2	A7L9Z8	>sp|A7L9Z8|AT2C2_MOUSE Calcium-transporting ATPase type 2C member 2 OS=Mus musculus OX=10090 GN=Atp2c2 PE=1 SV=1	60.125	11.1287	0.000453137	0.00511454	0.0455003	0.185093	-2.43368	89.1848	82.3624	53.0621	46.4196	41.9909	47.7303	22.5195	24.289	0.532842	0.532842	18.3654	0.532842	89.1848	82.3624	53.0621	46.4196	41.9909	47.7303	22.5195	24.289			18.3654
Zscan20	B2KFW1	>sp|B2KFW1|ZSC20_MOUSE Zinc finger and SCAN domain-containing protein 20 OS=Mus musculus OX=10090 GN=Zscan20 PE=2 SV=2	19.4178	148.562	7.93233e-05	0.0021323	0.0143059	7.6508	2.93561	0.532842	0.532842	0.532842	47.1318	67.2438	0.532842	215.759	160.134	111.425	133.936	159.186	110.931				47.1318	67.2438		215.759	160.134	111.425	133.936	159.186	110.931
Rnaset2a	C0HKG5	>sp|C0HKG5|RNT2A_MOUSE Ribonuclease T2-A OS=Mus musculus OX=10090 GN=Rnaset2a PE=1 SV=1	818.173	435.277	5.65774e-05	0.0017888		0.532011	-0.910472	968.271	954.992	803.018	831.942	716.292	634.522	354.816	448.031	389.628	455.529	482.298	481.359	968.271	954.992	803.018	831.942	716.292	634.522	354.816	448.031	389.628	455.529	482.298	481.359
Gls	D3Z7P3	>sp|D3Z7P3|GLSK_MOUSE Glutaminase kidney isoform, mitochondrial OS=Mus musculus OX=10090 GN=Gls PE=1 SV=1	562.838	713.638	8.2822e-05	0.0021764		1.26793	0.342473	507.458	506.843	590.634	572.647	624.509	574.935	706.539	649.419	738.648	731.017	741.2	715.003	507.458	506.843	590.634	572.647	624.509	574.935	706.539	649.419	738.648	731.017	741.2	715.003
Acacb	E9Q4Z2	>sp|E9Q4Z2|ACACB_MOUSE Acetyl-CoA carboxylase 2 OS=Mus musculus OX=10090 GN=Acacb PE=1 SV=1	1172.77	2250.19	0.000630382	0.00619156		1.9187	0.94013	646.342	579.756	1409.2	1366.81	1457.75	1576.75	2321.12	2282.52	1826.15	1936.05	2600.64	2534.67	646.342	579.756	1409.2	1366.81	1457.75	1576.75	2321.12	2282.52	1826.15	1936.05	2600.64	2534.67
Ythdc1	E9Q5K9	>sp|E9Q5K9|YTDC1_MOUSE YTH domain-containing protein 1 OS=Mus musculus OX=10090 GN=Ythdc1 PE=1 SV=2	47.686	8.76245	0.0204204	0.0393021	0.0209213	0.183753	-2.44416	29.4455	0.532842	54.0876	66.4999	78.0918	57.4582	0.532842	0.532842	0.532842	0.532842	49.9105	0.532842	29.4455		54.0876	66.4999	78.0918	57.4582					49.9105
Hk2	O08528	>sp|O08528|HXK2_MOUSE Hexokinase-2 OS=Mus musculus OX=10090 GN=Hk2 PE=1 SV=1	1881.37	2315.93	1.70249e-06	0.000376796		1.23098	0.299808	1879.86	1917.9	1865.49	1987.79	1835.56	1801.61	2275.88	2283.62	2197.27	2443.81	2324.48	2370.5	1879.86	1917.9	1865.49	1987.79	1835.56	1801.61	2275.88	2283.62	2197.27	2443.81	2324.48	2370.5
Capn2	O08529	>sp|O08529|CAN2_MOUSE Calpain-2 catalytic subunit OS=Mus musculus OX=10090 GN=Capn2 PE=1 SV=4	2312.48	3031.81	2.20706e-05	0.00115485		1.31106	0.390738	2085.7	2327.09	2344.76	2376.22	2423.06	2318.06	3316.76	3263.06	2970.9	2923.85	2836.15	2880.13	2085.7	2327.09	2344.76	2376.22	2423.06	2318.06	3316.76	3263.06	2970.9	2923.85	2836.15	2880.13
Mknk1	O08605	>sp|O08605|MKNK1_MOUSE MAP kinase-interacting serine/threonine-protein kinase 1 OS=Mus musculus OX=10090 GN=Mknk1 PE=1 SV=2	152.718	109.602	0.000718578	0.00669661		0.717671	-0.478605	133.384	139.558	160.695	177.539	153.193	151.941	118.822	127.378	111.472	117.897	94.5218	87.5178	133.384	139.558	160.695	177.539	153.193	151.941	118.822	127.378	111.472	117.897	94.5218	87.5178
Casp6	O08738	>sp|O08738|CASP6_MOUSE Caspase-6 OS=Mus musculus OX=10090 GN=Casp6 PE=1 SV=1	573.699	422.292	3.16904e-05	0.00135158		0.736087	-0.442052	607.315	598.75	501.586	554.708	605.276	574.561	450.079	466.145	397.856	434.394	394.01	391.271	607.315	598.75	501.586	554.708	605.276	574.561	450.079	466.145	397.856	434.394	394.01	391.271
Degs1	O09005	>sp|O09005|DEGS1_MOUSE Sphingolipid delta(4)-desaturase DES1 OS=Mus musculus OX=10090 GN=Degs1 PE=1 SV=1	99.6539	197.122	0.000278084	0.00390722		1.97806	0.984089	68.0341	57.3251	122.19	114.681	122.491	113.203	180.368	215.441	166.016	159.314	225.367	236.225	68.0341	57.3251	122.19	114.681	122.491	113.203	180.368	215.441	166.016	159.314	225.367	236.225
Amacr	O09174	>sp|O09174|AMACR_MOUSE Alpha-methylacyl-CoA racemase OS=Mus musculus OX=10090 GN=Amacr PE=1 SV=4	169.664	236.193	7.86113e-07	0.000273139		1.39212	0.477289	185.946	180.662	158.023	166.564	155.1	171.688	226.884	243.595	237.999	242.541	242.763	223.377	185.946	180.662	158.023	166.564	155.1	171.688	226.884	243.595	237.999	242.541	242.763	223.377
Celsr1	O35161	>sp|O35161|CELR1_MOUSE Cadherin EGF LAG seven-pass G-type receptor 1 OS=Mus musculus OX=10090 GN=Celsr1 PE=1 SV=3	89.5236	60.0764	0.000615034	0.00610588		0.671067	-0.57547	109.611	102.873	83.2342	81.4786	80.051	79.8935	53.0487	58.3227	62.61	53.0199	69.3691	64.0879	109.611	102.873	83.2342	81.4786	80.051	79.8935	53.0487	58.3227	62.61	53.0199	69.3691	64.0879
Cd151	O35566	>sp|O35566|CD151_MOUSE CD151 antigen OS=Mus musculus OX=10090 GN=Cd151 PE=1 SV=2	245.509	420.452	0.000874217	0.00755426		1.71257	0.776161	157.058	181.079	317.257	266.286	265.97	285.406	441.933	399.071	322.909	526.516	397.088	435.191	157.058	181.079	317.257	266.286	265.97	285.406	441.933	399.071	322.909	526.516	397.088	435.191
Nr1i3	O35627	>sp|O35627|NR1I3_MOUSE Nuclear receptor subfamily 1 group I member 3 OS=Mus musculus OX=10090 GN=Nr1i3 PE=1 SV=2	85.6046	15.1438	0.013668	0.0320869	0.0143059	0.176905	-2.49896	131.622	169.08	64.4128	55.6084	64.1887	28.7158	0.532842	0.532842	0.532842	46.9977	0.532842	41.734	131.622	169.08	64.4128	55.6084	64.1887	28.7158				46.9977		41.734
Hyal2	O35632	>sp|O35632|HYAL2_MOUSE Hyaluronidase-2 OS=Mus musculus OX=10090 GN=Hyal2 PE=1 SV=2	90.91	7.87624	8.19383e-05	0.00216545	0.00341479	0.0866378	-3.52886	114.884	130.618	60.4887	76.8407	85.1137	77.5143	0.532842	0.532842	0.532842	44.5932	0.532842	0.532842	114.884	130.618	60.4887	76.8407	85.1137	77.5143				44.5932
Mgll	O35678	>sp|O35678|MGLL_MOUSE Monoglyceride lipase OS=Mus musculus OX=10090 GN=Mgll PE=1 SV=1	4111.58	9577.72	8.63375e-05	0.00222247		2.32945	1.21999	2886.64	2967.64	4202.21	4355.07	5274.06	4983.85	11643.5	11561.1	7353.46	7568.69	10001.7	9337.75	2886.64	2967.64	4202.21	4355.07	5274.06	4983.85	11643.5	11561.1	7353.46	7568.69	10001.7	9337.75
Bnc1	O35914	>sp|O35914|BNC1_MOUSE Zinc finger protein basonuclin-1 OS=Mus musculus OX=10090 GN=Bnc1 PE=1 SV=1	100.073	50.9982	7.73424e-05	0.00210641		0.509612	-0.972529	112.302	109.53	93.0524	106.086	97.4898	81.9753	41.4764	41.6501	36.6969	74.5842	63.3743	48.2071	112.302	109.53	93.0524	106.086	97.4898	81.9753	41.4764	41.6501	36.6969	74.5842	63.3743	48.2071
Psmb10	O35955	>sp|O35955|PSB10_MOUSE Proteasome subunit beta type-10 OS=Mus musculus OX=10090 GN=Psmb10 PE=1 SV=1	244.338	170.72	1.08602e-05	0.000829846		0.698707	-0.517241	260.314	226.032	252.487	272.782	221.51	232.902	180.584	162.665	161.446	181.677	169.955	167.995	260.314	226.032	252.487	272.782	221.51	232.902	180.584	162.665	161.446	181.677	169.955	167.995
Zw10	O54692	>sp|O54692|ZW10_MOUSE Centromere/kinetochore protein zw10 homolog OS=Mus musculus OX=10090 GN=Zw10 PE=1 SV=3	262.39	327.949	0.000339787	0.00431978		1.24986	0.321761	275.436	256.688	226.943	243.396	303.896	267.979	354.491	331.884	320.444	319.019	325.083	316.774	275.436	256.688	226.943	243.396	303.896	267.979	354.491	331.884	320.444	319.019	325.083	316.774
Csnk2a2	O54833	>sp|O54833|CSK22_MOUSE Casein kinase II subunit alpha' OS=Mus musculus OX=10090 GN=Csnk2a2 PE=1 SV=1	292.667	396.314	6.15561e-05	0.00187326		1.35415	0.437387	239.417	263.269	331.27	296.653	312.333	313.058	386.626	384.626	388.786	383.488	410.455	423.905	239.417	263.269	331.27	296.653	312.333	313.058	386.626	384.626	388.786	383.488	410.455	423.905
Rdh16	O54909	>sp|O54909|RDH16_MOUSE Retinol dehydrogenase 16 OS=Mus musculus OX=10090 GN=Rdh16 PE=1 SV=1	44.5625	99.6997	0.00026892	0.00385108		2.2373	1.16176	40.1406	16.7968	61.3125	43.8194	50.0955	55.2105	100.816	103.094	74.7374	83.86	106.116	129.575	40.1406	16.7968	61.3125	43.8194	50.0955	55.2105	100.816	103.094	74.7374	83.86	106.116	129.575
Bnip2	O54940	>sp|O54940|BNIP2_MOUSE BCL2/adenovirus E1B 19 kDa protein-interacting protein 2 OS=Mus musculus OX=10090 GN=Bnip2 PE=1 SV=2	169.071	328.742	0.000310496	0.00410031		1.9444	0.959327	178.702	80.1533	167.618	246.445	145.383	196.125	311.385	254.625	383.289	331.45	315.936	375.767	178.702	80.1533	167.618	246.445	145.383	196.125	311.385	254.625	383.289	331.45	315.936	375.767
Cyp2b19	O55071	>sp|O55071|CP2BJ_MOUSE Cytochrome P450 2B19 OS=Mus musculus OX=10090 GN=Cyp2b19 PE=2 SV=1	218.654	512.432	0.000401926	0.00477009		2.34357	1.22871	139.868	92.1216	236.244	226.326	304.782	312.584	619.237	658.592	426.632	385.919	493.274	490.939	139.868	92.1216	236.244	226.326	304.782	312.584	619.237	658.592	426.632	385.919	493.274	490.939
Lnx1	O70263	>sp|O70263|LNX1_MOUSE E3 ubiquitin-protein ligase LNX OS=Mus musculus OX=10090 GN=Lnx1 PE=1 SV=1	39.5565	15.606	0.0192962	0.038251	0.0455003	0.394523	-1.34182	32.2183	40.3993	42.308	24.5931	61.5465	36.2739	0.532842	37.1604	24.9176	0.532842	29.9593	0.532842	32.2183	40.3993	42.308	24.5931	61.5465	36.2739		37.1604	24.9176		29.9593
Tpst1	O70281	>sp|O70281|TPST1_MOUSE Protein-tyrosine sulfotransferase 1 OS=Mus musculus OX=10090 GN=Tpst1 PE=1 SV=1	107.19	162.138	0.000940307	0.00788183		1.51263	0.597055	81.0397	75.8247	109.166	127.449	125.514	124.146	158.983	152.605	147.148	146.821	188.158	179.115	81.0397	75.8247	109.166	127.449	125.514	124.146	158.983	152.605	147.148	146.821	188.158	179.115
Hsd17b12	O70503	>sp|O70503|DHB12_MOUSE Very-long-chain 3-oxoacyl-CoA reductase OS=Mus musculus OX=10090 GN=Hsd17b12 PE=1 SV=1	809.414	2182.2	4.10511e-05	0.00151734		2.69602	1.43083	543.9	746.579	725.328	813.875	1056.81	969.99	2647.84	2587.4	1667.41	1604.07	2356.4	2230.07	543.9	746.579	725.328	813.875	1056.81	969.99	2647.84	2587.4	1667.41	1604.07	2356.4	2230.07
Slc25a17	O70579	>sp|O70579|PM34_MOUSE Peroxisomal membrane protein PMP34 OS=Mus musculus OX=10090 GN=Slc25a17 PE=1 SV=1	76.0766	154.039	0.000172645	0.00318279		2.02479	1.01777	40.0104	41.6315	81.4836	105.104	83.4015	104.829	153.411	163.108	152.029	127.098	173.119	155.471	40.0104	41.6315	81.4836	105.104	83.4015	104.829	153.411	163.108	152.029	127.098	173.119	155.471
Alox12b	O70582	>sp|O70582|LX12B_MOUSE Arachidonate 12-lipoxygenase, 12R-type OS=Mus musculus OX=10090 GN=Alox12b PE=1 SV=1	27.6042	102.651	0.00130399	0.00938281	0.0455003	3.71867	1.89479	0.532842	0.532842	0.532842	57.503	57.2955	49.2284	85.2918	88.3177	97.2596	69.0748	143.739	132.224				57.503	57.2955	49.2284	85.2918	88.3177	97.2596	69.0748	143.739	132.224
Col5a1	O88207	>sp|O88207|CO5A1_MOUSE Collagen alpha-1(V) chain OS=Mus musculus OX=10090 GN=Col5a1 PE=1 SV=2	482.617	335.256	5.62525e-06	0.000651133		0.694662	-0.525616	503.604	512.132	449	443.888	503.359	483.719	286.97	317.9	357.113	366.945	336.194	346.414	503.604	512.132	449	443.888	503.359	483.719	286.97	317.9	357.113	366.945	336.194	346.414
Ugcg	O88693	>sp|O88693|CEGT_MOUSE Ceramide glucosyltransferase OS=Mus musculus OX=10090 GN=Ugcg PE=1 SV=1	0.532842	27.3806	0.0331748	0.0501596	0.0143059	51.386	5.6833	0.532842	0.532842	0.532842	0.532842	0.532842	0.532842	28.3496	54.8323	36.2849	0.532842	0.532842	43.7514							28.3496	54.8323	36.2849			43.7514
Hsd17b7	O88736	>sp|O88736|DHB7_MOUSE 3-keto-steroid reductase/17-beta-hydroxysteroid dehydrogenase 7 OS=Mus musculus OX=10090 GN=Hsd17b7 PE=1 SV=1	409.557	1306.96	4.20398e-05	0.0015323		3.19114	1.67407	376.166	356.234	404.05	458.706	432.671	429.514	1536.84	1542.09	1182.77	1222.85	1181.26	1175.93	376.166	356.234	404.05	458.706	432.671	429.514	1536.84	1542.09	1182.77	1222.85	1181.26	1175.93
Tpst2	O88856	>sp|O88856|TPST2_MOUSE Protein-tyrosine sulfotransferase 2 OS=Mus musculus OX=10090 GN=Tpst2 PE=1 SV=1	22.5765	58.4637	0.00725192	0.0230825	0.0455003	2.58958	1.37272	0.532842	0.532842	43.5145	0.532842	48.8192	41.527	49.6859	46.2647	56.7861	59.1301	71.59	67.3257			43.5145		48.8192	41.527	49.6859	46.2647	56.7861	59.1301	71.59	67.3257
Mtatp6	P00848	>sp|P00848|ATP6_MOUSE ATP synthase subunit a OS=Mus musculus OX=10090 GN=Mtatp6 PE=1 SV=1	136.22	373.799	3.35298e-05	0.00138806		2.74408	1.45632	74.5162	80.018	196	195.683	103.487	167.617	383.344	414.444	292.391	314.74	447.767	390.11	74.5162	80.018	196	195.683	103.487	167.617	383.344	414.444	292.391	314.74	447.767	390.11
Fos	P01101	>sp|P01101|FOS_MOUSE Protein c-Fos OS=Mus musculus OX=10090 GN=Fos PE=1 SV=1	42.9279	152.63	0.000642236	0.00625649	0.121335	3.5555	1.83005	0.532842	25.0349	0.532842	39.0424	100.729	91.6956	125.251	102.58	154.428	166.093	175.308	192.123		25.0349		39.0424	100.729	91.6956	125.251	102.58	154.428	166.093	175.308	192.123
	P01746	>sp|P01746|HVM02_MOUSE Ig heavy chain V region 93G7 OS=Mus musculus OX=10090 PE=2 SV=1	172.692	0.532842	0.0253291	0.0437983	0.0143059	0.00308551	-8.34028	0.532842	0.532842	243.193	251.121	273.861	266.91	0.532842	0.532842	0.532842	0.532842	0.532842	0.532842			243.193	251.121	273.861	266.91
	P01878	>sp|P01878|IGHA_MOUSE Ig alpha chain C region OS=Mus musculus OX=10090 PE=1 SV=1	283.289	652.648	0.00083135	0.00733075		2.30382	1.20403	358.238	334.104	230.516	257.048	262.424	257.405	445.26	497.832	762.923	735.01	720.212	754.652	358.238	334.104	230.516	257.048	262.424	257.405	445.26	497.832	762.923	735.01	720.212	754.652
Hbb-y	P02104	>sp|P02104|HBE_MOUSE Hemoglobin subunit epsilon-Y2 OS=Mus musculus OX=10090 GN=Hbb-y PE=1 SV=2	122.509	55.3676	0.0479302	0.0598544	0.0455003	0.451946	-1.14578	172.986	168.153	76.0163	128.706	93.5821	95.6123	118.614	113.17	0.532842	98.8235	0.532842	0.532842	172.986	168.153	76.0163	128.706	93.5821	95.6123	118.614	113.17		98.8235
Krt10	P02535	>sp|P02535|K1C10_MOUSE Keratin, type I cytoskeletal 10 OS=Mus musculus OX=10090 GN=Krt10 PE=1 SV=3	1828.08	3938.83	0.000195055	0.00335197		2.15462	1.10744	1346.72	1302.32	1690.85	1664.95	2532.02	2431.63	2902.2	3103.54	4335.24	4442.52	4542.52	4306.93	1346.72	1302.32	1690.85	1664.95	2532.02	2431.63	2902.2	3103.54	4335.24	4442.52	4542.52	4306.93
mt-Nd3	P03899	>sp|P03899|NU3M_MOUSE NADH-ubiquinone oxidoreductase chain 3 OS=Mus musculus OX=10090 GN=mt-Nd3 PE=1 SV=3	62.5111	216.322	0.000254686	0.00375948	0.121335	3.46054	1.791	123.412	0.532842	90.7739	84.3207	75.4948	0.532842	189.462	228.03	154.474	198.179	242.422	285.366	123.412		90.7739	84.3207	75.4948		189.462	228.03	154.474	198.179	242.422	285.366
Krt1	P04104	>sp|P04104|K2C1_MOUSE Keratin, type II cytoskeletal 1 OS=Mus musculus OX=10090 GN=Krt1 PE=1 SV=4	538.587	1768.98	5.14118e-07	0.000235023		3.28449	1.71567	334.805	340.121	440.525	513.25	843.411	759.411	1674.82	1712.35	1605.73	1713.28	2033.83	1873.89	334.805	340.121	440.525	513.25	843.411	759.411	1674.82	1712.35	1605.73	1713.28	2033.83	1873.89
Enpp1	P06802	>sp|P06802|ENPP1_MOUSE Ectonucleotide pyrophosphatase/phosphodiesterase family member 1 OS=Mus musculus OX=10090 GN=Enpp1 PE=1 SV=4	285.878	167.382	0.000380615	0.00461607		0.585503	-0.772251	347.468	354.631	236.844	248.389	270.095	257.84	169.393	172.063	159.526	132.333	188.919	182.061	347.468	354.631	236.844	248.389	270.095	257.84	169.393	172.063	159.526	132.333	188.919	182.061
Gap43	P06837	>sp|P06837|NEUM_MOUSE Neuromodulin OS=Mus musculus OX=10090 GN=Gap43 PE=1 SV=1	234.983	390.969	5.02307e-05	0.00167111		1.66382	0.7345	251.698	246.964	222.544	193.408	256.64	238.641	315.934	334.578	431.686	422.794	419.152	421.67	251.698	246.964	222.544	193.408	256.64	238.641	315.934	334.578	431.686	422.794	419.152	421.67
Cfh	P06909	>sp|P06909|CFAH_MOUSE Complement factor H OS=Mus musculus OX=10090 GN=Cfh PE=1 SV=2	590.359	817.65	5.97698e-05	0.0018437		1.38501	0.469892	548.609	457.874	649.14	612.524	621.012	652.991	886.229	784.854	782.673	810.049	832.194	809.899	548.609	457.874	649.14	612.524	621.012	652.991	886.229	784.854	782.673	810.049	832.194	809.899
Cbr2	P08074	>sp|P08074|CBR2_MOUSE Carbonyl reductase [NADPH] 2 OS=Mus musculus OX=10090 GN=Cbr2 PE=1 SV=1	1267.06	770.465	0.000222861	0.00354231		0.608074	-0.71768	1454.66	1527.67	1134.33	1219.89	1152.38	1113.42	810.747	768.048	834.165	944.266	656.231	609.334	1454.66	1527.67	1134.33	1219.89	1152.38	1113.42	810.747	768.048	834.165	944.266	656.231	609.334
Gzmc	P08882	>sp|P08882|GRAC_MOUSE Granzyme C OS=Mus musculus OX=10090 GN=Gzmc PE=1 SV=1	158.62	68.875	1.87112e-05	0.00107944		0.434214	-1.20352	168.887	154.728	158.155	118.258	165.639	186.051	92.3628	68.3299	45.3029	52.3923	69.6165	85.2457	168.887	154.728	158.155	118.258	165.639	186.051	92.3628	68.3299	45.3029	52.3923	69.6165	85.2457
Alpl	P09242	>sp|P09242|PPBT_MOUSE Alkaline phosphatase, tissue-nonspecific isozyme OS=Mus musculus OX=10090 GN=Alpl PE=1 SV=2	131.754	84.5882	0.000219819	0.00352169		0.642017	-0.639316	127.6	113.679	158.264	129.89	135.631	125.458	91.134	65.6189	85.6823	73.2767	106.299	85.5179	127.6	113.679	158.264	129.89	135.631	125.458	91.134	65.6189	85.6823	73.2767	106.299	85.5179
Myl3	P09542	>sp|P09542|MYL3_MOUSE Myosin light chain 3 OS=Mus musculus OX=10090 GN=Myl3 PE=1 SV=4	362.66	165.097	0.00012571	0.00273432		0.455239	-1.1353	431.683	454.861	337.103	373.732	285.206	293.374	214.561	208.744	165.076	128.924	135.112	138.166	431.683	454.861	337.103	373.732	285.206	293.374	214.561	208.744	165.076	128.924	135.112	138.166
Prkg1	P0C605	>sp|P0C605|KGP1_MOUSE cGMP-dependent protein kinase 1 OS=Mus musculus OX=10090 GN=Prkg1 PE=1 SV=1	74.8534	113.364	5.3231e-05	0.00172824		1.51447	0.598816	55.3288	67.4276	81.0668	80.0204	85.352	79.9249	109.871	101.295	119.547	125.651	112.329	111.488	55.3288	67.4276	81.0668	80.0204	85.352	79.9249	109.871	101.295	119.547	125.651	112.329	111.488
Pla2g4b	P0C871	>sp|P0C871|PA24B_MOUSE Cytosolic phospholipase A2 beta OS=Mus musculus OX=10090 GN=Pla2g4b PE=1 SV=1	315.419	146.662	2.31413e-05	0.00117602		0.464976	-1.10477	368.537	371.904	330.769	308.28	248.858	264.165	180.72	160.062	141.097	142.868	135.795	119.432	368.537	371.904	330.769	308.28	248.858	264.165	180.72	160.062	141.097	142.868	135.795	119.432
Znf703	P0CL69	>sp|P0CL69|ZN703_MOUSE Zinc finger protein 703 OS=Mus musculus OX=10090 GN=Znf703 PE=1 SV=1	93.5767	50.8239	0.000207269	0.00343485		0.543126	-0.880641	84.9372	94.9384	111.318	87.7478	104.19	78.3283	49.757	76.649	41.9432	49.5938	37.1456	49.855	84.9372	94.9384	111.318	87.7478	104.19	78.3283	49.757	76.649	41.9432	49.5938	37.1456	49.855
Tmem254	P0DN89	>sp|P0DN89|TM254_MOUSE Transmembrane protein 254 OS=Mus musculus OX=10090 GN=Tmem254 PE=1 SV=1	112.509	200.268	0.0001958	0.0033572		1.78002	0.831897	83.6593	87.1316	103.729	131.323	128.925	140.283	210.684	223.206	164.236	179.98	239.427	184.075	83.6593	87.1316	103.729	131.323	128.925	140.283	210.684	223.206	164.236	179.98	239.427	184.075
Calm1	P0DP26	>sp|P0DP26|CALM1_MOUSE Calmodulin-1 OS=Mus musculus OX=10090 GN=Calm1 PE=1 SV=1	1755.51	1214.77	0.000525631	0.00556767		0.691975	-0.531208	1567.26	1643.02	1921.44	2035.8	1777.6	1587.96	1078.89	1085.54	1401.39	1491.16	1121.91	1109.73	1567.26	1643.02	1921.44	2035.8	1777.6	1587.96	1078.89	1085.54	1401.39	1491.16	1121.91	1109.73
Zftraf1	P0DW87	>sp|P0DW87|ZTRF1_MOUSE Zinc finger TRAF-type-containing protein 1 OS=Mus musculus OX=10090 GN=Zftraf1 PE=1 SV=1	94.9921	72.9228	2.10899e-05	0.00113433		0.767673	-0.381437	102.003	94.698	94.2121	92.3562	96.1403	90.5424	72.4476	67.0222	72.065	67.3498	75.1824	83.4698	102.003	94.698	94.2121	92.3562	96.1403	90.5424	72.4476	67.0222	72.065	67.3498	75.1824	83.4698
	P10404	>sp|P10404|ENV1_MOUSE MLV-related proviral Env polyprotein OS=Mus musculus OX=10090 PE=1 SV=3	65.8619	44.6584	0.000665508	0.0063877		0.678062	-0.560511	66.2022	69.319	76.0899	70.8481	59.9675	52.7447	45.2927	49.9587	32.9769	40.9872	50.0285	48.7068	66.2022	69.319	76.0899	70.8481	59.9675	52.7447	45.2927	49.9587	32.9769	40.9872	50.0285	48.7068
Gsta2	P10648	>sp|P10648|GSTA2_MOUSE Glutathione S-transferase A2 OS=Mus musculus OX=10090 GN=Gsta2 PE=1 SV=3	52.9599	118.006	0.000154012	0.00302217		2.22822	1.15589	31.7497	34.8031	47.4035	65.9238	68.7881	69.0911	89.8929	101.517	131.99	108.177	139.365	137.094	31.7497	34.8031	47.4035	65.9238	68.7881	69.0911	89.8929	101.517	131.99	108.177	139.365	137.094
Mpo	P11247	>sp|P11247|PERM_MOUSE Myeloperoxidase OS=Mus musculus OX=10090 GN=Mpo PE=1 SV=2	25.5406	95.3951	0.00629237	0.0213183	0.0143059	3.73504	1.90112	0.532842	0.532842	63.4171	0.532842	0.532842	87.6952	136.718	67.9346	79.6565	81.0018	76.1811	130.878			63.4171			87.6952	136.718	67.9346	79.6565	81.0018	76.1811	130.878
Krt8	P11679	>sp|P11679|K2C8_MOUSE Keratin, type II cytoskeletal 8 OS=Mus musculus OX=10090 GN=Krt8 PE=1 SV=4	167.506	379.728	0.000493774	0.00536477	0.29627	2.26696	1.18076	155.711	155.678	251.04	0.532842	210.784	231.288	347.238	375.023	472.044	388.642	344.868	350.555	155.711	155.678	251.04		210.784	231.288	347.238	375.023	472.044	388.642	344.868	350.555
Cyp2d9	P11714	>sp|P11714|CP2D9_MOUSE Cytochrome P450 2D9 OS=Mus musculus OX=10090 GN=Cyp2d9 PE=1 SV=2	14.6619	57.5431	0.0248239	0.0433473	0.0455003	3.92468	1.97257	0.532842	29.8126	0.532842	0.532842	26.3118	30.2481	26.9624	28.0403	48.7935	60.424	126.956	54.0823		29.8126			26.3118	30.2481	26.9624	28.0403	48.7935	60.424	126.956	54.0823
Apcs	P12246	>sp|P12246|SAMP_MOUSE Serum amyloid P-component OS=Mus musculus OX=10090 GN=Apcs PE=1 SV=2	70.3561	23.0256	0.0170807	0.0360367	0.0455003	0.327273	-1.61143	52.6998	134.299	52.246	64.5571	58.6333	59.7009	56.671	41.5944	0.532842	0.532842	0.532842	38.2898	52.6998	134.299	52.246	64.5571	58.6333	59.7009	56.671	41.5944				38.2898
Serpinb2	P12388	>sp|P12388|PAI2_MOUSE Plasminogen activator inhibitor 2, macrophage OS=Mus musculus OX=10090 GN=Serpinb2 PE=1 SV=1	310.597	593.202	0.000727394	0.00674877		1.90988	0.93348	295.627	297.56	257.44	261.103	374.087	377.765	487.12	482.323	746.365	780.902	534.083	528.421	295.627	297.56	257.44	261.103	374.087	377.765	487.12	482.323	746.365	780.902	534.083	528.421
Ctla2a	P12399	>sp|P12399|CTL2A_MOUSE Protein CTLA-2-alpha OS=Mus musculus OX=10090 GN=Ctla2a PE=2 SV=2	250.844	624.084	7.95939e-05	0.00213578		2.48794	1.31495	191.048	127.337	231.058	256.258	349.089	350.273	594.334	638.211	780.047	721.029	523.968	486.918	191.048	127.337	231.058	256.258	349.089	350.273	594.334	638.211	780.047	721.029	523.968	486.918
Cyp2b10	P12791	>sp|P12791|CP2BA_MOUSE Cytochrome P450 2B10 OS=Mus musculus OX=10090 GN=Cyp2b10 PE=1 SV=1	363.081	926.218	1.01303e-06	0.000304693		2.55099	1.35106	203.309	245.041	484.352	442.837	450.415	352.534	961.825	987.352	857.052	848.777	929.165	973.135	203.309	245.041	484.352	442.837	450.415	352.534	961.825	987.352	857.052	848.777	929.165	973.135
Nr4a1	P12813	>sp|P12813|NR4A1_MOUSE Nuclear receptor subfamily 4 group A member 1 OS=Mus musculus OX=10090 GN=Nr4a1 PE=1 SV=1	10.9651	51.7474	0.00977186	0.0271279	0.00341479	4.71926	2.23856	63.1266	0.532842	0.532842	0.532842	0.532842	0.532842	53.299	46.1303	38.2419	56.796	60.7692	55.2477	63.1266						53.299	46.1303	38.2419	56.796	60.7692	55.2477
Scd1	P13516	>sp|P13516|ACOD1_MOUSE Acyl-CoA desaturase 1 OS=Mus musculus OX=10090 GN=Scd1 PE=1 SV=2	281.199	699.813	2.40825e-05	0.00119365		2.48868	1.31538	204.954	159.163	352.354	388.524	279.676	302.52	859.863	735.559	573.694	581.555	748.396	699.809	204.954	159.163	352.354	388.524	279.676	302.52	859.863	735.559	573.694	581.555	748.396	699.809
Cyp2a4	P15392	>sp|P15392|CP2A4_MOUSE Cytochrome P450 2A4 OS=Mus musculus OX=10090 GN=Cyp2a4 PE=2 SV=3	23.2364	76.4416	0.000213718	0.00347935	0.29627	3.28974	1.71797	0.532842	9.18542	33.1597	28.0159	31.0951	37.4295	96.9921	89.051	52.3972	59.4147	86.9663	73.8286		9.18542	33.1597	28.0159	31.0951	37.4295	96.9921	89.051	52.3972	59.4147	86.9663	73.8286
Tcf3	P15806	>sp|P15806|TFE2_MOUSE Transcription factor E2-alpha OS=Mus musculus OX=10090 GN=Tcf3 PE=1 SV=2	45.0261	31.1107	0.000622686	0.00614883		0.690949	-0.533349	52.6357	39.9645	47.2494	42.2833	41.4478	46.576	29.9844	25.939	28.5601	27.544	39.1054	35.5316	52.6357	39.9645	47.2494	42.2833	41.4478	46.576	29.9844	25.939	28.5601	27.544	39.1054	35.5316
Ldhb	P16125	>sp|P16125|LDHB_MOUSE L-lactate dehydrogenase B chain OS=Mus musculus OX=10090 GN=Ldhb PE=1 SV=2	3410.6	4138.31	0.000526379	0.00557247		1.21337	0.279019	3729.75	3442.02	3226.78	3226.78	3419.94	3418.31	4506.17	4211.66	3650.63	3922.95	4236.24	4302.24	3729.75	3442.02	3226.78	3226.78	3419.94	3418.31	4506.17	4211.66	3650.63	3922.95	4236.24	4302.24
Selenbp1	P17563	>sp|P17563|SBP1_MOUSE Methanethiol oxidase OS=Mus musculus OX=10090 GN=Selenbp1 PE=1 SV=2	4014.18	2785.04	7.2159e-05	0.00203535		0.693801	-0.527407	3857.09	3966.01	4450.94	4374.21	3733.32	3703.51	2750.15	2782.43	2954.03	3325.76	2365.91	2531.97	3857.09	3966.01	4450.94	4374.21	3733.32	3703.51	2750.15	2782.43	2954.03	3325.76	2365.91	2531.97
Esr1	P19785	>sp|P19785|ESR1_MOUSE Estrogen receptor OS=Mus musculus OX=10090 GN=Esr1 PE=1 SV=1	40.5222	10.9586	0.00766113	0.0237715	0.0455003	0.270434	-1.88665	36.4381	32.9492	30.4165	22.3811	46.5687	74.3794	25.7821	19.2293	0.532842	19.1414	0.532842	0.532842	36.4381	32.9492	30.4165	22.3811	46.5687	74.3794	25.7821	19.2293		19.1414
Ap1g1	P22892	>sp|P22892|AP1G1_MOUSE AP-1 complex subunit gamma-1 OS=Mus musculus OX=10090 GN=Ap1g1 PE=1 SV=3	321.934	447.176	0.000465547	0.00519299		1.38903	0.474075	269.732	306.292	320.193	339.766	360.293	335.33	484.027	476.224	397.445	367.549	470.632	487.178	269.732	306.292	320.193	339.766	360.293	335.33	484.027	476.224	397.445	367.549	470.632	487.178
Cryab	P23927	>sp|P23927|CRYAB_MOUSE Alpha-crystallin B chain OS=Mus musculus OX=10090 GN=Cryab PE=1 SV=2	6464.4	11794.1	0.00027842	0.00390924		1.82447	0.867479	4583.49	4589.03	6527.7	6814.24	7689.43	8582.5	12783	12874.6	9526.02	9537.42	13195.4	12848.2	4583.49	4589.03	6527.7	6814.24	7689.43	8582.5	12783	12874.6	9526.02	9537.42	13195.4	12848.2
Uox	P25688	>sp|P25688|URIC_MOUSE Uricase OS=Mus musculus OX=10090 GN=Uox PE=1 SV=2	38.3644	0.532842	0.0443498	0.0578258	0.0143059	0.013889	-6.16992	78.9865	75.1341	46.3578	28.6424	0.532842	0.532842	0.532842	0.532842	0.532842	0.532842	0.532842	0.532842	78.9865	75.1341	46.3578	28.6424
S100a8	P27005	>sp|P27005|S10A8_MOUSE Protein S100-A8 OS=Mus musculus OX=10090 GN=S100a8 PE=1 SV=3	100.656	229.412	2.61169e-05	0.00122893		2.27916	1.1885	89.5482	81.9307	86.6707	90.3639	123.978	131.446	290.173	260.763	203.722	220.599	201.621	199.592	89.5482	81.9307	86.6707	90.3639	123.978	131.446	290.173	260.763	203.722	220.599	201.621	199.592
H2ax	P27661	>sp|P27661|H2AX_MOUSE Histone H2AX OS=Mus musculus OX=10090 GN=H2ax PE=1 SV=2	408.677	0.532842	0.00463628	0.0182862	0.000532006	0.00130382	-9.58304	633.104	674.333	270.269	279.31	420.208	174.836	0.532842	0.532842	0.532842	0.532842	0.532842	0.532842	633.104	674.333	270.269	279.31	420.208	174.836
Mgat1	P27808	>sp|P27808|MGAT1_MOUSE Alpha-1,3-mannosyl-glycoprotein 2-beta-N-acetylglucosaminyltransferase OS=Mus musculus OX=10090 GN=Mgat1 PE=1 SV=1	121.102	164.245	0.000691673	0.00653452		1.35625	0.439627	104.766	100.689	131.543	121.419	127.835	140.36	163.871	161.928	157.139	140.988	185.322	176.224	104.766	100.689	131.543	121.419	127.835	140.36	163.871	161.928	157.139	140.988	185.322	176.224
Gna14	P30677	>sp|P30677|GNA14_MOUSE Guanine nucleotide-binding protein subunit alpha-14 OS=Mus musculus OX=10090 GN=Gna14 PE=1 SV=2	165.595	299.093	0.000183366	0.00326669		1.80617	0.852934	119.501	114.069	159.953	158.56	200.474	241.015	286.69	264.121	296.618	353.473	299.545	294.112	119.501	114.069	159.953	158.56	200.474	241.015	286.69	264.121	296.618	353.473	299.545	294.112
Dbi	P31786	>sp|P31786|ACBP_MOUSE Acyl-CoA-binding protein OS=Mus musculus OX=10090 GN=Dbi PE=1 SV=2	10160.5	6142.86	0.000223453	0.00354629		0.604581	-0.725992	11396.4	11360.1	10970.5	10661.1	8039.98	8535.07	6456.62	6929.38	6938.87	6586.93	4787.18	5158.18	11396.4	11360.1	10970.5	10661.1	8039.98	8535.07	6456.62	6929.38	6938.87	6586.93	4787.18	5158.18
Cyp2f2	P33267	>sp|P33267|CP2F2_MOUSE Cytochrome P450 2F2 OS=Mus musculus OX=10090 GN=Cyp2f2 PE=1 SV=1	1657.9	4020.14	0.000189801	0.0033144		2.42484	1.27789	695.449	607.414	2136.54	2135.84	2178.05	2194.12	3175.14	3443.82	4017.3	4028.08	4747.07	4709.43	695.449	607.414	2136.54	2135.84	2178.05	2194.12	3175.14	3443.82	4017.3	4028.08	4747.07	4709.43
Stfa2	P35174	>sp|P35174|CYT2_MOUSE Stefin-2 OS=Mus musculus OX=10090 GN=Stfa2 PE=3 SV=2	55.7532	5.77381	0.00450424	0.0180392	0.0209213	0.10356	-3.27146	60.3476	67.3784	85.7359	78.6086	0.532842	41.9156	0.532842	31.9787	0.532842	0.532842	0.532842	0.532842	60.3476	67.3784	85.7359	78.6086		41.9156		31.9787
Rab21	P35282	>sp|P35282|RAB21_MOUSE Ras-related protein Rab-21 OS=Mus musculus OX=10090 GN=Rab21 PE=1 SV=4	483.368	648.166	0.000745753	0.00685593		1.34094	0.423241	472.562	460.089	474.109	482.051	499.014	512.381	586.41	569.801	700.167	724.175	648.241	660.199	472.562	460.089	474.109	482.051	499.014	512.381	586.41	569.801	700.167	724.175	648.241	660.199
Thbs1	P35441	>sp|P35441|TSP1_MOUSE Thrombospondin-1 OS=Mus musculus OX=10090 GN=Thbs1 PE=1 SV=1	1248.88	375.975	5.12756e-06	0.000627361		0.301051	-1.73192	1335.58	1384.35	967.271	1043.51	1401.39	1361.15	570.518	534.911	363.009	340.992	194.609	251.812	1335.58	1384.35	967.271	1043.51	1401.39	1361.15	570.518	534.911	363.009	340.992	194.609	251.812
Hal	P35492	>sp|P35492|HUTH_MOUSE Histidine ammonia-lyase OS=Mus musculus OX=10090 GN=Hal PE=1 SV=1	1025	2613.89	3.40472e-05	0.00139794		2.55013	1.35057	617.001	538.478	1157.18	1198.04	1377.5	1261.81	2679.37	2662.7	2398.53	2503.64	2731.69	2707.42	617.001	538.478	1157.18	1198.04	1377.5	1261.81	2679.37	2662.7	2398.53	2503.64	2731.69	2707.42
Fah	P35505	>sp|P35505|FAAA_MOUSE Fumarylacetoacetase OS=Mus musculus OX=10090 GN=Fah PE=1 SV=2	776.639	453.937	0.000625788	0.00616611		0.584489	-0.774753	939.393	985.494	671.423	693.346	688.203	681.978	429.738	463.292	541.802	530.23	377.13	381.43	939.393	985.494	671.423	693.346	688.203	681.978	429.738	463.292	541.802	530.23	377.13	381.43
Ldlr	P35951	>sp|P35951|LDLR_MOUSE Low-density lipoprotein receptor OS=Mus musculus OX=10090 GN=Ldlr PE=1 SV=2	98.8312	137.831	0.000246802	0.00370628		1.39461	0.479867	90.059	83.8234	93.5394	106.288	111.615	107.663	139.459	125.717	148.442	129.998	157.582	125.791	90.059	83.8234	93.5394	106.288	111.615	107.663	139.459	125.717	148.442	129.998	157.582	125.791
Rpl18	P35980	>sp|P35980|RL18_MOUSE Large ribosomal subunit protein eL18 OS=Mus musculus OX=10090 GN=Rpl18 PE=1 SV=3	1983.04	1356.29	0.000439488	0.00502608		0.683943	-0.548052	1896.93	1987.68	2011.8	2200.23	1812.69	1988.91	1157.63	1121.18	1632.39	1752.38	1183.49	1290.63	1896.93	1987.68	2011.8	2200.23	1812.69	1988.91	1157.63	1121.18	1632.39	1752.38	1183.49	1290.63
Acsl1	P41216	>sp|P41216|ACSL1_MOUSE Long-chain-fatty-acid--CoA ligase 1 OS=Mus musculus OX=10090 GN=Acsl1 PE=1 SV=2	2110.68	2865.16	0.000129794	0.00277965		1.35746	0.440905	1893.46	1864.57	2465.1	2438.87	1975.34	2026.75	2778.08	2683.02	2953.8	2751.21	2991.58	3033.25	1893.46	1864.57	2465.1	2438.87	1975.34	2026.75	2778.08	2683.02	2953.8	2751.21	2991.58	3033.25
Cox6a2	P43023	>sp|P43023|CX6A2_MOUSE Cytochrome c oxidase subunit 6A2, mitochondrial OS=Mus musculus OX=10090 GN=Cox6a2 PE=1 SV=2	231.915	554.701	0.000240144	0.00365989		2.39183	1.25811	109.668	112.02	394.207	354.759	199.891	220.945	561.886	579.548	446.653	483.596	649.86	606.664	109.668	112.02	394.207	354.759	199.891	220.945	561.886	579.548	446.653	483.596	649.86	606.664
Clec3b	P43025	>sp|P43025|TETN_MOUSE Tetranectin OS=Mus musculus OX=10090 GN=Clec3b PE=1 SV=2	2712.23	1527.39	0.000538008	0.00564644		0.563151	-0.828407	2917.11	2956.21	2192.89	2192.3	2895.64	3119.21	1766.39	1499.21	1650.02	2104.28	962.047	1182.42	2917.11	2956.21	2192.89	2192.3	2895.64	3119.21	1766.39	1499.21	1650.02	2104.28	962.047	1182.42
H1-1	P43275	>sp|P43275|H11_MOUSE Histone H1.1 OS=Mus musculus OX=10090 GN=H1-1 PE=1 SV=2	199.033	80.6249	0.000254018	0.00375505		0.405082	-1.30371	173.498	220.382	236.346	240.297	149.346	174.331	42.5024	40.7284	124.843	119.313	79.8954	76.4678	173.498	220.382	236.346	240.297	149.346	174.331	42.5024	40.7284	124.843	119.313	79.8954	76.4678
H1-3	P43277	>sp|P43277|H13_MOUSE Histone H1.3 OS=Mus musculus OX=10090 GN=H1-3 PE=1 SV=2	10923.3	5149.31	0.000456947	0.00513883		0.471406	-1.08496	9821.19	10678.5	13870	13197.3	9152.95	8819.95	3459.53	2973.78	7211.48	6959.45	5641.25	4650.39	9821.19	10678.5	13870	13197.3	9152.95	8819.95	3459.53	2973.78	7211.48	6959.45	5641.25	4650.39
Plin2	P43883	>sp|P43883|PLIN2_MOUSE Perilipin-2 OS=Mus musculus OX=10090 GN=Plin2 PE=1 SV=2	246.339	481.988	0.000124154	0.00271667		1.95661	0.968354	166.902	161.109	276.489	289.113	301.447	282.973	518.047	487.633	425.572	370.604	545.401	544.672	166.902	161.109	276.489	289.113	301.447	282.973	518.047	487.633	425.572	370.604	545.401	544.672
Capza2	P47754	>sp|P47754|CAZA2_MOUSE F-actin-capping protein subunit alpha-2 OS=Mus musculus OX=10090 GN=Capza2 PE=1 SV=3	3299.32	4025.35	0.000952991	0.00794246		1.22006	0.286946	2985.33	3032.8	3571.69	3553.62	3396.38	3256.12	3875.52	3714.75	4283.88	4472.4	3848.03	3957.54	2985.33	3032.8	3571.69	3553.62	3396.38	3256.12	3875.52	3714.75	4283.88	4472.4	3848.03	3957.54
Mapk14	P47811	>sp|P47811|MK14_MOUSE Mitogen-activated protein kinase 14 OS=Mus musculus OX=10090 GN=Mapk14 PE=1 SV=3	599.345	799.197	5.05188e-06	0.000623507		1.33345	0.415163	592.147	598.725	618.08	677.173	534.729	575.217	783.431	821.263	827.416	809.064	805.584	748.422	592.147	598.725	618.08	677.173	534.729	575.217	783.431	821.263	827.416	809.064	805.584	748.422
Gfpt1	P47856	>sp|P47856|GFPT1_MOUSE Glutamine--fructose-6-phosphate aminotransferase [isomerizing] 1 OS=Mus musculus OX=10090 GN=Gfpt1 PE=1 SV=3	473.436	677.543	0.000734203	0.00678875		1.43112	0.517143	337.835	388.295	489.797	520.227	563.988	540.474	725.847	728.045	610.167	697.11	687.884	616.205	337.835	388.295	489.797	520.227	563.988	540.474	725.847	728.045	610.167	697.11	687.884	616.205
Idua	P48441	>sp|P48441|IDUA_MOUSE Alpha-L-iduronidase OS=Mus musculus OX=10090 GN=Idua PE=1 SV=2	132.681	194.564	0.000541148	0.00566619		1.4664	0.552283	115.817	121.899	129.435	164.309	124.145	140.481	219.901	202.609	210.819	151.31	181.452	201.292	115.817	121.899	129.435	164.309	124.145	140.481	219.901	202.609	210.819	151.31	181.452	201.292
Sult1e1	P49891	>sp|P49891|ST1E1_MOUSE Sulfotransferase 1E1 OS=Mus musculus OX=10090 GN=Sult1e1 PE=1 SV=2	32.4498	79.6379	0.0223525	0.0410472	0.0455003	2.45419	1.29525	0.532842	0.532842	67.0584	75.2155	0.532842	50.8264	75.796	67.8281	90.2197	84.1026	84.0113	75.8697			67.0584	75.2155		50.8264	75.796	67.8281	90.2197	84.1026	84.0113	75.8697
Sts	P50427	>sp|P50427|STS_MOUSE Steryl-sulfatase OS=Mus musculus OX=10090 GN=Sts PE=1 SV=1	217.961	311.122	0.000156653	0.00304618		1.42742	0.513414	206.352	171.74	226.119	240.725	242.923	219.905	327.641	349.211	281.863	298.591	329.685	279.744	206.352	171.74	226.119	240.725	242.923	219.905	327.641	349.211	281.863	298.591	329.685	279.744
Rpl9	P51410	>sp|P51410|RL9_MOUSE Large ribosomal subunit protein uL6 OS=Mus musculus OX=10090 GN=Rpl9 PE=1 SV=2	1437.83	1953.66	0.000209633	0.00345022		1.35876	0.442289	1651.87	1586.43	1314.77	1315.24	1343.82	1414.84	2009.81	2061.84	1850.18	1661.02	2112.6	2026.53	1651.87	1586.43	1314.77	1315.24	1343.82	1414.84	2009.81	2061.84	1850.18	1661.02	2112.6	2026.53
Camp	P51437	>sp|P51437|CAMP_MOUSE Cathelicidin antimicrobial peptide OS=Mus musculus OX=10090 GN=Camp PE=1 SV=2	0.532842	50.0383	0.00913795	0.0261714	0.00341479	93.9082	6.55318	0.532842	0.532842	0.532842	0.532842	0.532842	0.532842	91.5262	45.1262	0.532842	47.5444	56.8409	58.6589							91.5262	45.1262		47.5444	56.8409	58.6589
Gla	P51569	>sp|P51569|AGAL_MOUSE Alpha-galactosidase A OS=Mus musculus OX=10090 GN=Gla PE=1 SV=1	181.491	116.123	4.28715e-05	0.00154457		0.639828	-0.644244	180.49	168.889	200.047	209.648	166.87	163.002	109.671	120.637	93.2023	119.184	130.159	123.885	180.49	168.889	200.047	209.648	166.87	163.002	109.671	120.637	93.2023	119.184	130.159	123.885
Hsd17b2	P51658	>sp|P51658|DHB2_MOUSE Estradiol 17-beta-dehydrogenase 2 OS=Mus musculus OX=10090 GN=Hsd17b2 PE=1 SV=2	40.191	107.095	4.93468e-05	0.00165373		2.66466	1.41395	29.9679	26.2359	45.9078	50.9734	41.3997	46.6613	135.554	112.304	88.7105	74.1065	119.153	112.745	29.9679	26.2359	45.9078	50.9734	41.3997	46.6613	135.554	112.304	88.7105	74.1065	119.153	112.745
Nek1	P51954	>sp|P51954|NEK1_MOUSE Serine/threonine-protein kinase Nek1 OS=Mus musculus OX=10090 GN=Nek1 PE=1 SV=2	62.8581	42.1596	1.5545e-06	0.000362908		0.67071	-0.576238	65.8261	67.091	65.7163	59.6833	58.6481	60.1839	38.0232	39.3865	40.9605	42.9172	47.2883	44.3819	65.8261	67.091	65.7163	59.6833	58.6481	60.1839	38.0232	39.3865	40.9605	42.9172	47.2883	44.3819
Ndufs6	P52503	>sp|P52503|NDUS6_MOUSE NADH dehydrogenase [ubiquinone] iron-sulfur protein 6, mitochondrial OS=Mus musculus OX=10090 GN=Ndufs6 PE=1 SV=2	718.736	976.466	0.000189155	0.0033097		1.35859	0.442107	654.683	660.489	814.185	801.072	710.825	671.164	913.812	1029.8	965.054	847.756	1062.5	1039.87	654.683	660.489	814.185	801.072	710.825	671.164	913.812	1029.8	965.054	847.756	1062.5	1039.87
Tmem165	P52875	>sp|P52875|TM165_MOUSE Putative divalent cation/proton antiporter TMEM165 OS=Mus musculus OX=10090 GN=Tmem165 PE=1 SV=2	153.196	241.856	0.000201857	0.00339887		1.57873	0.658767	149.228	166.552	132.41	135.865	158.05	177.073	266.453	281.244	214.368	189.59	248.576	250.905	149.228	166.552	132.41	135.865	158.05	177.073	266.453	281.244	214.368	189.59	248.576	250.905
Mmp14	P53690	>sp|P53690|MMP14_MOUSE Matrix metalloproteinase-14 OS=Mus musculus OX=10090 GN=Mmp14 PE=1 SV=3	118.648	144.061	0.000479296	0.0052778		1.21419	0.279991	110.426	129.064	107.586	116.46	120.429	127.924	146.454	135.443	136.142	138.898	152.461	154.969	110.426	129.064	107.586	116.46	120.429	127.924	146.454	135.443	136.142	138.898	152.461	154.969
Pctp	P53808	>sp|P53808|PPCT_MOUSE Phosphatidylcholine transfer protein OS=Mus musculus OX=10090 GN=Pctp PE=1 SV=2	88.6423	129.109	0.000282745	0.00393497		1.45652	0.542526	65.7045	77.4639	95.521	99.6064	102.694	90.8646	141.448	139.614	110.916	127.168	131.929	123.582	65.7045	77.4639	95.521	99.6064	102.694	90.8646	141.448	139.614	110.916	127.168	131.929	123.582
Idh2	P54071	>sp|P54071|IDHP_MOUSE Isocitrate dehydrogenase [NADP], mitochondrial OS=Mus musculus OX=10090 GN=Idh2 PE=1 SV=3	6894.84	10883.8	0.000969471	0.00802021		1.57855	0.658597	5098.47	5013.88	8054.83	7792.54	7550.45	7858.87	11117.9	10959.2	10807.6	10753.7	10701.6	10962.9	5098.47	5013.88	8054.83	7792.54	7550.45	7858.87	11117.9	10959.2	10807.6	10753.7	10701.6	10962.9
Ephb3	P54754	>sp|P54754|EPHB3_MOUSE Ephrin type-B receptor 3 OS=Mus musculus OX=10090 GN=Ephb3 PE=1 SV=2	179.506	112.611	0.00019352	0.00334112		0.627336	-0.672689	221.707	202.129	169.276	158.807	163.606	161.51	131.462	102.102	103.794	103.48	113.483	121.343	221.707	202.129	169.276	158.807	163.606	161.51	131.462	102.102	103.794	103.48	113.483	121.343
Galc	P54818	>sp|P54818|GALC_MOUSE Galactocerebrosidase OS=Mus musculus OX=10090 GN=Galc PE=1 SV=2	95.5408	65.5612	8.77263e-05	0.00224015		0.686212	-0.543274	94.0615	101.308	91.82	98.2845	104.828	82.9423	58.3205	52.7872	73.5252	64.6177	69.7515	74.3653	94.0615	101.308	91.82	98.2845	104.828	82.9423	58.3205	52.7872	73.5252	64.6177	69.7515	74.3653
Abcd3	P55096	>sp|P55096|ABCD3_MOUSE ATP-binding cassette sub-family D member 3 OS=Mus musculus OX=10090 GN=Abcd3 PE=1 SV=2	545.272	1116.82	0.000348903	0.00438496		2.04819	1.03435	250.208	252.689	608.734	682.022	735.57	742.411	1158.37	1160.91	948.892	971.747	1229.2	1231.8	250.208	252.689	608.734	682.022	735.57	742.411	1158.37	1160.91	948.892	971.747	1229.2	1231.8
Atp5mc2	P56383	>sp|P56383|AT5G2_MOUSE ATP synthase F(0) complex subunit C2, mitochondrial OS=Mus musculus OX=10090 GN=Atp5mc2 PE=1 SV=2	436.756	259.562	0.000912075	0.00774433		0.594295	-0.75075	380.269	390.844	463.187	387.796	539.832	458.605	222.147	204.125	296.361	175.948	301.564	357.224	380.269	390.844	463.187	387.796	539.832	458.605	222.147	204.125	296.361	175.948	301.564	357.224
Tm9sf2	P58021	>sp|P58021|TM9S2_MOUSE Transmembrane 9 superfamily member 2 OS=Mus musculus OX=10090 GN=Tm9sf2 PE=1 SV=1	324.875	462.319	0.000363587	0.00448968		1.42307	0.509005	282.663	252.966	355.28	330.603	386.096	341.64	471.346	501.88	409.181	423.146	511.727	456.633	282.663	252.966	355.28	330.603	386.096	341.64	471.346	501.88	409.181	423.146	511.727	456.633
Foxp1	P58462	>sp|P58462|FOXP1_MOUSE Forkhead box protein P1 OS=Mus musculus OX=10090 GN=Foxp1 PE=1 SV=1	69.4645	53.9759	0.000199008	0.00337946		0.777028	-0.363961	64.7033	71.353	75.4022	67.2299	69.7402	68.3587	50.9533	58.6398	48.0967	51.107	62.7729	52.2858	64.7033	71.353	75.4022	67.2299	69.7402	68.3587	50.9533	58.6398	48.0967	51.107	62.7729	52.2858
Ripk2	P58801	>sp|P58801|RIPK2_MOUSE Receptor-interacting serine/threonine-protein kinase 2 OS=Mus musculus OX=10090 GN=Ripk2 PE=1 SV=1	55.7796	34.8288	0.000106259	0.00249737		0.6244	-0.679458	62.3398	56.7954	63.4805	51.7776	54.184	46.1006	44.4171	35.4634	33.2653	33.8989	29.3258	32.6024	62.3398	56.7954	63.4805	51.7776	54.184	46.1006	44.4171	35.4634	33.2653	33.8989	29.3258	32.6024
Anks1a	P59672	>sp|P59672|ANS1A_MOUSE Ankyrin repeat and SAM domain-containing protein 1A OS=Mus musculus OX=10090 GN=Anks1a PE=1 SV=3	293.894	218.672	0.000919275	0.00777973		0.744053	-0.426523	328.687	342.122	282.864	295.53	255.072	259.086	220.352	207.68	222.84	239.795	230.474	190.894	328.687	342.122	282.864	295.53	255.072	259.086	220.352	207.68	222.84	239.795	230.474	190.894
Sash1	P59808	>sp|P59808|SASH1_MOUSE SAM and SH3 domain-containing protein 1 OS=Mus musculus OX=10090 GN=Sash1 PE=1 SV=1	337.483	252.64	0.00031103	0.00410388		0.7486	-0.417733	346.217	357.079	349.827	331.188	321.551	319.036	204.277	226.545	305.209	271.409	247.882	260.516	346.217	357.079	349.827	331.188	321.551	319.036	204.277	226.545	305.209	271.409	247.882	260.516
Cdo1	P60334	>sp|P60334|CDO1_MOUSE Cysteine dioxygenase type 1 OS=Mus musculus OX=10090 GN=Cdo1 PE=1 SV=1	59.4936	19.1613	0.00230931	0.0128549	0.0455003	0.322074	-1.63454	45.2044	56.7024	67.4462	67.3947	49.3155	70.8983	31.4194	52.2728	29.6772	0.532842	0.532842	0.532842	45.2044	56.7024	67.4462	67.3947	49.3155	70.8983	31.4194	52.2728	29.6772
Ube2h	P62257	>sp|P62257|UBE2H_MOUSE Ubiquitin-conjugating enzyme E2 H OS=Mus musculus OX=10090 GN=Ube2h PE=1 SV=1	333.51	219.21	1.16743e-06	0.000321722		0.657283	-0.605414	312.868	343.106	354.18	366.032	308.629	316.245	213.989	226.349	209.499	234.104	228.406	202.916	312.868	343.106	354.18	366.032	308.629	316.245	213.989	226.349	209.499	234.104	228.406	202.916
Rps11	P62281	>sp|P62281|RS11_MOUSE Small ribosomal subunit protein uS17 OS=Mus musculus OX=10090 GN=Rps11 PE=1 SV=3	1063.07	1520.65	0.000875384	0.00756022		1.43043	0.516445	883.133	974.513	1236.5	1129.33	1126.3	1028.68	1628.89	1527.39	1280.78	1274.5	1772.97	1639.37	883.133	974.513	1236.5	1129.33	1126.3	1028.68	1628.89	1527.39	1280.78	1274.5	1772.97	1639.37
Selenot	P62342	>sp|P62342|SELT_MOUSE Thioredoxin reductase-like selenoprotein T OS=Mus musculus OX=10090 GN=Selenot PE=1 SV=2	298.682	421.171	0.000457518	0.00514245		1.4101	0.495799	224.908	285.557	341.852	313.587	314.798	311.389	398.34	410.997	390.89	378.619	483.155	465.029	224.908	285.557	341.852	313.587	314.798	311.389	398.34	410.997	390.89	378.619	483.155	465.029
Rps24	P62849	>sp|P62849|RS24_MOUSE Small ribosomal subunit protein eS24 OS=Mus musculus OX=10090 GN=Rps24 PE=1 SV=1	1311.53	905.069	5.71296e-05	0.00179849		0.690086	-0.535153	1165.08	1163.08	1421.75	1416.26	1380.95	1322.08	849.732	965.894	952.028	1030.5	811.532	820.726	1165.08	1163.08	1421.75	1416.26	1380.95	1322.08	849.732	965.894	952.028	1030.5	811.532	820.726
Mpc1	P63030	>sp|P63030|MPC1_MOUSE Mitochondrial pyruvate carrier 1 OS=Mus musculus OX=10090 GN=Mpc1 PE=1 SV=1	62.0059	185.149	2.05293e-06	0.000404557		2.98599	1.57821	58.8401	64.7485	52.3498	81.9326	46.3554	67.809	169.575	144.611	202.788	222.258	170.837	200.823	58.8401	64.7485	52.3498	81.9326	46.3554	67.809	169.575	144.611	202.788	222.258	170.837	200.823
Vamp2	P63044	>sp|P63044|VAMP2_MOUSE Vesicle-associated membrane protein 2 OS=Mus musculus OX=10090 GN=Vamp2 PE=1 SV=2	61.1336	7.76029	0.00625433	0.021254	0.0209213	0.12694	-2.97778	91.2137	78.1138	87.2114	54.9208	0.532842	54.8088	0.532842	0.532842	0.532842	43.8975	0.532842	0.532842	91.2137	78.1138	87.2114	54.9208		54.8088				43.8975
Ebp	P70245	>sp|P70245|EBP_MOUSE 3-beta-hydroxysteroid-Delta(8),Delta(7)-isomerase OS=Mus musculus OX=10090 GN=Ebp PE=1 SV=3	295.91	630.224	0.000438008	0.00501635		2.12978	1.09071	132.2	126.525	330.784	346.357	379.244	460.349	690.354	687.759	523.736	525.643	668.901	684.949	132.2	126.525	330.784	346.357	379.244	460.349	690.354	687.759	523.736	525.643	668.901	684.949
Slc8a1	P70414	>sp|P70414|NAC1_MOUSE Sodium/calcium exchanger 1 OS=Mus musculus OX=10090 GN=Slc8a1 PE=1 SV=1	35.4957	0.532842	0.00757764	0.0236338	0.00341479	0.0150115	-6.05779	0.532842	25.7175	49.1546	55.4513	40.2814	41.8363	0.532842	0.532842	0.532842	0.532842	0.532842	0.532842		25.7175	49.1546	55.4513	40.2814	41.8363
Sgcb	P82349	>sp|P82349|SGCB_MOUSE Beta-sarcoglycan OS=Mus musculus OX=10090 GN=Sgcb PE=1 SV=1	188.68	277.498	0.000911369	0.00774085		1.47073	0.556532	139.447	140.585	234.523	220.472	209.973	187.082	242.063	271.409	268.76	277.43	299.88	305.443	139.447	140.585	234.523	220.472	209.973	187.082	242.063	271.409	268.76	277.43	299.88	305.443
Fap	P97321	>sp|P97321|SEPR_MOUSE Prolyl endopeptidase FAP OS=Mus musculus OX=10090 GN=Fap PE=1 SV=1	142.748	107.339	0.000329161	0.00424186		0.751947	-0.411297	146.057	166.505	146.813	124.232	130.179	142.702	108.408	110.076	117.365	106.601	104.787	96.7978	146.057	166.505	146.813	124.232	130.179	142.702	108.408	110.076	117.365	106.601	104.787	96.7978
Psme2	P97372	>sp|P97372|PSME2_MOUSE Proteasome activator complex subunit 2 OS=Mus musculus OX=10090 GN=Psme2 PE=1 SV=4	1532.71	1938.6	0.000520352	0.00553362		1.26482	0.338933	1461.11	1506.63	1654.65	1492.63	1486.54	1594.66	1996.22	2154.36	1732.37	1710.94	1945.95	2091.73	1461.11	1506.63	1654.65	1492.63	1486.54	1594.66	1996.22	2154.36	1732.37	1710.94	1945.95	2091.73
Rps5	P97461	>sp|P97461|RS5_MOUSE Small ribosomal subunit protein uS7 OS=Mus musculus OX=10090 GN=Rps5 PE=1 SV=4	1785.57	2519.64	1.71604e-05	0.00103916		1.41112	0.496836	1532.03	1606.63	2043.67	2041.24	1768.95	1720.87	2459.97	2461.84	2424.82	2504.54	2651.83	2614.85	1532.03	1606.63	2043.67	2041.24	1768.95	1720.87	2459.97	2461.84	2424.82	2504.54	2651.83	2614.85
Pla2g6	P97819	>sp|P97819|PLPL9_MOUSE 85/88 kDa calcium-independent phospholipase A2 OS=Mus musculus OX=10090 GN=Pla2g6 PE=1 SV=3	14.9106	53.797	0.00494445	0.01886	0.0143059	3.60797	1.85119	0.532842	0.532842	55.621	0.532842	0.532842	31.7112	47.1491	47.3206	37.3538	60.2078	58.6168	72.1336			55.621			31.7112	47.1491	47.3206	37.3538	60.2078	58.6168	72.1336
C1qa	P98086	>sp|P98086|C1QA_MOUSE Complement C1q subcomponent subunit A OS=Mus musculus OX=10090 GN=C1qa PE=1 SV=2	111.191	57.3653	0.000395615	0.00472517		0.515918	-0.954786	131.411	128.834	92.5466	94.4367	104.544	115.372	51.6244	47.1502	86.7708	71.8481	33.6469	53.1514	131.411	128.834	92.5466	94.4367	104.544	115.372	51.6244	47.1502	86.7708	71.8481	33.6469	53.1514
Notch1	Q01705	>sp|Q01705|NOTC1_MOUSE Neurogenic locus notch homolog protein 1 OS=Mus musculus OX=10090 GN=Notch1 PE=1 SV=3	64.9563	39.5377	4.50806e-05	0.00157582		0.608682	-0.71624	68.378	68.9865	58.7077	73.1624	66.6115	53.8916	42.486	43.6675	34.6906	32.7589	36.8548	46.7685	68.378	68.9865	58.7077	73.1624	66.6115	53.8916	42.486	43.6675	34.6906	32.7589	36.8548	46.7685
Galt	Q03249	>sp|Q03249|GALT_MOUSE Galactose-1-phosphate uridylyltransferase OS=Mus musculus OX=10090 GN=Galt PE=1 SV=3	200.491	119.22	1.88929e-05	0.00108391		0.594638	-0.749917	233.105	221.752	202.539	176.683	176.666	192.201	113.602	137.412	130.492	107.263	109.716	116.832	233.105	221.752	202.539	176.683	176.666	192.201	113.602	137.412	130.492	107.263	109.716	116.832
Col6a1	Q04857	>sp|Q04857|CO6A1_MOUSE Collagen alpha-1(VI) chain OS=Mus musculus OX=10090 GN=Col6a1 PE=1 SV=1	8836.99	6079.37	7.10391e-07	0.000264496		0.687946	-0.539632	8310.48	8914.68	8375.68	8548.42	9612.18	9260.49	6054.67	6003.22	5834.41	5651.35	6405.77	6526.82	8310.48	8914.68	8375.68	8548.42	9612.18	9260.49	6054.67	6003.22	5834.41	5651.35	6405.77	6526.82
Hspg2	Q05793	>sp|Q05793|PGBM_MOUSE Basement membrane-specific heparan sulfate proteoglycan core protein OS=Mus musculus OX=10090 GN=Hspg2 PE=1 SV=1	3526.88	2671.59	0.00080013	0.00716213		0.757494	-0.400694	3887.06	3998.44	3287.07	3347.48	3296.97	3344.25	2744.02	2711.6	2760.35	2733.86	2607.72	2471.99	3887.06	3998.44	3287.07	3347.48	3296.97	3344.25	2744.02	2711.6	2760.35	2733.86	2607.72	2471.99
Sdr16c6	Q05A13	>sp|Q05A13|S16C6_MOUSE Short-chain dehydrogenase/reductase family 16C member 6 OS=Mus musculus OX=10090 GN=Sdr16c6 PE=2 SV=1	725.102	1619.98	0.000996145	0.00814366		2.23414	1.15972	295.359	364.732	843.364	810.144	1083.16	953.852	1802.76	1789.18	1133.52	1206.36	1940.64	1847.4	295.359	364.732	843.364	810.144	1083.16	953.852	1802.76	1789.18	1133.52	1206.36	1940.64	1847.4
Cab39	Q06138	>sp|Q06138|CAB39_MOUSE Calcium-binding protein 39 OS=Mus musculus OX=10090 GN=Cab39 PE=1 SV=2	999	1265.35	0.000123258	0.00270641		1.26662	0.340983	1004.13	1046.26	1009.06	954.408	951.138	1029	1350.88	1204.46	1340.14	1201.06	1126.96	1368.62	1004.13	1046.26	1009.06	954.408	951.138	1029	1350.88	1204.46	1340.14	1201.06	1126.96	1368.62
Aplp2	Q06335	>sp|Q06335|APLP2_MOUSE Amyloid beta precursor like protein 2 OS=Mus musculus OX=10090 GN=Aplp2 PE=1 SV=4	276.716	195.406	2.02272e-05	0.0011153		0.706161	-0.501931	298.041	303.085	273.6	260.477	258.776	266.318	177.441	202.898	198.165	169.474	208.254	216.205	298.041	303.085	273.6	260.477	258.776	266.318	177.441	202.898	198.165	169.474	208.254	216.205
Eps8	Q08509	>sp|Q08509|EPS8_MOUSE Epidermal growth factor receptor kinase substrate 8 OS=Mus musculus OX=10090 GN=Eps8 PE=1 SV=2	106.047	81.5494	0.000594867	0.00599046		0.768997	-0.378951	112.382	122.641	103.951	100.196	93.4367	103.673	78.8029	79.1476	86.5568	91.455	80.992	72.3422	112.382	122.641	103.951	100.196	93.4367	103.673	78.8029	79.1476	86.5568	91.455	80.992	72.3422
Cass4	Q08EC4	>sp|Q08EC4|CASS4_MOUSE Cas scaffolding protein family member 4 OS=Mus musculus OX=10090 GN=Cass4 PE=1 SV=1	823.468	494.642	5.54024e-05	0.0017679		0.600682	-0.735327	690.791	818.012	776.769	900.399	924.414	830.423	564.867	629.115	452.221	410.679	424.489	486.483	690.791	818.012	776.769	900.399	924.414	830.423	564.867	629.115	452.221	410.679	424.489	486.483
Pdss1	Q33DR2	>sp|Q33DR2|DPS1_MOUSE All trans-polyprenyl-diphosphate synthase PDSS1 OS=Mus musculus OX=10090 GN=Pdss1 PE=1 SV=1	8.82073	52.6931	0.000218493	0.00351261	0.0143059	5.97378	2.57864	18.9218	0.532842	0.532842	0.532842	0.532842	31.8712	54.9837	60.8862	30.1609	43.5801	66.9327	59.6152	18.9218					31.8712	54.9837	60.8862	30.1609	43.5801	66.9327	59.6152
Pdss2	Q33DR3	>sp|Q33DR3|DLP1_MOUSE All trans-polyprenyl-diphosphate synthase PDSS2 OS=Mus musculus OX=10090 GN=Pdss2 PE=1 SV=2	47.166	106.236	0.000657992	0.00634575		2.25239	1.17146	26.2205	29.8222	64.6367	51.497	53.5738	57.2455	142.156	96.0558	92.941	70.4788	124.907	110.878	26.2205	29.8222	64.6367	51.497	53.5738	57.2455	142.156	96.0558	92.941	70.4788	124.907	110.878
Osbp	Q3B7Z2	>sp|Q3B7Z2|OSBP1_MOUSE Oxysterol-binding protein 1 OS=Mus musculus OX=10090 GN=Osbp PE=1 SV=3	276.561	380.077	0.0001621	0.00309437		1.3743	0.458693	233.532	228.147	298.077	295.295	304.064	300.25	356.611	394.117	366.914	351.756	400.299	410.764	233.532	228.147	298.077	295.295	304.064	300.25	356.611	394.117	366.914	351.756	400.299	410.764
Patl1	Q3TC46	>sp|Q3TC46|PATL1_MOUSE Protein PAT1 homolog 1 OS=Mus musculus OX=10090 GN=Patl1 PE=1 SV=2	143.435	38.4183	0.00447437	0.0179837	0.0143059	0.267845	-1.90053	193.032	181.057	92.0906	122.955	148.853	122.622	0.532842	103.251	125.128	0.532842	0.532842	0.532842	193.032	181.057	92.0906	122.955	148.853	122.622		103.251	125.128
Hs1bp3	Q3TC93	>sp|Q3TC93|H1BP3_MOUSE HCLS1-binding protein 3 OS=Mus musculus OX=10090 GN=Hs1bp3 PE=1 SV=2	192.089	158.765	0.000890736	0.00763802		0.826514	-0.274889	202.365	209.348	167.432	194.828	198.64	179.923	158.588	149.886	165.915	168.43	149.006	160.764	202.365	209.348	167.432	194.828	198.64	179.923	158.588	149.886	165.915	168.43	149.006	160.764
Ttyh2	Q3TH73	>sp|Q3TH73|TTYH2_MOUSE Protein tweety homolog 2 OS=Mus musculus OX=10090 GN=Ttyh2 PE=1 SV=1	11.8949	35.7794	0.0178405	0.0368115	0.0143059	3.00796	1.58878	0.532842	30.7143	38.5238	0.532842	0.532842	0.532842	37.8595	25.7248	34.3587	42.0625	51.5639	23.1069		30.7143	38.5238				37.8595	25.7248	34.3587	42.0625	51.5639	23.1069
Gtf2f1	Q3THK3	>sp|Q3THK3|T2FA_MOUSE General transcription factor IIF subunit 1 OS=Mus musculus OX=10090 GN=Gtf2f1 PE=1 SV=2	157.037	107.119	0.000820654	0.00727355		0.682126	-0.551889	177.958	179.09	134.739	157.489	152.383	140.561	104.887	80.3125	112.483	108.75	100.142	136.138	177.958	179.09	134.739	157.489	152.383	140.561	104.887	80.3125	112.483	108.75	100.142	136.138
Aox4	Q3TYQ9	>sp|Q3TYQ9|AOXD_MOUSE Aldehyde oxidase 4 OS=Mus musculus OX=10090 GN=Aox4 PE=1 SV=1	256.405	660.486	2.37818e-05	0.00118811		2.57595	1.3651	187.775	193.88	280.64	279.387	311.691	285.057	734.769	746.278	488.368	514.577	731.207	747.714	187.775	193.88	280.64	279.387	311.691	285.057	734.769	746.278	488.368	514.577	731.207	747.714
Col5a2	Q3U962	>sp|Q3U962|CO5A2_MOUSE Collagen alpha-2(V) chain OS=Mus musculus OX=10090 GN=Col5a2 PE=1 SV=1	204.055	135.575	7.84792e-05	0.00212135		0.664404	-0.589868	199.366	218.647	203.832	206.14	184.993	211.351	113.557	115.633	122.917	138.013	175.274	148.057	199.366	218.647	203.832	206.14	184.993	211.351	113.557	115.633	122.917	138.013	175.274	148.057
Myzap	Q3UIJ9	>sp|Q3UIJ9|MYZAP_MOUSE Myocardial zonula adherens protein OS=Mus musculus OX=10090 GN=Myzap PE=1 SV=1	97.2576	56.6038	3.83499e-05	0.00147422		0.581999	-0.780912	120.795	97.1252	90.8381	91.5044	97.8866	85.3962	61.1386	60.5479	60.6039	48.2822	62.2726	46.7777	120.795	97.1252	90.8381	91.5044	97.8866	85.3962	61.1386	60.5479	60.6039	48.2822	62.2726	46.7777
Mthfsd	Q3URQ7	>sp|Q3URQ7|MTHSD_MOUSE Methenyltetrahydrofolate synthase domain-containing protein OS=Mus musculus OX=10090 GN=Mthfsd PE=2 SV=1	121.956	38.5887	0.00993525	0.027365	0.0143059	0.316414	-1.66011	89.8959	100.427	132.314	112.84	156.051	140.209	0.532842	0.532842	0.532842	123.42	0.532842	105.98	89.8959	100.427	132.314	112.84	156.051	140.209				123.42		105.98
Fchsd2	Q3USJ8	>sp|Q3USJ8|FCSD2_MOUSE F-BAR and double SH3 domains protein 2 OS=Mus musculus OX=10090 GN=Fchsd2 PE=1 SV=2	49.0227	109.146	0.000773869	0.00701629		2.22644	1.15474	25.8964	27.4893	64.0053	46.5204	80.4213	49.8032	142.919	118.057	115.447	98.3349	105.464	74.6556	25.8964	27.4893	64.0053	46.5204	80.4213	49.8032	142.919	118.057	115.447	98.3349	105.464	74.6556
Krt76	Q3UV17	>sp|Q3UV17|K22O_MOUSE Keratin, type II cytoskeletal 2 oral OS=Mus musculus OX=10090 GN=Krt76 PE=1 SV=1	326.837	23.1889	0.0130039	0.0313286	0.0143059	0.0709494	-3.81707	487.385	622.169	265.63	336.366	144.879	104.594	0.532842	0.532842	66.7918	70.2102	0.532842	0.532842	487.385	622.169	265.63	336.366	144.879	104.594			66.7918	70.2102
Esf1	Q3V1V3	>sp|Q3V1V3|ESF1_MOUSE ESF1 homolog OS=Mus musculus OX=10090 GN=Esf1 PE=1 SV=1	121.944	43.7872	0.017356	0.0363214	0.0455003	0.359077	-1.47763	139.663	183.293	139.543	131.291	87.4821	50.3895	0.532842	69.22	87.7888	104.116	0.532842	0.532842	139.663	183.293	139.543	131.291	87.4821	50.3895		69.22	87.7888	104.116
Ndufa4l2	Q4FZG9	>sp|Q4FZG9|NUA4L_MOUSE NADH dehydrogenase [ubiquinone] 1 alpha subcomplex subunit 4-like 2 OS=Mus musculus OX=10090 GN=Ndufa4l2 PE=3 SV=1	53.2865	217.255	0.000500246	0.0054029	0.121335	4.07712	2.02755	58.7544	75.4642	0.532842	133.664	50.7713	0.532842	132.462	188.334	309.091	263.797	213.85	195.999	58.7544	75.4642		133.664	50.7713		132.462	188.334	309.091	263.797	213.85	195.999
Snx33	Q4VAA7	>sp|Q4VAA7|SNX33_MOUSE Sorting nexin-33 OS=Mus musculus OX=10090 GN=Snx33 PE=1 SV=1	106.839	177.471	0.000490676	0.00534635		1.6611	0.732142	63.7802	70.9808	128.761	117.368	135.736	124.41	182.061	173.482	166.221	160.147	198.919	183.997	63.7802	70.9808	128.761	117.368	135.736	124.41	182.061	173.482	166.221	160.147	198.919	183.997
Prss53	Q571E5	>sp|Q571E5|PRS53_MOUSE Serine protease 53 OS=Mus musculus OX=10090 GN=Prss53 PE=2 SV=2	152.578	0.532842	0.027515	0.0456525	0.000532006	0.00349225	-8.16163	306.13	309.999	71.5451	91.9039	79.0117	56.8803	0.532842	0.532842	0.532842	0.532842	0.532842	0.532842	306.13	309.999	71.5451	91.9039	79.0117	56.8803
Taok1	Q5F2E8	>sp|Q5F2E8|TAOK1_MOUSE Serine/threonine-protein kinase TAO1 OS=Mus musculus OX=10090 GN=Taok1 PE=1 SV=1	40.7906	29.0986	0.000278305	0.00390855		0.713365	-0.487288	45.0142	37.6296	35.8155	46.379	40.7472	39.1583	27.1092	28.271	28.5044	29.7171	35.077	25.913	45.0142	37.6296	35.8155	46.379	40.7472	39.1583	27.1092	28.271	28.5044	29.7171	35.077	25.913
Krtcap2	Q5RL79	>sp|Q5RL79|KTAP2_MOUSE Keratinocyte-associated protein 2 OS=Mus musculus OX=10090 GN=Krtcap2 PE=1 SV=2	53.1463	144.869	1.089e-05	0.000830587		2.72585	1.44671	29.1697	38.3455	56.2388	57.8271	66.2274	71.0692	159.635	175.553	153.176	139.082	112.41	129.358	29.1697	38.3455	56.2388	57.8271	66.2274	71.0692	159.635	175.553	153.176	139.082	112.41	129.358
Gm11992	Q5SS90	>sp|Q5SS90|CG057_MOUSE Uncharacterized protein C7orf57 homolog OS=Mus musculus OX=10090 GN=Gm11992 PE=1 SV=1	6.95212	32.0819	0.000203254	0.00340827	0.0455003	4.61469	2.20623	0.532842	0.532842	0.532842	13.6731	12.9168	13.5243	30.3112	38.8538	18.5863	27.428	38.6117	38.7002				13.6731	12.9168	13.5243	30.3112	38.8538	18.5863	27.428	38.6117	38.7002
Lama2	Q60675	>sp|Q60675|LAMA2_MOUSE Laminin subunit alpha-2 OS=Mus musculus OX=10090 GN=Lama2 PE=1 SV=2	1601.98	1292.77	0.00030306	0.00404999		0.806981	-0.309394	1610.6	1610.87	1571.22	1625.47	1613.01	1580.72	1168.64	1185.94	1319.96	1336.02	1366.93	1379.12	1610.6	1610.87	1571.22	1625.47	1613.01	1580.72	1168.64	1185.94	1319.96	1336.02	1366.93	1379.12
Stxbp3	Q60770	>sp|Q60770|STXB3_MOUSE Syntaxin-binding protein 3 OS=Mus musculus OX=10090 GN=Stxbp3 PE=1 SV=1	289.76	384.921	8.96448e-05	0.00226411		1.32841	0.409704	283.186	267.515	268.173	300.37	298.29	321.024	386.121	368.844	382.659	439.097	386.432	346.37	283.186	267.515	268.173	300.37	298.29	321.024	386.121	368.844	382.659	439.097	386.432	346.37
Gas7	Q60780	>sp|Q60780|GAS7_MOUSE Growth arrest-specific protein 7 OS=Mus musculus OX=10090 GN=Gas7 PE=1 SV=1	367.838	284.754	0.000229523	0.00358634		0.774129	-0.369354	360.153	373.885	385.753	358.722	343.31	385.204	278.266	248.235	309.347	336.2	272.796	263.68	360.153	373.885	385.753	358.722	343.31	385.204	278.266	248.235	309.347	336.2	272.796	263.68
Coq8a	Q60936	>sp|Q60936|COQ8A_MOUSE Atypical kinase COQ8A, mitochondrial OS=Mus musculus OX=10090 GN=Coq8a PE=1 SV=2	492.273	883.686	0.0001329	0.0028132		1.79511	0.844075	383.867	379.281	605.148	628.924	476.324	480.094	905.94	898.286	758.007	728.879	1031.74	979.265	383.867	379.281	605.148	628.924	476.324	480.094	905.94	898.286	758.007	728.879	1031.74	979.265
Ppp2r5c	Q60996	>sp|Q60996|2A5G_MOUSE Serine/threonine-protein phosphatase 2A 56 kDa regulatory subunit gamma isoform OS=Mus musculus OX=10090 GN=Ppp2r5c PE=1 SV=2	123.379	168.433	2.28092e-06	0.000419567		1.36517	0.44908	123.914	124.88	117.181	129.284	120.881	124.133	171.908	152.82	161.359	165.082	181.265	178.163	123.914	124.88	117.181	129.284	120.881	124.133	171.908	152.82	161.359	165.082	181.265	178.163
Apoc4	Q61268	>sp|Q61268|APOC4_MOUSE Apolipoprotein C-IV OS=Mus musculus OX=10090 GN=Apoc4 PE=1 SV=1	11.6387	65.469	0.0220178	0.0407216	0.0209213	5.62513	2.49189	0.532842	0.532842	0.532842	0.532842	0.532842	67.1677	94.1477	105.884	92.9586	0.532842	60.3038	38.9869						67.1677	94.1477	105.884	92.9586		60.3038	38.9869
Tfap2b	Q61313	>sp|Q61313|AP2B_MOUSE Transcription factor AP-2-beta OS=Mus musculus OX=10090 GN=Tfap2b PE=1 SV=2	21.0674	6.79018	0.00139309	0.00968789	0.0455003	0.322307	-1.63349	19.9698	23.8487	13.59	21.1425	24.6977	23.1556	0.532842	12.1391	0.532842	14.2937	12.7097	0.532842	19.9698	23.8487	13.59	21.1425	24.6977	23.1556		12.1391		14.2937	12.7097
Bcap31	Q61335	>sp|Q61335|BAP31_MOUSE B-cell receptor-associated protein 31 OS=Mus musculus OX=10090 GN=Bcap31 PE=1 SV=4	847.516	1333.11	0.000168318	0.00314725		1.57296	0.653485	692.955	613.02	902.618	982.764	980.294	913.447	1412.24	1267.87	1428.22	1501.47	1206.6	1182.28	692.955	613.02	902.618	982.764	980.294	913.447	1412.24	1267.87	1428.22	1501.47	1206.6	1182.28
Nt5e	Q61503	>sp|Q61503|5NTD_MOUSE 5'-nucleotidase OS=Mus musculus OX=10090 GN=Nt5e PE=1 SV=2	448.363	281.347	0.000785879	0.00708345		0.627498	-0.672316	533.086	510.198	392.035	380.661	432.534	441.667	202.325	215.773	332.02	348.394	303.212	286.36	533.086	510.198	392.035	380.661	432.534	441.667	202.325	215.773	332.02	348.394	303.212	286.36
Foxn1	Q61575	>sp|Q61575|FOXN1_MOUSE Forkhead box protein N1 OS=Mus musculus OX=10090 GN=Foxn1 PE=1 SV=1	15.966	0.532842	0.0283472	0.0463196	0.0143059	0.0333736	-4.90515	23.9546	19.6091	21.8093	29.3573	0.532842	0.532842	0.532842	0.532842	0.532842	0.532842	0.532842	0.532842	23.9546	19.6091	21.8093	29.3573
Gpam	Q61586	>sp|Q61586|GPAT1_MOUSE Glycerol-3-phosphate acyltransferase 1, mitochondrial OS=Mus musculus OX=10090 GN=Gpam PE=1 SV=2	133.111	231.981	0.000233191	0.00360995		1.74277	0.801381	103.094	79.0469	147.738	140.413	172.394	155.978	261.766	242.765	217.091	188.923	237.374	243.966	103.094	79.0469	147.738	140.413	172.394	155.978	261.766	242.765	217.091	188.923	237.374	243.966
Hp	Q61646	>sp|Q61646|HPT_MOUSE Haptoglobin OS=Mus musculus OX=10090 GN=Hp PE=1 SV=1	811.863	385.461	0.00031747	0.00415364		0.474786	-1.07465	878.056	955.082	795.094	762.321	698.595	782.027	305.445	283.101	609.492	603.352	251.402	259.974	878.056	955.082	795.094	762.321	698.595	782.027	305.445	283.101	609.492	603.352	251.402	259.974
Ltbp3	Q61810	>sp|Q61810|LTBP3_MOUSE Latent-transforming growth factor beta-binding protein 3 OS=Mus musculus OX=10090 GN=Ltbp3 PE=1 SV=4	66.4255	32.3886	0.000612326	0.00609058		0.487594	-1.03625	88.7381	80.0756	61.4514	54.6059	57.6807	56.001	36.7609	45.662	33.3894	33.0793	26.1194	19.3207	88.7381	80.0756	61.4514	54.6059	57.6807	56.001	36.7609	45.662	33.3894	33.0793	26.1194	19.3207
Pzp	Q61838	>sp|Q61838|PZP_MOUSE Pregcy zone protein OS=Mus musculus OX=10090 GN=Pzp PE=1 SV=3	9758.25	12688.1	8.47166e-06	0.000759945		1.30025	0.378786	8897.8	9012.28	10163.4	10119.8	10284.3	10071.9	13513.2	13329.4	12595.8	12386.6	12138.9	12164.9	8897.8	9012.28	10163.4	10119.8	10284.3	10071.9	13513.2	13329.4	12595.8	12386.6	12138.9	12164.9
Klk8	Q61955	>sp|Q61955|KLK8_MOUSE Kallikrein-8 OS=Mus musculus OX=10090 GN=Klk8 PE=1 SV=1	16.6297	61.9427	0.000896746	0.00766817	0.0455003	3.72481	1.89717	0.532842	0.532842	40.5555	22.8834	34.7411	0.532842	54.6588	65.2972	79.9194	36.3483	70.2292	65.203			40.5555	22.8834	34.7411		54.6588	65.2972	79.9194	36.3483	70.2292	65.203
Notch3	Q61982	>sp|Q61982|NOTC3_MOUSE Neurogenic locus notch homolog protein 3 OS=Mus musculus OX=10090 GN=Notch3 PE=1 SV=1	119.038	73.4298	0.000271683	0.00386824		0.616858	-0.696991	107.232	109.431	116.437	130.452	149.856	100.822	81.3156	68.1314	66.8202	64.2032	72.1227	87.9853	107.232	109.431	116.437	130.452	149.856	100.822	81.3156	68.1314	66.8202	64.2032	72.1227	87.9853
Pla2r1	Q62028	>sp|Q62028|PLA2R_MOUSE Secretory phospholipase A2 receptor OS=Mus musculus OX=10090 GN=Pla2r1 PE=1 SV=1	149.458	396.999	1.3533e-07	0.000115869		2.65625	1.40939	86.8584	119.427	155.589	156.855	191.387	186.633	387.384	414.014	383.366	371.777	436.128	389.325	86.8584	119.427	155.589	156.855	191.387	186.633	387.384	414.014	383.366	371.777	436.128	389.325
Prkci	Q62074	>sp|Q62074|KPCI_MOUSE Protein kinase C iota type OS=Mus musculus OX=10090 GN=Prkci PE=1 SV=3	196.308	130.557	0.00036611	0.00450732		0.66506	-0.588443	236.59	202.644	166.824	173.443	199.824	198.524	141.678	158.939	109.472	133.436	119.83	119.986	236.59	202.644	166.824	173.443	199.824	198.524	141.678	158.939	109.472	133.436	119.83	119.986
Rhoc	Q62159	>sp|Q62159|RHOC_MOUSE Rho-related GTP-binding protein RhoC OS=Mus musculus OX=10090 GN=Rhoc PE=1 SV=2	157.35	229.24	0.000154328	0.00302506		1.45688	0.54288	157.74	166.342	164.385	173.015	123.903	158.718	220.517	217.099	202.473	216.637	253.497	265.218	157.74	166.342	164.385	173.015	123.903	158.718	220.517	217.099	202.473	216.637	253.497	265.218
Snrpc	Q62241	>sp|Q62241|RU1C_MOUSE U1 small nuclear ribonucleoprotein C OS=Mus musculus OX=10090 GN=Snrpc PE=1 SV=1	161.354	40.1798	0.00188383	0.0113998	0.0455003	0.249016	-2.00569	144.582	269.226	132.574	119.709	128.328	173.705	84.5847	0.532842	79.2531	75.6423	0.532842	0.532842	144.582	269.226	132.574	119.709	128.328	173.705	84.5847		79.2531	75.6423
Ss18	Q62280	>sp|Q62280|SSXT_MOUSE Protein SSXT OS=Mus musculus OX=10090 GN=Ss18 PE=1 SV=2	51.3716	32.5888	0.000982331	0.00808009		0.634374	-0.656594	47.0967	47.8297	48.1071	46.0488	51.5441	67.6033	33.8906	30.1686	39.5233	23.1569	31.5634	37.23	47.0967	47.8297	48.1071	46.0488	51.5441	67.6033	33.8906	30.1686	39.5233	23.1569	31.5634	37.23
Phlda1	Q62392	>sp|Q62392|PHLA1_MOUSE Pleckstrin homology-like domain family A member 1 OS=Mus musculus OX=10090 GN=Phlda1 PE=1 SV=2	651.863	136.336	0.0347737	0.0514032	0.0455003	0.209148	-2.2574	1132.57	1361.53	346.166	251.689	501.758	317.464	170.469	112.023	0.532842	533.924	0.532842	0.532842	1132.57	1361.53	346.166	251.689	501.758	317.464	170.469	112.023		533.924
Vat1	Q62465	>sp|Q62465|VAT1_MOUSE Synaptic vesicle membrane protein VAT-1 homolog OS=Mus musculus OX=10090 GN=Vat1 PE=1 SV=3	5399.56	8738.54	0.000268794	0.0038503		1.61838	0.694551	4600.94	4475.37	5291.25	5331.03	6405.47	6293.29	7698.57	7786.45	7829.04	8509.07	10155.4	10452.7	4600.94	4475.37	5291.25	5331.03	6405.47	6293.29	7698.57	7786.45	7829.04	8509.07	10155.4	10452.7
Mapk3	Q63844	>sp|Q63844|MK03_MOUSE Mitogen-activated protein kinase 3 OS=Mus musculus OX=10090 GN=Mapk3 PE=1 SV=5	150.27	186.981	2.98637e-05	0.0013131		1.2443	0.315331	131.471	143.104	150.172	162.352	161.303	153.219	189.307	193.117	184.82	188.917	179.941	185.783	131.471	143.104	150.172	162.352	161.303	153.219	189.307	193.117	184.82	188.917	179.941	185.783
Mcf2l	Q64096	>sp|Q64096|MCF2L_MOUSE Guanine nucleotide exchange factor DBS OS=Mus musculus OX=10090 GN=Mcf2l PE=1 SV=2	67.3873	96.3452	0.000324891	0.00420995		1.42972	0.515736	55.5629	66.7196	58.4567	72.9726	76.409	74.203	86.1273	99.2999	86.9129	90.318	109.153	106.26	55.5629	66.7196	58.4567	72.9726	76.409	74.203	86.1273	99.2999	86.9129	90.318	109.153	106.26
Aga	Q64191	>sp|Q64191|ASPG_MOUSE N(4)-(beta-N-acetylglucosaminyl)-L-asparaginase OS=Mus musculus OX=10090 GN=Aga PE=1 SV=1	230.301	284.735	0.000455225	0.00512787		1.23636	0.306099	215.045	216.015	221.535	232.595	262.435	234.181	272.946	274.838	256.944	298.904	302.286	302.495	215.045	216.015	221.535	232.595	262.435	234.181	272.946	274.838	256.944	298.904	302.286	302.495
Tm4sf1	Q64302	>sp|Q64302|T4S1_MOUSE Transmembrane 4 L6 family member 1 OS=Mus musculus OX=10090 GN=Tm4sf1 PE=1 SV=1	151.824	47.238	0.00411219	0.0173105	0.0455003	0.311137	-1.68438	155.11	168.26	173.448	209.754	106.386	97.9829	98.4369	61.7767	0.532842	121.616	0.532842	0.532842	155.11	168.26	173.448	209.754	106.386	97.9829	98.4369	61.7767		121.616
Cyp1b1	Q64429	>sp|Q64429|CP1B1_MOUSE Cytochrome P450 1B1 OS=Mus musculus OX=10090 GN=Cyp1b1 PE=1 SV=3	77.6177	46.0676	2.64317e-05	0.00123407		0.593519	-0.752635	67.8909	79.9636	89.8141	75.6191	70.5684	81.8502	56.7342	50.8547	37.7077	40.7796	46.8721	43.4571	67.8909	79.9636	89.8141	75.6191	70.5684	81.8502	56.7342	50.8547	37.7077	40.7796	46.8721	43.4571
Adh7	Q64437	>sp|Q64437|ADH7_MOUSE All-trans-retinol dehydrogenase [NAD(+)] ADH7 OS=Mus musculus OX=10090 GN=Adh7 PE=2 SV=2	1999.75	2997.33	0.00056141	0.00579149		1.49885	0.583856	1895.5	1561.33	1925.41	1823.54	2410.78	2381.95	2872.78	2985.68	3022.87	2976.64	3048.09	3077.92	1895.5	1561.33	1925.41	1823.54	2410.78	2381.95	2872.78	2985.68	3022.87	2976.64	3048.09	3077.92
Cyp3a13	Q64464	>sp|Q64464|CP3AD_MOUSE Cytochrome P450 3A13 OS=Mus musculus OX=10090 GN=Cyp3a13 PE=1 SV=1	25.889	87.2183	0.0106322	0.0283359	0.0143059	3.36893	1.75229	0.532842	0.532842	0.532842	80.8191	72.3838	0.532842	78.7914	94.7175	81.2023	113.466	78.0876	77.0452				80.8191	72.3838		78.7914	94.7175	81.2023	113.466	78.0876	77.0452
Pdzrn3	Q69ZS0	>sp|Q69ZS0|PZRN3_MOUSE E3 ubiquitin-protein ligase PDZRN3 OS=Mus musculus OX=10090 GN=Pdzrn3 PE=1 SV=3	96.6622	64.4307	0.000529742	0.00559399		0.666555	-0.585204	109.709	113.805	89.7971	81.6891	99.5061	85.467	74.3283	68.1112	71.3065	64.0429	56.9216	51.8734	109.709	113.805	89.7971	81.6891	99.5061	85.467	74.3283	68.1112	71.3065	64.0429	56.9216	51.8734
Gbf1	Q6DFZ1	>sp|Q6DFZ1|GBF1_MOUSE Golgi-specific brefeldin A-resistance guanine nucleotide exchange factor 1 OS=Mus musculus OX=10090 GN=Gbf1 PE=1 SV=1	379.909	486.431	0.000126497	0.00274317		1.28039	0.356581	363.532	388.564	363.939	359.013	408.118	396.287	503.655	485.137	434.366	448.114	525.425	521.888	363.532	388.564	363.939	359.013	408.118	396.287	503.655	485.137	434.366	448.114	525.425	521.888
Lemd2	Q6DVA0	>sp|Q6DVA0|LEMD2_MOUSE LEM domain-containing protein 2 OS=Mus musculus OX=10090 GN=Lemd2 PE=1 SV=1	285.71	411.989	0.000136185	0.00284786		1.44198	0.528052	259.207	242.736	250.387	300.038	335.894	325.999	428.258	425.675	454.822	410.622	362.014	390.54	259.207	242.736	250.387	300.038	335.894	325.999	428.258	425.675	454.822	410.622	362.014	390.54
Islr	Q6GU68	>sp|Q6GU68|ISLR_MOUSE Immunoglobulin superfamily containing leucine-rich repeat protein OS=Mus musculus OX=10090 GN=Islr PE=1 SV=1	191.252	142.358	2.95079e-05	0.00130532		0.74435	-0.425946	187.952	190.814	217.77	176.019	188.567	186.389	148.765	147.614	138.835	126.178	142.269	150.488	187.952	190.814	217.77	176.019	188.567	186.389	148.765	147.614	138.835	126.178	142.269	150.488
Krt42	Q6IFX2	>sp|Q6IFX2|K1C42_MOUSE Keratin, type I cytoskeletal 42 OS=Mus musculus OX=10090 GN=Krt42 PE=1 SV=1	0.532842	332.906	0.0398696	0.0550206	0.000532006	624.774	9.28719	0.532842	0.532842	0.532842	0.532842	0.532842	0.532842	138.149	103.968	155.884	176.084	679.322	744.029							138.149	103.968	155.884	176.084	679.322	744.029
Krt39	Q6IFX4	>sp|Q6IFX4|K1C39_MOUSE Keratin, type I cytoskeletal 39 OS=Mus musculus OX=10090 GN=Krt39 PE=2 SV=2	103.548	8.58071	6.88912e-05	0.00198788	0.00341479	0.082867	-3.59306	121.785	153.856	101.067	91.0089	76.976	76.5946	0.532842	0.532842	0.532842	48.8201	0.532842	0.532842	121.785	153.856	101.067	91.0089	76.976	76.5946				48.8201
Sec23ip	Q6NZC7	>sp|Q6NZC7|S23IP_MOUSE SEC23-interacting protein OS=Mus musculus OX=10090 GN=Sec23ip PE=1 SV=2	451.979	625.131	0.000141468	0.00290185		1.3831	0.467904	374.537	371.444	468.413	490.072	505.315	502.091	625.648	626.51	626.07	565.638	672.286	634.636	374.537	371.444	468.413	490.072	505.315	502.091	625.648	626.51	626.07	565.638	672.286	634.636
Dmkn	Q6P253	>sp|Q6P253|DMKN_MOUSE Dermokine OS=Mus musculus OX=10090 GN=Dmkn PE=2 SV=2	1778.63	3064.01	0.00043904	0.00502314		1.72268	0.784654	1467.82	1625.36	1613.07	2103.51	1829.96	2032.08	2328.95	2370.24	3453.37	3536.27	3363.62	3331.63	1467.82	1625.36	1613.07	2103.51	1829.96	2032.08	2328.95	2370.24	3453.37	3536.27	3363.62	3331.63
Vsig8	Q6P3A4	>sp|Q6P3A4|VSIG8_MOUSE V-set and immunoglobulin domain-containing protein 8 OS=Mus musculus OX=10090 GN=Vsig8 PE=2 SV=2	632.67	201.901	0.000995001	0.00813842		0.319124	-1.64781	543.041	534.169	748.586	929.05	514.1	527.076	225.674	201.489	117.733	161.108	223.188	282.21	543.041	534.169	748.586	929.05	514.1	527.076	225.674	201.489	117.733	161.108	223.188	282.21
Pex11g	Q6P6M5	>sp|Q6P6M5|PX11C_MOUSE Peroxisomal membrane protein 11C OS=Mus musculus OX=10090 GN=Pex11g PE=1 SV=2	19.153	64.4706	0.00207858	0.0120816	0.0455003	3.36609	1.75107	0.532842	0.532842	31.9688	0.532842	43.1222	38.2284	53.4019	62.1245	62.2831	64.4737	69.7127	74.8276			31.9688		43.1222	38.2284	53.4019	62.1245	62.2831	64.4737	69.7127	74.8276
Kank4	Q6P9J5	>sp|Q6P9J5|KANK4_MOUSE KN motif and ankyrin repeat domain-containing protein 4 OS=Mus musculus OX=10090 GN=Kank4 PE=1 SV=1	45.3173	31.3475	0.000558736	0.00577516		0.691734	-0.531711	38.023	48.6417	47.4564	44.8273	43.995	48.9606	37.9677	31.7073	31.8929	21.1225	32.961	32.4338	38.023	48.6417	47.4564	44.8273	43.995	48.9606	37.9677	31.7073	31.8929	21.1225	32.961	32.4338
Ppp2r5a	Q6PD03	>sp|Q6PD03|2A5A_MOUSE Serine/threonine-protein phosphatase 2A 56 kDa regulatory subunit alpha isoform OS=Mus musculus OX=10090 GN=Ppp2r5a PE=1 SV=1	597.912	753.554	1.13328e-05	0.000843776		1.26031	0.333779	562.423	567.273	585.641	655.063	626.544	590.528	776.922	781.99	743.364	747.019	772.421	699.61	562.423	567.273	585.641	655.063	626.544	590.528	776.922	781.99	743.364	747.019	772.421	699.61
Shb	Q6PD21	>sp|Q6PD21|SHB_MOUSE SH2 domain-containing adapter protein B OS=Mus musculus OX=10090 GN=Shb PE=1 SV=2	25.7855	0.532842	0.00615321	0.0210809	0.00341479	0.0206644	-5.59671	36.1588	35.1888	23.0916	35.0031	24.738	0.532842	0.532842	0.532842	0.532842	0.532842	0.532842	0.532842	36.1588	35.1888	23.0916	35.0031	24.738
Ggt6	Q6PDE7	>sp|Q6PDE7|GGT6_MOUSE Glutathione hydrolase 6 OS=Mus musculus OX=10090 GN=Ggt6 PE=2 SV=1	111.997	173.022	0.00048071	0.00528639		1.54488	0.627496	140.604	92.888	117.5	93.5851	113.458	113.944	192	183.241	136.646	197.335	153.232	175.676	140.604	92.888	117.5	93.5851	113.458	113.944	192	183.241	136.646	197.335	153.232	175.676
Washc2	Q6PGL7	>sp|Q6PGL7|WASC2_MOUSE WASH complex subunit 2 OS=Mus musculus OX=10090 GN=Washc2 PE=1 SV=1	228.095	161.558	0.000141139	0.00289855		0.708294	-0.497579	248.759	257.945	227.016	197.079	224.358	213.412	145.401	171.066	185.658	166.914	147.064	153.247	248.759	257.945	227.016	197.079	224.358	213.412	145.401	171.066	185.658	166.914	147.064	153.247
Acot5	Q6Q2Z6	>sp|Q6Q2Z6|ACOT5_MOUSE Acyl-coenzyme A thioesterase 5 OS=Mus musculus OX=10090 GN=Acot5 PE=1 SV=2	50.5946	139.292	7.59897e-07	0.00027028		2.7531	1.46106	42.2849	50.7442	75.355	49.2058	45.0089	40.9688	139.421	157.677	128.237	116.969	138.533	154.916	42.2849	50.7442	75.355	49.2058	45.0089	40.9688	139.421	157.677	128.237	116.969	138.533	154.916
Fez2	Q6TYB5	>sp|Q6TYB5|FEZ2_MOUSE Fasciculation and elongation protein zeta-2 OS=Mus musculus OX=10090 GN=Fez2 PE=2 SV=1	100.899	62.3701	7.21919e-05	0.00203582		0.618143	-0.693987	100.188	110.267	97.7037	102.324	99.2967	95.6152	58.8154	58.5499	69.5109	52.4928	86.2405	48.6109	100.188	110.267	97.7037	102.324	99.2967	95.6152	58.8154	58.5499	69.5109	52.4928	86.2405	48.6109
Nostrin	Q6WKZ7	>sp|Q6WKZ7|NOSTN_MOUSE Nostrin OS=Mus musculus OX=10090 GN=Nostrin PE=1 SV=2	104.789	249.742	0.000278575	0.00391017		2.38329	1.25295	30.9335	33.8173	117.186	137.78	150.624	158.394	249.827	247.484	230.074	245.594	305.877	219.598	30.9335	33.8173	117.186	137.78	150.624	158.394	249.827	247.484	230.074	245.594	305.877	219.598
Hpse	Q6YGZ1	>sp|Q6YGZ1|HPSE_MOUSE Heparanase OS=Mus musculus OX=10090 GN=Hpse PE=1 SV=3	29.9355	84.6142	0.0316433	0.0489141	0.0143059	2.82655	1.49904	0.532842	0.532842	0.532842	59.0233	118.458	0.532842	112.896	66.4849	60.1344	87.9208	105.17	75.0788				59.0233	118.458		112.896	66.4849	60.1344	87.9208	105.17	75.0788
Cand1	Q6ZQ38	>sp|Q6ZQ38|CAND1_MOUSE Cullin-associated NEDD8-dissociated protein 1 OS=Mus musculus OX=10090 GN=Cand1 PE=1 SV=2	2532.31	3892.07	9.5856e-06	0.000795344		1.53696	0.620082	2153.18	2169.16	2573.91	2514.7	2947.71	2835.22	4163.94	4118.94	3591.64	3632.23	3920.76	3924.91	2153.18	2169.16	2573.91	2514.7	2947.71	2835.22	4163.94	4118.94	3591.64	3632.23	3920.76	3924.91
Tmsb10	Q6ZWY8	>sp|Q6ZWY8|TYB10_MOUSE Thymosin beta-10 OS=Mus musculus OX=10090 GN=Tmsb10 PE=1 SV=3	755.257	531.242	0.000114082	0.00259711		0.703392	-0.507599	805.067	843.174	680.883	671.357	827.489	703.572	545.723	501.92	610.291	533.098	506.71	489.708	805.067	843.174	680.883	671.357	827.489	703.572	545.723	501.92	610.291	533.098	506.71	489.708
Fgl1	Q71KU9	>sp|Q71KU9|FGL1_MOUSE Fibrinogen-like protein 1 OS=Mus musculus OX=10090 GN=Fgl1 PE=1 SV=2	36.3144	6.83577	0.0163989	0.0353112	0.0209213	0.188239	-2.40937	60.4538	39.607	0.532842	35.1804	45.066	37.0463	0.532842	38.3504	0.532842	0.532842	0.532842	0.532842	60.4538	39.607		35.1804	45.066	37.0463		38.3504
Slc35d2	Q762D5	>sp|Q762D5|S35D2_MOUSE Nucleotide sugar transporter SLC35D2 OS=Mus musculus OX=10090 GN=Slc35d2 PE=2 SV=1	7.65261	27.3369	0.000339159	0.00431523	0.0455003	3.57224	1.83683	0.532842	0.532842	0.532842	12.2298	19.228	12.8593	34.2154	28.4417	22.7419	26.2824	24.8363	27.504				12.2298	19.228	12.8593	34.2154	28.4417	22.7419	26.2824	24.8363	27.504
Fhod3	Q76LL6	>sp|Q76LL6|FHOD3_MOUSE FH1/FH2 domain-containing protein 3 OS=Mus musculus OX=10090 GN=Fhod3 PE=1 SV=1	41.5131	13.8886	0.0132639	0.031627	0.0143059	0.334559	-1.57967	53.3066	48.9391	37.8094	39.3694	28.6909	40.9634	0.532842	0.532842	0.532842	37.4374	43.7628	0.532842	53.3066	48.9391	37.8094	39.3694	28.6909	40.9634				37.4374	43.7628
Ostc	Q78XF5	>sp|Q78XF5|OSTC_MOUSE Oligosaccharyltransferase complex subunit OSTC OS=Mus musculus OX=10090 GN=Ostc PE=1 SV=1	95.1282	400.887	0.000416111	0.004869	0.29627	4.21417	2.07525	72.3964	0.532842	104.499	113.407	186.461	93.4739	477.21	436.326	246.129	224.058	515.07	506.528	72.3964		104.499	113.407	186.461	93.4739	477.21	436.326	246.129	224.058	515.07	506.528
Mtch2	Q791V5	>sp|Q791V5|MTCH2_MOUSE Mitochondrial carrier homolog 2 OS=Mus musculus OX=10090 GN=Mtch2 PE=1 SV=1	526.739	1035.91	2.36894e-05	0.00118639		1.96665	0.975744	422.451	298.709	573.748	546.69	663.939	654.894	1168.54	985.656	994.194	914.388	1043.39	1109.3	422.451	298.709	573.748	546.69	663.939	654.894	1168.54	985.656	994.194	914.388	1043.39	1109.3
Asap2	Q7SIG6	>sp|Q7SIG6|ASAP2_MOUSE Arf-GAP with SH3 domain, ANK repeat and PH domain-containing protein 2 OS=Mus musculus OX=10090 GN=Asap2 PE=1 SV=3	104.761	127.154	3.57848e-05	0.00142996		1.21376	0.279482	104.606	102.559	97.1217	110.731	104.746	108.801	132.327	124.583	129.978	115.868	128.819	131.351	104.606	102.559	97.1217	110.731	104.746	108.801	132.327	124.583	129.978	115.868	128.819	131.351
Ndufa12	Q7TMF3	>sp|Q7TMF3|NDUAC_MOUSE NADH dehydrogenase [ubiquinone] 1 alpha subcomplex subunit 12 OS=Mus musculus OX=10090 GN=Ndufa12 PE=1 SV=2	1224.36	1941.2	0.000891191	0.0076403		1.58548	0.664921	821.181	809.051	1594.17	1552.27	1298.95	1270.55	1772.62	1800.16	1973.08	1856.65	2128.18	2116.53	821.181	809.051	1594.17	1552.27	1298.95	1270.55	1772.62	1800.16	1973.08	1856.65	2128.18	2116.53
Far2	Q7TNT2	>sp|Q7TNT2|FACR2_MOUSE Fatty acyl-CoA reductase 2 OS=Mus musculus OX=10090 GN=Far2 PE=1 SV=1	1198.28	3158.87	0.000300866	0.00403801		2.63616	1.39844	565.857	560.017	1333.16	1461.6	1711.33	1557.75	3302.28	3324.86	2274.36	2278.42	3871.72	3901.54	565.857	560.017	1333.16	1461.6	1711.33	1557.75	3302.28	3324.86	2274.36	2278.42	3871.72	3901.54
Robo2	Q7TPD3	>sp|Q7TPD3|ROBO2_MOUSE Roundabout homolog 2 OS=Mus musculus OX=10090 GN=Robo2 PE=1 SV=2	67.068	49.4522	8.21702e-05	0.00216834		0.737345	-0.439589	67.3173	62.3461	58.7236	70.8823	73.0771	70.0617	54.6682	48.9522	49.4314	49.1707	42.7136	51.7773	67.3173	62.3461	58.7236	70.8823	73.0771	70.0617	54.6682	48.9522	49.4314	49.1707	42.7136	51.7773
Sdr16c5	Q7TQA3	>sp|Q7TQA3|RDHE2_MOUSE Epidermal retinol dehydrogenase 2 OS=Mus musculus OX=10090 GN=Sdr16c5 PE=2 SV=1	255.25	746.333	0.000135422	0.00283988		2.92393	1.54791	150.109	124.975	287.24	249.701	362.741	356.735	921.52	929.888	538.929	542.019	753.627	792.018	150.109	124.975	287.24	249.701	362.741	356.735	921.52	929.888	538.929	542.019	753.627	792.018
Sipa1l2	Q80TE4	>sp|Q80TE4|SI1L2_MOUSE Signal-induced proliferation-associated 1-like protein 2 OS=Mus musculus OX=10090 GN=Sipa1l2 PE=1 SV=3	14.1056	5.58	0.0351193	0.0516647	0.0455003	0.395588	-1.33793	20.3103	9.92812	15.9688	14.5481	14.7099	9.16839	4.58311	7.50006	0.532842	19.7983	0.532842	0.532842	20.3103	9.92812	15.9688	14.5481	14.7099	9.16839	4.58311	7.50006		19.7983
Ankzf1	Q80UU1	>sp|Q80UU1|ANKZ1_MOUSE tRNA endonuclease ANKZF1 OS=Mus musculus OX=10090 GN=Ankzf1 PE=1 SV=2	54.6814	24.9965	0.0483426	0.0600772	0.0455003	0.45713	-1.12932	56.999	61.2129	53.6448	52.4766	55.5291	48.2257	0.532842	0.532842	42.6978	41.1753	64.5074	0.532842	56.999	61.2129	53.6448	52.4766	55.5291	48.2257			42.6978	41.1753	64.5074
Hapln3	Q80WM5	>sp|Q80WM5|HPLN3_MOUSE Hyaluro and proteoglycan link protein 3 OS=Mus musculus OX=10090 GN=Hapln3 PE=2 SV=3	38.3567	3.52675	0.000677818	0.00645556	0.00341479	0.0919461	-3.44307	50.132	57.1957	45.0679	18.0741	20.1619	39.5086	0.532842	0.532842	0.532842	0.532842	18.4963	0.532842	50.132	57.1957	45.0679	18.0741	20.1619	39.5086					18.4963
Col14a1	Q80X19	>sp|Q80X19|COEA1_MOUSE Collagen alpha-1(XIV) chain OS=Mus musculus OX=10090 GN=Col14a1 PE=1 SV=2	10637.6	3165.45	0.000199276	0.0033813		0.297573	-1.74868	13617.2	14104.7	8695.1	8947.43	9185.37	9275.61	5739.27	5722.23	2187.85	2195.08	1547.93	1600.35	13617.2	14104.7	8695.1	8947.43	9185.37	9275.61	5739.27	5722.23	2187.85	2195.08	1547.93	1600.35
Slc66a2	Q80XM9	>sp|Q80XM9|S66A2_MOUSE Solute carrier family 66 member 2 OS=Mus musculus OX=10090 GN=Slc66a2 PE=1 SV=1	8.10012	24.4445	0.0318023	0.049046	0.0455003	3.01779	1.59349	3.26393	0.532842	17.9823	0.532842	25.756	0.532842	35.9964	40.9919	15.8883	12.8132	16.1643	24.8129	3.26393		17.9823		25.756		35.9964	40.9919	15.8883	12.8132	16.1643	24.8129
Slc26a11	Q80ZD3	>sp|Q80ZD3|S2611_MOUSE Sodium-independent sulfate anion transporter OS=Mus musculus OX=10090 GN=Slc26a11 PE=1 SV=2	17.495	45.6659	0.000725021	0.00673478	0.121335	2.61022	1.38417	0.532842	0.532842	25.8889	28.5995	25.829	23.587	38.2339	46.2146	48.1081	41.0473	54.3336	46.0577			25.8889	28.5995	25.829	23.587	38.2339	46.2146	48.1081	41.0473	54.3336	46.0577
Crls1	Q80ZM8	>sp|Q80ZM8|CRLS1_MOUSE Cardiolipin synthase (CMP-forming) OS=Mus musculus OX=10090 GN=Crls1 PE=1 SV=1	29.1255	74.395	0.01288	0.0311843	0.0455003	2.55429	1.35292	0.532842	0.532842	50.9577	0.532842	66.5105	55.6861	88.5892	90.8385	41.7294	68.3194	71.4907	85.403			50.9577		66.5105	55.6861	88.5892	90.8385	41.7294	68.3194	71.4907	85.403
TMEM229B	Q8BFQ2	>sp|Q8BFQ2|T229B_MOUSE Transmembrane protein 229B OS=Mus musculus OX=10090 GN=TMEM229B PE=2 SV=1	102.929	22.3335	0.00958904	0.0268581	0.0143059	0.21698	-2.20436	178.818	137.817	97.9113	102.633	66.1765	34.2157	53.1947	78.675	0.532842	0.532842	0.532842	0.532842	178.818	137.817	97.9113	102.633	66.1765	34.2157	53.1947	78.675
Zfand1	Q8BFR6	>sp|Q8BFR6|ZFAN1_MOUSE AN1-type zinc finger protein 1 OS=Mus musculus OX=10090 GN=Zfand1 PE=1 SV=1	44.7167	0.532842	0.0285473	0.046477	0.0143059	0.0119159	-6.39096	82.5085	70.6493	58.1857	0.532842	55.8913	0.532842	0.532842	0.532842	0.532842	0.532842	0.532842	0.532842	82.5085	70.6493	58.1857		55.8913
Cwf19l2	Q8BG79	>sp|Q8BG79|C19L2_MOUSE CWF19-like protein 2 OS=Mus musculus OX=10090 GN=Cwf19l2 PE=1 SV=1	12.6088	36.6081	0.0294857	0.0472	0.0143059	2.90338	1.53773	0.532842	0.532842	0.532842	38.6799	34.8416	0.532842	36.283	52.437	25.0424	47.291	41.9592	16.6361				38.6799	34.8416		36.283	52.437	25.0424	47.291	41.9592	16.6361
Ptgr3	Q8BGC4	>sp|Q8BGC4|PTGR3_MOUSE Prostaglandin reductase-3 OS=Mus musculus OX=10090 GN=Ptgr3 PE=1 SV=1	604.507	829.344	0.000230504	0.0035927		1.37194	0.456213	511.486	597.932	686.975	611.709	607.171	611.767	756.116	714.873	817.969	911.916	868.836	906.355	511.486	597.932	686.975	611.709	607.171	611.767	756.116	714.873	817.969	911.916	868.836	906.355
Mospd3	Q8BGG6	>sp|Q8BGG6|MSPD3_MOUSE Motile sperm domain-containing protein 3 OS=Mus musculus OX=10090 GN=Mospd3 PE=2 SV=1	0.532842	27.8445	0.0289377	0.0467807	0.0143059	52.2565	5.70754	0.532842	0.532842	0.532842	0.532842	0.532842	0.532842	36.2978	0.532842	0.532842	33.486	50.7602	45.4571							36.2978			33.486	50.7602	45.4571
Elovl5	Q8BHI7	>sp|Q8BHI7|ELOV5_MOUSE Very long chain fatty acid elongase 5 OS=Mus musculus OX=10090 GN=Elovl5 PE=1 SV=1	61.8804	139.446	0.000298852	0.00402692		2.25348	1.17216	26.5387	39.0848	71.456	66.2023	82.4859	85.5148	136.337	152.234	141.037	131.969	139.623	135.479	26.5387	39.0848	71.456	66.2023	82.4859	85.5148	136.337	152.234	141.037	131.969	139.623	135.479
Frmd4a	Q8BIE6	>sp|Q8BIE6|FRM4A_MOUSE FERM domain-containing protein 4A OS=Mus musculus OX=10090 GN=Frmd4a PE=1 SV=2	21.1852	2.28571	0.000774033	0.00701721	0.00341479	0.107892	-3.21234	24.7724	37.376	14.5161	17.7053	17.7385	15.0026	0.532842	0.532842	0.532842	0.532842	11.05	0.532842	24.7724	37.376	14.5161	17.7053	17.7385	15.0026					11.05
Cox15	Q8BJ03	>sp|Q8BJ03|COX15_MOUSE Heme A synthase COX15 OS=Mus musculus OX=10090 GN=Cox15 PE=1 SV=1	81.3905	108.647	0.000140457	0.00289168		1.33488	0.41671	71.3293	73.2372	84.7408	90.3385	79.3251	89.3724	106.572	110.355	100.443	102.909	122.578	109.024	71.3293	73.2372	84.7408	90.3385	79.3251	89.3724	106.572	110.355	100.443	102.909	122.578	109.024
Ces2e	Q8BK48	>sp|Q8BK48|EST2E_MOUSE Pyrethroid hydrolase Ces2e OS=Mus musculus OX=10090 GN=Ces2e PE=1 SV=1	1032.48	702.681	0.000231645	0.00360005		0.680579	-0.555166	910.295	1022.01	936.59	1048.62	1139.4	1137.94	815.079	744.831	737.893	780.077	577.34	560.867	910.295	1022.01	936.59	1048.62	1139.4	1137.94	815.079	744.831	737.893	780.077	577.34	560.867
Cyp20a1	Q8BKE6	>sp|Q8BKE6|CP20A_MOUSE Cytochrome P450 20A1 OS=Mus musculus OX=10090 GN=Cyp20a1 PE=1 SV=1	409.846	559.26	0.000587772	0.00594906		1.36456	0.448436	329.203	335.053	414.79	432.512	488.924	458.594	607.052	545.28	527.246	516.382	579.611	579.988	329.203	335.053	414.79	432.512	488.924	458.594	607.052	545.28	527.246	516.382	579.611	579.988
Mterf2	Q8BKY8	>sp|Q8BKY8|MTEF2_MOUSE Transcription termination factor 2, mitochondrial OS=Mus musculus OX=10090 GN=Mterf2 PE=1 SV=1	88.4989	128.924	0.000918584	0.00777635		1.45679	0.542789	78.0887	63.3639	100.96	95.5799	88.0678	104.933	123.575	118.05	153.942	118.658	120.181	139.138	78.0887	63.3639	100.96	95.5799	88.0678	104.933	123.575	118.05	153.942	118.658	120.181	139.138
Plcxd3	Q8BLJ3	>sp|Q8BLJ3|PLCX3_MOUSE PI-PLC X domain-containing protein 3 OS=Mus musculus OX=10090 GN=Plcxd3 PE=1 SV=1	94.9344	225.364	0.000550879	0.00572683	0.29627	2.37389	1.24725	0.532842	96.8193	117.755	114.18	120.802	119.517	176.305	163.727	244.743	249.428	253.939	264.04		96.8193	117.755	114.18	120.802	119.517	176.305	163.727	244.743	249.428	253.939	264.04
Lss	Q8BLN5	>sp|Q8BLN5|LSS_MOUSE Lanosterol synthase OS=Mus musculus OX=10090 GN=Lss PE=1 SV=2	632.719	1706.98	7.47986e-05	0.00207216		2.69785	1.43181	571.854	633.356	623.433	658.423	642.343	666.905	1686.95	1521.16	1471.68	1580.78	2012.53	1968.78	571.854	633.356	623.433	658.423	642.343	666.905	1686.95	1521.16	1471.68	1580.78	2012.53	1968.78
Dlat	Q8BMF4	>sp|Q8BMF4|ODP2_MOUSE Dihydrolipoyllysine-residue acetyltransferase component of pyruvate dehydrogenase complex, mitochondrial OS=Mus musculus OX=10090 GN=Dlat PE=1 SV=2	4238.92	5197.88	4.57564e-05	0.00158501		1.22623	0.294226	4011.54	3973.24	4483.31	4664.2	4070	4231.24	5098.23	5038.24	5088.32	5060.77	5396.57	5505.17	4011.54	3973.24	4483.31	4664.2	4070	4231.24	5098.23	5038.24	5088.32	5060.77	5396.57	5505.17
Cnot4	Q8BT14	>sp|Q8BT14|CNOT4_MOUSE CCR4-NOT transcription complex subunit 4 OS=Mus musculus OX=10090 GN=Cnot4 PE=1 SV=2	83.5392	5.71757	1.56325e-07	0.000122211	0.00341479	0.0684417	-3.86898	88.2424	87.9139	87.1919	90.3775	72.0402	75.4692	0.532842	0.532842	0.532842	0.532842	0.532842	31.6412	88.2424	87.9139	87.1919	90.3775	72.0402	75.4692						31.6412
Slc4a7	Q8BTY2	>sp|Q8BTY2|S4A7_MOUSE Sodium bicarbonate cotransporter 3 OS=Mus musculus OX=10090 GN=Slc4a7 PE=1 SV=2	50.0646	38.018	0.000229368	0.00358533		0.759379	-0.397108	55.1566	45.7357	54.1535	47.2732	53.4181	44.6503	38.9723	38.6578	33.9775	36.4319	40.7619	39.3065	55.1566	45.7357	54.1535	47.2732	53.4181	44.6503	38.9723	38.6578	33.9775	36.4319	40.7619	39.3065
Atp6v1h	Q8BVE3	>sp|Q8BVE3|VATH_MOUSE V-type proton ATPase subunit H OS=Mus musculus OX=10090 GN=Atp6v1h PE=1 SV=1	849.15	1039.07	6.2763e-05	0.00189279		1.22366	0.291208	869.78	811.066	896.344	877.264	745.196	895.251	1060.02	1080.2	1027.33	977.651	1021.09	1068.17	869.78	811.066	896.344	877.264	745.196	895.251	1060.02	1080.2	1027.33	977.651	1021.09	1068.17
Gprin3	Q8BWS5	>sp|Q8BWS5|GRIN3_MOUSE G protein-regulated inducer of neurite outgrowth 3 OS=Mus musculus OX=10090 GN=Gprin3 PE=1 SV=1	59.1136	11.8073	0.00118064	0.00892375	0.0143059	0.19974	-2.32381	83.9263	67.4985	38.3033	68.7924	56.4686	39.6926	44.9419	0.532842	0.532842	0.532842	0.532842	23.7708	83.9263	67.4985	38.3033	68.7924	56.4686	39.6926	44.9419					23.7708
Gk5	Q8BX05	>sp|Q8BX05|GLPK5_MOUSE Putative glycerol kinase 5 OS=Mus musculus OX=10090 GN=Gk5 PE=2 SV=2	140.823	254.511	0.000166238	0.0031298		1.80731	0.853842	113.237	103.518	154.624	153.933	169.302	150.323	269.486	248.097	205.416	214.21	309.561	280.292	113.237	103.518	154.624	153.933	169.302	150.323	269.486	248.097	205.416	214.21	309.561	280.292
Acp7	Q8BX37	>sp|Q8BX37|ACP7_MOUSE Acid phosphatase type 7 OS=Mus musculus OX=10090 GN=Acp7 PE=2 SV=2	148.682	62.9211	5.16843e-05	0.00169914		0.423193	-1.24061	192.646	156.804	166.313	137.639	116.016	122.671	71.468	74.3421	66.622	48.5128	68.9817	47.5998	192.646	156.804	166.313	137.639	116.016	122.671	71.468	74.3421	66.622	48.5128	68.9817	47.5998
Tmem62	Q8BXJ9	>sp|Q8BXJ9|TMM62_MOUSE Transmembrane protein 62 OS=Mus musculus OX=10090 GN=Tmem62 PE=2 SV=1	33.764	21.8585	0.000531223	0.00560344		0.647392	-0.627289	36.8456	38.7846	31.402	35.6662	32.6682	27.2172	26.0107	26.8644	16.8642	21.8216	21.5039	18.0863	36.8456	38.7846	31.402	35.6662	32.6682	27.2172	26.0107	26.8644	16.8642	21.8216	21.5039	18.0863
Tbcd	Q8BYA0	>sp|Q8BYA0|TBCD_MOUSE Tubulin-specific chaperone D OS=Mus musculus OX=10090 GN=Tbcd PE=1 SV=1	167.756	222.912	0.0004849	0.00531174		1.32879	0.410112	184.493	166.959	145.218	159.821	177.543	172.5	228.525	217.889	191.149	206.508	254.258	239.141	184.493	166.959	145.218	159.821	177.543	172.5	228.525	217.889	191.149	206.508	254.258	239.141
Agps	Q8C0I1	>sp|Q8C0I1|ADAS_MOUSE Alkyldihydroxyacetonephosphate synthase, peroxisomal OS=Mus musculus OX=10090 GN=Agps PE=1 SV=1	100.676	126.481	0.000969349	0.00801964		1.25632	0.329205	94.6912	101.937	106.183	116.629	91.8246	92.7918	140.23	134.361	118.638	114.664	122.019	128.977	94.6912	101.937	106.183	116.629	91.8246	92.7918	140.23	134.361	118.638	114.664	122.019	128.977
Psapl1	Q8C1C1	>sp|Q8C1C1|SAPL1_MOUSE Proactivator polypeptide-like 1 OS=Mus musculus OX=10090 GN=Psapl1 PE=1 SV=2	323.369	477.255	2.22872e-05	0.00115923		1.47588	0.561579	304.086	331.132	300.932	315.539	348.802	339.722	483.708	528.008	443.867	404.464	520.688	482.792	304.086	331.132	300.932	315.539	348.802	339.722	483.708	528.008	443.867	404.464	520.688	482.792
Proser2	Q8C5R2	>sp|Q8C5R2|PRSR2_MOUSE Proline and serine-rich protein 2 OS=Mus musculus OX=10090 GN=Proser2 PE=1 SV=3	150.005	16.557	0.0127346	0.031013	0.0143059	0.110376	-3.1795	267.89	255.529	87.5539	71.115	89.9401	128	0.532842	60.0471	37.1635	0.532842	0.532842	0.532842	267.89	255.529	87.5539	71.115	89.9401	128		60.0471	37.1635
Slc66a3	Q8C6U2	>sp|Q8C6U2|S66A3_MOUSE Solute carrier family 66 member 3 OS=Mus musculus OX=10090 GN=Slc66a3 PE=1 SV=1	92.3344	222.813	0.000799454	0.00715842		2.41311	1.27089	36.2701	54.2322	121.074	96.2031	132.003	114.224	287.969	266.946	173.336	153.822	257.891	196.912	36.2701	54.2322	121.074	96.2031	132.003	114.224	287.969	266.946	173.336	153.822	257.891	196.912
Timm21	Q8CCM6	>sp|Q8CCM6|TIM21_MOUSE Mitochondrial import inner membrane translocase subunit Tim21 OS=Mus musculus OX=10090 GN=Timm21 PE=1 SV=2	58.6703	86.8936	0.000113021	0.00258395		1.48105	0.566621	54.686	68.3457	55.2079	58.1381	56.7355	58.9085	100.606	85.1687	79.4866	76.276	81.6627	98.1613	54.686	68.3457	55.2079	58.1381	56.7355	58.9085	100.606	85.1687	79.4866	76.276	81.6627	98.1613
Ccdc73	Q8CDM4	>sp|Q8CDM4|CCD73_MOUSE Coiled-coil domain-containing protein 73 OS=Mus musculus OX=10090 GN=Ccdc73 PE=2 SV=2	2705.21	39.4503	0.0440189	0.0576293	0.0455003	0.0145831	-6.09956	5709.01	5915.09	1624.05	1556.68	810.313	616.139	38.8371	0.532842	0.532842	0.532842	96.6988	99.5673	5709.01	5915.09	1624.05	1556.68	810.313	616.139	38.8371				96.6988	99.5673
Fhip2a	Q8CDM8	>sp|Q8CDM8|FHI2A_MOUSE FHF complex subunit HOOK interacting protein 2A OS=Mus musculus OX=10090 GN=Fhip2a PE=1 SV=2	102.837	150.611	0.000632627	0.00620394		1.46456	0.550465	81.1898	81.5241	107.248	115.141	116.619	115.3	152.782	152.842	143.712	148.098	148.21	158.02	81.1898	81.5241	107.248	115.141	116.619	115.3	152.782	152.842	143.712	148.098	148.21	158.02
Calhm4	Q8CE93	>sp|Q8CE93|CAHM4_MOUSE Calcium homeostasis modulator protein 4 OS=Mus musculus OX=10090 GN=Calhm4 PE=2 SV=2	292.909	39.2297	3.13966e-05	0.00134554	0.29627	0.133931	-2.90043	407.498	366.967	269.043	292.698	225.873	195.372	75.8384	70.4798	0.532842	10.5763	34.751	43.1997	407.498	366.967	269.043	292.698	225.873	195.372	75.8384	70.4798		10.5763	34.751	43.1997
Panx3	Q8CEG0	>sp|Q8CEG0|PANX3_MOUSE Pannexin-3 OS=Mus musculus OX=10090 GN=Panx3 PE=1 SV=1	39.8544	147.674	0.000177306	0.00321998	0.29627	3.70534	1.88961	0.532842	39.0056	66.5668	30.2426	50.6579	52.1203	194.451	174.056	95.7605	104.365	166.269	151.143		39.0056	66.5668	30.2426	50.6579	52.1203	194.451	174.056	95.7605	104.365	166.269	151.143
Arel1	Q8CHG5	>sp|Q8CHG5|AREL1_MOUSE Apoptosis-resistant E3 ubiquitin protein ligase 1 OS=Mus musculus OX=10090 GN=Arel1 PE=1 SV=2	11.2387	28.4748	0.0192811	0.0382365	0.0455003	2.53363	1.34121	0.532842	0.532842	32.4216	15.9886	17.4236	0.532842	34.4473	32.2588	23.5139	19.3193	38.6447	22.6647			32.4216	15.9886	17.4236		34.4473	32.2588	23.5139	19.3193	38.6447	22.6647
Cog3	Q8CI04	>sp|Q8CI04|COG3_MOUSE Conserved oligomeric Golgi complex subunit 3 OS=Mus musculus OX=10090 GN=Cog3 PE=1 SV=3	94.8862	140.08	3.8869e-05	0.00148277		1.47629	0.561977	99.2271	77.2556	85.7607	86.0565	105.859	115.158	141.973	142.207	140.014	139.945	127.534	148.804	99.2271	77.2556	85.7607	86.0565	105.859	115.158	141.973	142.207	140.014	139.945	127.534	148.804
Gnl3	Q8CI11	>sp|Q8CI11|GNL3_MOUSE Guanine nucleotide-binding protein-like 3 OS=Mus musculus OX=10090 GN=Gnl3 PE=1 SV=2	79.4851	54.5836	0.000184341	0.00327405		0.686715	-0.542217	88.0504	84.746	79.0502	83.879	68.9069	72.2782	47.2409	55.5627	55.6309	68.2286	49.7894	51.0491	88.0504	84.746	79.0502	83.879	68.9069	72.2782	47.2409	55.5627	55.6309	68.2286	49.7894	51.0491
Sbsn	Q8CIT9	>sp|Q8CIT9|SBSN_MOUSE Suprabasin OS=Mus musculus OX=10090 GN=Sbsn PE=2 SV=1	1273.84	2713.59	4.62042e-05	0.00159101		2.13026	1.09103	853.562	852.57	1333.62	1312.94	1600.85	1689.47	2177	2293.3	2987.79	2917.8	2983.01	2922.67	853.562	852.57	1333.62	1312.94	1600.85	1689.47	2177	2293.3	2987.79	2917.8	2983.01	2922.67
Crocc	Q8CJ40	>sp|Q8CJ40|CROCC_MOUSE Rootletin OS=Mus musculus OX=10090 GN=Crocc PE=1 SV=2	134.271	99.7011	0.000612225	0.00609		0.742536	-0.429466	135.997	130.199	122.43	128.848	159.797	128.356	83.474	108.698	107.359	100.876	88.7822	109.017	135.997	130.199	122.43	128.848	159.797	128.356	83.474	108.698	107.359	100.876	88.7822	109.017
Acsl5	Q8JZR0	>sp|Q8JZR0|ACSL5_MOUSE Long-chain-fatty-acid--CoA ligase 5 OS=Mus musculus OX=10090 GN=Acsl5 PE=1 SV=1	676.887	1302.03	3.2957e-05	0.00137693		1.92355	0.943774	466.127	501.246	712.82	721.817	814.268	845.046	1439.34	1412.02	1083.19	1169.24	1403.86	1304.52	466.127	501.246	712.82	721.817	814.268	845.046	1439.34	1412.02	1083.19	1169.24	1403.86	1304.52
Lmbrd1	Q8K0B2	>sp|Q8K0B2|LMBD1_MOUSE Lysosomal cobalamin transport escort protein LMBD1 OS=Mus musculus OX=10090 GN=Lmbrd1 PE=1 SV=1	105.099	203.42	0.000410176	0.00482796		1.9355	0.952707	43.5009	67.8258	115.343	127.138	155.316	121.473	200.215	178.37	194.098	191.412	220.29	236.134	43.5009	67.8258	115.343	127.138	155.316	121.473	200.215	178.37	194.098	191.412	220.29	236.134
Cc2d1a	Q8K1A6	>sp|Q8K1A6|C2D1A_MOUSE Coiled-coil and C2 domain-containing protein 1A OS=Mus musculus OX=10090 GN=Cc2d1a PE=1 SV=2	134.626	103.054	4.63037e-05	0.00159234		0.765486	-0.385551	136.863	143.93	137.4	134.965	120.956	133.642	98.7366	99.4446	115.546	98.9323	94.1434	111.523	136.863	143.93	137.4	134.965	120.956	133.642	98.7366	99.4446	115.546	98.9323	94.1434	111.523
Alg3	Q8K2A8	>sp|Q8K2A8|ALG3_MOUSE Dol-P-Man:Man(5)GlcNAc(2)-PP-Dol alpha-1,3-mannosyltransferase OS=Mus musculus OX=10090 GN=Alg3 PE=1 SV=2	45.5497	121.019	0.000355063	0.00442927		2.65685	1.40972	23.9451	14.6011	59.8586	49.7254	61.5819	63.5859	145.716	155.019	89.4283	92.2696	109.666	134.014	23.9451	14.6011	59.8586	49.7254	61.5819	63.5859	145.716	155.019	89.4283	92.2696	109.666	134.014
Dctd	Q8K2D6	>sp|Q8K2D6|DCTD_MOUSE Deoxycytidylate deaminase OS=Mus musculus OX=10090 GN=Dctd PE=2 SV=1	26.7423	0.532842	0.0314454	0.0487491	0.0143059	0.0199251	-5.64927	31.0605	43.0882	33.0023	0.532842	52.2372	0.532842	0.532842	0.532842	0.532842	0.532842	0.532842	0.532842	31.0605	43.0882	33.0023		52.2372
Fmo2	Q8K2I3	>sp|Q8K2I3|FMO2_MOUSE Dimethylaniline monooxygenase [N-oxide-forming] 2 OS=Mus musculus OX=10090 GN=Fmo2 PE=1 SV=3	127.031	217.232	0.000301266	0.0040402		1.71007	0.774053	81.9081	87.8565	137.751	143.639	148.479	162.554	247.449	244.223	190.857	205.337	211.514	204.013	81.9081	87.8565	137.751	143.639	148.479	162.554	247.449	244.223	190.857	205.337	211.514	204.013
Sdr9c7	Q8K3P0	>sp|Q8K3P0|DR9C7_MOUSE Short-chain dehydrogenase/reductase family 9C member 7 OS=Mus musculus OX=10090 GN=Sdr9c7 PE=2 SV=1	43.0834	73.745	0.000195388	0.00335431		1.71168	0.775411	31.4275	43.1709	39.2881	37.6344	49.2058	57.774	57.2996	70.2024	80.9352	72.7075	80.5013	80.8239	31.4275	43.1709	39.2881	37.6344	49.2058	57.774	57.2996	70.2024	80.9352	72.7075	80.5013	80.8239
Abca6	Q8K441	>sp|Q8K441|ABCA6_MOUSE ATP-binding cassette sub-family A member 6 OS=Mus musculus OX=10090 GN=Abca6 PE=1 SV=2	102.507	123.828	0.000742977	0.00683985		1.208	0.272616	110.443	97.4425	100.468	104.604	97.7308	104.354	124.977	120.413	141.943	118.272	123.576	113.788	110.443	97.4425	100.468	104.604	97.7308	104.354	124.977	120.413	141.943	118.272	123.576	113.788
Slc36a1	Q8K4D3	>sp|Q8K4D3|S36A1_MOUSE Proton-coupled amino acid transporter 1 OS=Mus musculus OX=10090 GN=Slc36a1 PE=1 SV=1	53.0778	167.142	0.000293834	0.00399891	0.29627	3.14901	1.6549	16.5907	0.532842	73.5859	54.8618	90.9214	81.974	167.337	165.234	140.468	134.644	235.59	159.582	16.5907		73.5859	54.8618	90.9214	81.974	167.337	165.234	140.468	134.644	235.59	159.582
Nsun5	Q8K4F6	>sp|Q8K4F6|NSUN5_MOUSE 28S rRNA (cytosine-C(5))-methyltransferase OS=Mus musculus OX=10090 GN=Nsun5 PE=1 SV=2	21.9212	29.4608	0.000321407	0.00418364		1.34394	0.426472	22.932	19.7042	20.1513	24.8076	20.8397	23.0922	29.2819	31.8509	27.7176	24.8966	30.6344	32.3833	22.932	19.7042	20.1513	24.8076	20.8397	23.0922	29.2819	31.8509	27.7176	24.8966	30.6344	32.3833
Plce1	Q8K4S1	>sp|Q8K4S1|PLCE1_MOUSE 1-phosphatidylinositol 4,5-bisphosphate phosphodiesterase epsilon-1 OS=Mus musculus OX=10090 GN=Plce1 PE=1 SV=3	19.6133	55.3108	0.00555744	0.020005	0.0455003	2.82006	1.49573	0.532842	28.3836	0.532842	0.532842	57.1774	30.5204	69.4365	60.5325	48.5337	56.5902	45.2574	51.5141		28.3836			57.1774	30.5204	69.4365	60.5325	48.5337	56.5902	45.2574	51.5141
Rab38	Q8QZZ8	>sp|Q8QZZ8|RAB38_MOUSE Ras-related protein Rab-38 OS=Mus musculus OX=10090 GN=Rab38 PE=1 SV=1	71.085	95.8787	0.000200452	0.00338934		1.34879	0.431666	70.661	68.1734	74.2405	75.8777	56.0039	81.5535	101.311	92.6354	95.5924	85.2788	99.8562	100.599	70.661	68.1734	74.2405	75.8777	56.0039	81.5535	101.311	92.6354	95.5924	85.2788	99.8562	100.599
Mapre2	Q8R001	>sp|Q8R001|MARE2_MOUSE Microtubule-associated protein RP/EB family member 2 OS=Mus musculus OX=10090 GN=Mapre2 PE=1 SV=1	336.45	518.541	0.00017324	0.0031876		1.54121	0.624066	250.156	254.178	375.585	349.614	371.827	417.341	528.22	564.245	537.258	468.548	489.996	522.981	250.156	254.178	375.585	349.614	371.827	417.341	528.22	564.245	537.258	468.548	489.996	522.981
Sec14l4	Q8R0F9	>sp|Q8R0F9|S14L4_MOUSE SEC14-like protein 4 OS=Mus musculus OX=10090 GN=Sec14l4 PE=1 SV=1	383.944	673.31	0.000639458	0.00624137		1.75367	0.810374	255.239	230.845	386.835	426.273	504.1	500.373	626.16	703.262	614.794	566.052	745.006	784.584	255.239	230.845	386.835	426.273	504.1	500.373	626.16	703.262	614.794	566.052	745.006	784.584
Ces4a	Q8R0W5	>sp|Q8R0W5|EST4A_MOUSE Carboxylesterase 4A OS=Mus musculus OX=10090 GN=Ces4a PE=2 SV=2	207.583	444.947	0.000152548	0.00300866		2.14347	1.09995	125.149	117.053	210.286	234.249	280.245	278.514	438.332	455.333	372.916	372.903	548.887	481.314	125.149	117.053	210.286	234.249	280.245	278.514	438.332	455.333	372.916	372.903	548.887	481.314
Sccpdh	Q8R127	>sp|Q8R127|SCPDL_MOUSE Saccharopine dehydrogenase-like oxidoreductase OS=Mus musculus OX=10090 GN=Sccpdh PE=1 SV=1	71.9541	112.424	0.000100421	0.00241862		1.56245	0.643806	62.629	59.5879	72.7057	83.1118	79.3825	74.3076	104.913	92.4515	116.187	117.802	112.039	131.154	62.629	59.5879	72.7057	83.1118	79.3825	74.3076	104.913	92.4515	116.187	117.802	112.039	131.154
Fam110a	Q8R184	>sp|Q8R184|F110A_MOUSE Protein FAM110A OS=Mus musculus OX=10090 GN=Fam110a PE=2 SV=2	8.16593	0.532842	0.00793801	0.0242184	0.00341479	0.0652519	-3.93784	12.2484	6.41554	9.58973	12.1446	8.06447	0.532842	0.532842	0.532842	0.532842	0.532842	0.532842	0.532842	12.2484	6.41554	9.58973	12.1446	8.06447
Niban2	Q8R1F1	>sp|Q8R1F1|NIBA2_MOUSE Protein Niban 2 OS=Mus musculus OX=10090 GN=Niban2 PE=1 SV=2	1009.66	1343.59	5.61781e-06	0.000650797		1.33073	0.412214	1046.86	1056.99	939.488	902.255	1051.89	1060.5	1363.63	1281.21	1429.92	1398.94	1296.67	1291.15	1046.86	1056.99	939.488	902.255	1051.89	1060.5	1363.63	1281.21	1429.92	1398.94	1296.67	1291.15
Cgref1	Q8R1U2	>sp|Q8R1U2|CGRE1_MOUSE Cell growth regulator with EF hand domain protein 1 OS=Mus musculus OX=10090 GN=Cgref1 PE=1 SV=1	225.003	311.827	0.000248111	0.00371524		1.38588	0.470804	200.248	188.886	214.936	228.068	243.79	274.09	312.735	315.715	311.227	350.787	282.593	297.908	200.248	188.886	214.936	228.068	243.79	274.09	312.735	315.715	311.227	350.787	282.593	297.908
Mboat2	Q8R3I2	>sp|Q8R3I2|MBOA2_MOUSE Lysophospholipid acyltransferase 2 OS=Mus musculus OX=10090 GN=Mboat2 PE=1 SV=1	0.532842	33.345	0.00857059	0.0252624	0.00341479	62.5795	5.96762	0.532842	0.532842	0.532842	0.532842	0.532842	0.532842	39.1012	44.42	51.4614	44.0403	20.5145	0.532842							39.1012	44.42	51.4614	44.0403	20.5145
Tcf25	Q8R3L2	>sp|Q8R3L2|TCF25_MOUSE Ribosome quality control complex subunit TCF25 OS=Mus musculus OX=10090 GN=Tcf25 PE=1 SV=2	66.1713	92.8359	6.75315e-06	0.000696551		1.40296	0.488476	60.1257	62.6401	74.6165	66.6916	68.5224	64.4317	86.4423	94.9846	87.089	92.3793	102.019	94.1009	60.1257	62.6401	74.6165	66.6916	68.5224	64.4317	86.4423	94.9846	87.089	92.3793	102.019	94.1009
Il36g	Q8R460	>sp|Q8R460|IL36G_MOUSE Interleukin-36 gamma OS=Mus musculus OX=10090 GN=Il36g PE=2 SV=1	12.6323	76.4993	3.39168e-06	0.000517969	0.121335	6.05583	2.59833	0.532842	0.532842	6.5204	24.702	9.10275	34.4031	87.4264	64.4396	72.4416	73.917	71.3008	89.4701			6.5204	24.702	9.10275	34.4031	87.4264	64.4396	72.4416	73.917	71.3008	89.4701
Slc30a5	Q8R4H9	>sp|Q8R4H9|ZNT5_MOUSE Proton-coupled zinc antiporter SLC30A5 OS=Mus musculus OX=10090 GN=Slc30a5 PE=1 SV=1	0.532842	74.6028	0.0279908	0.0460363	0.0143059	140.009	7.12938	0.532842	0.532842	0.532842	0.532842	0.532842	0.532842	116.329	127.554	0.532842	0.532842	84.1433	118.524							116.329	127.554			84.1433	118.524
Eps8l1	Q8R5F8	>sp|Q8R5F8|ES8L1_MOUSE Epidermal growth factor receptor kinase substrate 8-like protein 1 OS=Mus musculus OX=10090 GN=Eps8l1 PE=1 SV=1	219.006	282.23	0.000263153	0.00381464		1.28869	0.365902	221.266	246.266	191.19	205.601	218.778	230.936	273.754	290.063	281.745	287.162	278.186	282.47	221.266	246.266	191.19	205.601	218.778	230.936	273.754	290.063	281.745	287.162	278.186	282.47
Arl6ip5	Q8R5J9	>sp|Q8R5J9|PRAF3_MOUSE PRA1 family protein 3 OS=Mus musculus OX=10090 GN=Arl6ip5 PE=1 SV=2	705.551	1331.18	9.64867e-06	0.000797189		1.88673	0.915886	508.497	469.961	812.376	831.728	799.705	811.036	1469.54	1295.12	1345.75	1316.45	1341.74	1218.49	508.497	469.961	812.376	831.728	799.705	811.036	1469.54	1295.12	1345.75	1316.45	1341.74	1218.49
Wrap53	Q8VC51	>sp|Q8VC51|TCAB1_MOUSE Telomerase Cajal body protein 1 OS=Mus musculus OX=10090 GN=Wrap53 PE=1 SV=1	89.5002	0.532842	0.00847947	0.0251114	0.00341479	0.00595353	-7.39204	148.915	131.378	0.532842	96.9722	78.5007	80.7023	0.532842	0.532842	0.532842	0.532842	0.532842	0.532842	148.915	131.378		96.9722	78.5007	80.7023
Mrgprf	Q8VCJ6	>sp|Q8VCJ6|MRGRF_MOUSE Mas-related G-protein coupled receptor member F OS=Mus musculus OX=10090 GN=Mrgprf PE=2 SV=1	6.05037	40.9102	0.000625371	0.00616379	0.00341479	6.76161	2.75737	0.532842	0.532842	0.532842	0.532842	0.532842	33.638	61.1173	34.007	38.386	37.0118	30.2113	44.7279						33.638	61.1173	34.007	38.386	37.0118	30.2113	44.7279
Ncln	Q8VCM8	>sp|Q8VCM8|NCLN_MOUSE BOS complex subunit NCLN OS=Mus musculus OX=10090 GN=Ncln PE=1 SV=2	230.731	320.473	0.000287947	0.00396532		1.38894	0.473988	192.838	203.366	235.181	252.789	267.109	233.104	336.66	347.591	286.009	288.326	313.728	350.523	192.838	203.366	235.181	252.789	267.109	233.104	336.66	347.591	286.009	288.326	313.728	350.523
Ces1d	Q8VCT4	>sp|Q8VCT4|EST1D_MOUSE Carboxylesterase 1D OS=Mus musculus OX=10090 GN=Ces1d PE=1 SV=1	10373.5	6316.68	0.000345144	0.00435826		0.608922	-0.715671	11632.1	11803.5	10265.2	10989	8924.29	8627.14	5490.88	5452.53	8036.35	7934.92	5412.39	5572.99	11632.1	11803.5	10265.2	10989	8924.29	8627.14	5490.88	5452.53	8036.35	7934.92	5412.39	5572.99
Glis2	Q8VDL9	>sp|Q8VDL9|GLIS2_MOUSE Zinc finger protein GLIS2 OS=Mus musculus OX=10090 GN=Glis2 PE=1 SV=1	77.6865	135.623	7.59578e-05	0.00208792		1.74577	0.803864	71.7709	67.9993	91.2771	92.277	78.8201	63.9747	112.338	161.818	140.876	144.916	116.177	137.612	71.7709	67.9993	91.2771	92.277	78.8201	63.9747	112.338	161.818	140.876	144.916	116.177	137.612
Cdipt	Q8VDP6	>sp|Q8VDP6|CDIPT_MOUSE CDP-diacylglycerol--inositol 3-phosphatidyltransferase OS=Mus musculus OX=10090 GN=Cdipt PE=1 SV=1	352.98	605.1	0.000147346	0.00295956		1.71426	0.777585	235.032	279.158	397.099	360.521	461.81	384.261	641.789	680.828	562.556	501.271	623.561	620.593	235.032	279.158	397.099	360.521	461.81	384.261	641.789	680.828	562.556	501.271	623.561	620.593
Sav1	Q8VEB2	>sp|Q8VEB2|SAV1_MOUSE Protein salvador homolog 1 OS=Mus musculus OX=10090 GN=Sav1 PE=1 SV=2	38.4291	14.4583	0.0142719	0.0328422	0.0455003	0.376233	-1.4103	39.9504	36.321	38.7741	32.3054	37.8864	45.3373	35.5571	0.532842	18.1486	0.532842	31.4454	0.532842	39.9504	36.321	38.7741	32.3054	37.8864	45.3373	35.5571		18.1486		31.4454
Arl8a	Q8VEH3	>sp|Q8VEH3|ARL8A_MOUSE ADP-ribosylation factor-like protein 8A OS=Mus musculus OX=10090 GN=Arl8a PE=1 SV=1	109.333	164.99	8.99093e-05	0.00226738		1.50906	0.593652	107.654	93.5478	126.821	115.655	114.215	98.103	175.835	187.054	159.793	134.356	162.927	169.975	107.654	93.5478	126.821	115.655	114.215	98.103	175.835	187.054	159.793	134.356	162.927	169.975
Plet1	Q8VEN2	>sp|Q8VEN2|PLET1_MOUSE Placenta-expressed transcript 1 protein OS=Mus musculus OX=10090 GN=Plet1 PE=1 SV=1	237.036	54.5735	0.0449753	0.058193	0.0455003	0.230233	-2.11884	425.852	480.233	136.064	123.995	123.768	132.306	0.532842	0.532842	119.337	133.17	0.532842	73.3349	425.852	480.233	136.064	123.995	123.768	132.306			119.337	133.17		73.3349
Hrnr	Q8VHD8	>sp|Q8VHD8|HORN_MOUSE Hornerin OS=Mus musculus OX=10090 GN=Hrnr PE=1 SV=1	63.8502	558.404	3.55558e-08	5.55932e-05		8.74552	3.12854	30.7075	26.4213	51.3506	61.9634	108.783	103.876	620.578	647.139	579.266	534.586	447.293	521.56	30.7075	26.4213	51.3506	61.9634	108.783	103.876	620.578	647.139	579.266	534.586	447.293	521.56
B3gnt9	Q8VI16	>sp|Q8VI16|B3GN9_MOUSE UDP-GlcNAc:betaGal beta-1,3-N-acetylglucosaminyltransferase 9 OS=Mus musculus OX=10090 GN=B3gnt9 PE=2 SV=1	4.03841	21.6311	0.0137203	0.0321466	0.0209213	5.35634	2.42125	0.532842	0.532842	21.5663	0.532842	0.532842	0.532842	32.5572	18.2731	27.3059	29.769	0.532842	21.3487			21.5663				32.5572	18.2731	27.3059	29.769		21.3487
Sfxn3	Q91V61	>sp|Q91V61|SFXN3_MOUSE Sideroflexin-3 OS=Mus musculus OX=10090 GN=Sfxn3 PE=1 SV=1	729.719	1171.83	6.98318e-06	0.000704625		1.60587	0.683351	610.046	605.728	713.063	740.49	832.115	876.873	1256.3	1227.96	1101.92	1129.44	1127.77	1187.59	610.046	605.728	713.063	740.49	832.115	876.873	1256.3	1227.96	1101.92	1129.44	1127.77	1187.59
Acly	Q91V92	>sp|Q91V92|ACLY_MOUSE ATP-citrate synthase OS=Mus musculus OX=10090 GN=Acly PE=1 SV=1	3649.91	4713.14	4.63593e-05	0.00159308		1.2913	0.368827	3980.5	3832.38	3710.81	3680.87	3381.73	3313.18	5122.09	4961.56	4598.73	4491.18	4388.12	4717.17	3980.5	3832.38	3710.81	3680.87	3381.73	3313.18	5122.09	4961.56	4598.73	4491.18	4388.12	4717.17
Capn8	Q91VA3	>sp|Q91VA3|CAN8_MOUSE Calpain-8 OS=Mus musculus OX=10090 GN=Capn8 PE=1 SV=1	41.8357	0.532842	0.00640529	0.0215377	0.00341479	0.0127365	-6.29488	52.9982	61.6935	0.532842	57.5227	43.7621	34.5049	0.532842	0.532842	0.532842	0.532842	0.532842	0.532842	52.9982	61.6935		57.5227	43.7621	34.5049
Slc27a4	Q91VE0	>sp|Q91VE0|S27A4_MOUSE Long-chain fatty acid transport protein 4 OS=Mus musculus OX=10090 GN=Slc27a4 PE=1 SV=1	319.664	651.421	1.2629e-05	0.000894613		2.03783	1.02703	263.027	269.613	316.87	381.018	353.478	333.979	722.798	716.42	516.329	554.967	708.74	689.268	263.027	269.613	316.87	381.018	353.478	333.979	722.798	716.42	516.329	554.967	708.74	689.268
Ces1f	Q91WU0	>sp|Q91WU0|EST1F_MOUSE Carboxylesterase 1F OS=Mus musculus OX=10090 GN=Ces1f PE=1 SV=1	192.129	95.9025	1.30299e-05	0.000909353		0.499157	-1.00243	191.609	212.732	214.389	208.875	158.554	166.614	89.6876	85.7214	112.59	119.262	94.4931	73.6608	191.609	212.732	214.389	208.875	158.554	166.614	89.6876	85.7214	112.59	119.262	94.4931	73.6608
Crtc3	Q91X84	>sp|Q91X84|CRTC3_MOUSE CREB-regulated transcription coactivator 3 OS=Mus musculus OX=10090 GN=Crtc3 PE=1 SV=2	72.9677	11.3595	0.00887143	0.0257509	0.0209213	0.155679	-2.68335	106.596	94.5254	0.532842	63.2638	82.4731	90.4155	0.532842	0.532842	65.4931	0.532842	0.532842	0.532842	106.596	94.5254		63.2638	82.4731	90.4155			65.4931
Tmem205	Q91XE8	>sp|Q91XE8|TM205_MOUSE Transmembrane protein 205 OS=Mus musculus OX=10090 GN=Tmem205 PE=1 SV=1	187.318	294.155	0.000501805	0.00541202		1.57035	0.651082	142.572	152.452	190.405	180.968	221.209	236.304	278.957	299.971	283.843	312.316	298.296	291.543	142.572	152.452	190.405	180.968	221.209	236.304	278.957	299.971	283.843	312.316	298.296	291.543
Osbpl1a	Q91XL9	>sp|Q91XL9|OSBL1_MOUSE Oxysterol-binding protein-related protein 1 OS=Mus musculus OX=10090 GN=Osbpl1a PE=1 SV=2	195.491	329.434	4.33931e-05	0.00155212		1.68517	0.752891	135.713	158.708	207.027	238.34	234.228	198.927	322.467	342.008	330.781	284.2	349.448	347.7	135.713	158.708	207.027	238.34	234.228	198.927	322.467	342.008	330.781	284.2	349.448	347.7
Atl3	Q91YH5	>sp|Q91YH5|ATLA3_MOUSE Atlastin-3 OS=Mus musculus OX=10090 GN=Atl3 PE=1 SV=1	2777.7	3784.24	2.64457e-05	0.0012343		1.36236	0.446113	2506.83	2589.31	2679.59	2611.46	3176.91	3102.11	3939.37	4000.09	3680.17	3843.94	3512.69	3729.18	2506.83	2589.31	2679.59	2611.46	3176.91	3102.11	3939.37	4000.09	3680.17	3843.94	3512.69	3729.18
Elovl6	Q920L5	>sp|Q920L5|ELOV6_MOUSE Very long chain fatty acid elongase 6 OS=Mus musculus OX=10090 GN=Elovl6 PE=1 SV=1	53.1648	191.431	0.000184059	0.00327193		3.60071	1.84828	13.3252	17.2328	70.3998	57.5796	85.7069	74.7448	227.843	211.437	136.653	118.465	225.329	228.862	13.3252	17.2328	70.3998	57.5796	85.7069	74.7448	227.843	211.437	136.653	118.465	225.329	228.862
Nop2	Q922K7	>sp|Q922K7|NOP2_MOUSE 28S rRNA (cytosine-C(5))-methyltransferase OS=Mus musculus OX=10090 GN=Nop2 PE=1 SV=1	223.776	176.731	0.000905331	0.00771096		0.789769	-0.340497	216.868	226.074	246.453	247.95	212.974	192.337	166.911	160.317	183.284	170.291	192.941	186.645	216.868	226.074	246.453	247.95	212.974	192.337	166.911	160.317	183.284	170.291	192.941	186.645
Ggact	Q923B0	>sp|Q923B0|GGACT_MOUSE Gamma-glutamylaminecyclotransferase OS=Mus musculus OX=10090 GN=Ggact PE=1 SV=1	107.125	80.2455	0.000153935	0.00302146		0.749083	-0.416802	100.872	99.2468	108.235	100.72	115.49	118.186	75.2591	80.6986	84.4539	89.9466	82.9407	68.1738	100.872	99.2468	108.235	100.72	115.49	118.186	75.2591	80.6986	84.4539	89.9466	82.9407	68.1738
Smim11	Q99J19	>sp|Q99J19|SIM11_MOUSE Small integral membrane protein 11 OS=Mus musculus OX=10090 GN=Smim11 PE=1 SV=1	83.2277	410.3	0.000761861	0.00694834		4.92985	2.30155	47.9415	46.1048	116.268	92.5361	90.7661	105.75	392.866	390.331	308.523	277.37	589.924	502.788	47.9415	46.1048	116.268	92.5361	90.7661	105.75	392.866	390.331	308.523	277.37	589.924	502.788
Dhrs7b	Q99J47	>sp|Q99J47|DRS7B_MOUSE Dehydrogenase/reductase SDR family member 7B OS=Mus musculus OX=10090 GN=Dhrs7b PE=1 SV=1	334.554	581.678	0.000237102	0.00363823		1.73867	0.797983	195.592	223.611	367.615	425.948	400.146	394.41	568.25	516.115	587.568	645.04	559.076	614.019	195.592	223.611	367.615	425.948	400.146	394.41	568.25	516.115	587.568	645.04	559.076	614.019
Tlcd1	Q99JT6	>sp|Q99JT6|TLCD1_MOUSE TLC domain-containing protein 1 OS=Mus musculus OX=10090 GN=Tlcd1 PE=2 SV=1	53.1649	127.578	0.000491716	0.00535255		2.39967	1.26284	31.2158	35.7116	59.6136	54.7616	77.6395	60.0474	162	142.697	92.1849	86.8217	153.71	128.056	31.2158	35.7116	59.6136	54.7616	77.6395	60.0474	162	142.697	92.1849	86.8217	153.71	128.056
Emilin1	Q99K41	>sp|Q99K41|EMIL1_MOUSE EMILIN-1 OS=Mus musculus OX=10090 GN=Emilin1 PE=1 SV=1	830.729	589.499	0.000764885	0.00696553		0.709616	-0.494889	879.234	976.412	657.485	737.041	870.714	863.49	656.399	635.683	549.045	540.602	599.883	555.38	879.234	976.412	657.485	737.041	870.714	863.49	656.399	635.683	549.045	540.602	599.883	555.38
Aco2	Q99KI0	>sp|Q99KI0|ACON_MOUSE Aconitate hydratase, mitochondrial OS=Mus musculus OX=10090 GN=Aco2 PE=1 SV=1	5579.24	7134.92	1.41007e-05	0.000946661		1.27883	0.354828	5521.75	5471.86	5994.85	6190.48	5199.3	5097.21	6919.43	6958.87	7156.82	7090.64	7143.37	7540.39	5521.75	5471.86	5994.85	6190.48	5199.3	5097.21	6919.43	6958.87	7156.82	7090.64	7143.37	7540.39
Nampt	Q99KQ4	>sp|Q99KQ4|NAMPT_MOUSE Nicotinamide phosphoribosyltransferase OS=Mus musculus OX=10090 GN=Nampt PE=1 SV=1	590.901	808.534	0.000464488	0.00518637		1.36831	0.452393	471.756	498.213	676.278	655.413	610.311	633.434	842.07	807.994	873.828	854.895	725.672	746.748	471.756	498.213	676.278	655.413	610.311	633.434	842.07	807.994	873.828	854.895	725.672	746.748
Vmp1	Q99KU0	>sp|Q99KU0|VMP1_MOUSE Vacuole membrane protein 1 OS=Mus musculus OX=10090 GN=Vmp1 PE=1 SV=2	62.9759	120.501	0.00029121	0.00398403		1.91345	0.936173	55.752	50.0308	64.0084	73.7894	73.2966	60.9783	133.337	148.047	90.113	90.7949	129.362	131.352	55.752	50.0308	64.0084	73.7894	73.2966	60.9783	133.337	148.047	90.113	90.7949	129.362	131.352
Dhrs1	Q99L04	>sp|Q99L04|DHRS1_MOUSE Dehydrogenase/reductase SDR family member 1 OS=Mus musculus OX=10090 GN=Dhrs1 PE=1 SV=1	526.114	652.721	4.41597e-05	0.00156302		1.24064	0.31109	504.109	523.712	525.785	539.193	559.878	504.008	666.083	658.599	592.967	654.688	630.733	713.253	504.109	523.712	525.785	539.193	559.878	504.008	666.083	658.599	592.967	654.688	630.733	713.253
Tnpo2	Q99LG2	>sp|Q99LG2|TNPO2_MOUSE Transportin-2 OS=Mus musculus OX=10090 GN=Tnpo2 PE=1 SV=1	169.144	262.797	0.000289481	0.00397415		1.55369	0.635697	194.96	191.316	156.178	152.793	174.581	145.035	258.219	274.024	231.533	212.42	311.481	289.104	194.96	191.316	156.178	152.793	174.581	145.035	258.219	274.024	231.533	212.42	311.481	289.104
Znf672	Q99LH4	>sp|Q99LH4|ZN672_MOUSE Zinc finger protein 672 OS=Mus musculus OX=10090 GN=Znf672 PE=2 SV=1	6.58054	32.255	0.00673226	0.0221545	0.00341479	4.90157	2.29324	0.532842	0.532842	0.532842	0.532842	36.819	0.532842	27.2881	27.9789	38.95	31.0707	37.1141	31.1282					36.819		27.2881	27.9789	38.95	31.0707	37.1141	31.1282
Clcc1	Q99LI2	>sp|Q99LI2|CLCC1_MOUSE Chloride channel CLIC-like protein 1 OS=Mus musculus OX=10090 GN=Clcc1 PE=1 SV=1	255.194	320.47	0.000449039	0.00508823		1.25579	0.328598	286.836	233.234	244.285	223.737	257.247	285.822	337.05	336.866	319.851	293.242	313.51	322.302	286.836	233.234	244.285	223.737	257.247	285.822	337.05	336.866	319.851	293.242	313.51	322.302
Cstf3	Q99LI7	>sp|Q99LI7|CSTF3_MOUSE Cleavage stimulation factor subunit 3 OS=Mus musculus OX=10090 GN=Cstf3 PE=1 SV=1	392.759	271.372	0.000999531	0.00815912		0.690938	-0.533371	478.657	460.51	353.157	363.368	346.393	354.468	262.145	301.6	238.571	253.377	294.872	277.668	478.657	460.51	353.157	363.368	346.393	354.468	262.145	301.6	238.571	253.377	294.872	277.668
PEDS1	Q99LQ7	>sp|Q99LQ7|PDES1_MOUSE Plasmanylethanolamine desaturase 1 OS=Mus musculus OX=10090 GN=PEDS1 PE=1 SV=1	23.3207	57.9537	0.0166775	0.0356112	0.0455003	2.48507	1.31329	0.532842	0.532842	53.3559	0.532842	31.7621	53.2077	54.8013	51.2472	59.41	37.1005	76.1291	69.0341			53.3559		31.7621	53.2077	54.8013	51.2472	59.41	37.1005	76.1291	69.0341
Abhd12	Q99LR1	>sp|Q99LR1|ABD12_MOUSE Lysophosphatidylserine lipase ABHD12 OS=Mus musculus OX=10090 GN=Abhd12 PE=1 SV=2	576.098	901.996	0.000392814	0.00470505		1.5657	0.646807	416.433	398.547	709.864	704.938	626.521	600.284	919.468	956.198	797.553	846.679	919.208	972.87	416.433	398.547	709.864	704.938	626.521	600.284	919.468	956.198	797.553	846.679	919.208	972.87
Dusp22	Q99N11	>sp|Q99N11|DUS22_MOUSE Dual specificity protein phosphatase 22 OS=Mus musculus OX=10090 GN=Dusp22 PE=1 SV=1	204.526	452.028	0.000147538	0.00296141		2.21013	1.14413	139.996	123.544	219.034	219.526	257.206	267.848	472.014	534.14	402.097	329.523	548.116	426.28	139.996	123.544	219.034	219.526	257.206	267.848	472.014	534.14	402.097	329.523	548.116	426.28
Slc29a3	Q99P65	>sp|Q99P65|S29A3_MOUSE Equilibrative nucleoside transporter 3 OS=Mus musculus OX=10090 GN=Slc29a3 PE=1 SV=1	34.8387	49.2236	0.000738315	0.00681275		1.4129	0.49866	30.186	41.145	30.1924	34.0712	36.1457	37.2921	46.5708	40.8871	51.9301	51.9663	58.0307	45.9567	30.186	41.145	30.1924	34.0712	36.1457	37.2921	46.5708	40.8871	51.9301	51.9663	58.0307	45.9567
Lpin3	Q99PI4	>sp|Q99PI4|LPIN3_MOUSE Phosphatidate phosphatase LPIN3 OS=Mus musculus OX=10090 GN=Lpin3 PE=1 SV=1	136.179	97.2743	0.000483743	0.00530476		0.714311	-0.485376	162.885	139.584	133.958	115.686	146.055	118.907	106.89	99.9583	98.589	93.6579	97.5382	87.0125	162.885	139.584	133.958	115.686	146.055	118.907	106.89	99.9583	98.589	93.6579	97.5382	87.0125
Scd3	Q99PL7	>sp|Q99PL7|SCD3_MOUSE Acyl-CoA desaturase 3 OS=Mus musculus OX=10090 GN=Scd3 PE=1 SV=1	81.9517	360.082	0.000241082	0.00366651		4.39384	2.13548	23.0682	25.8811	116.384	93.3208	117.135	115.921	436.447	458.324	214.367	218.015	389.48	443.861	23.0682	25.8811	116.384	93.3208	117.135	115.921	436.447	458.324	214.367	218.015	389.48	443.861
Znf318	Q99PP2	>sp|Q99PP2|ZN318_MOUSE Zinc finger protein 318 OS=Mus musculus OX=10090 GN=Znf318 PE=1 SV=3	119.331	0.532842	0.00498871	0.0189472	0.000532006	0.00446523	-7.80705	191.097	203.897	69.6721	84.5898	82.7419	83.9909	0.532842	0.532842	0.532842	0.532842	0.532842	0.532842	191.097	203.897	69.6721	84.5898	82.7419	83.9909
Atp5mg	Q9CPQ8	>sp|Q9CPQ8|ATP5L_MOUSE ATP synthase subunit g, mitochondrial OS=Mus musculus OX=10090 GN=Atp5mg PE=1 SV=1	4433.09	6618.37	6.16787e-06	0.000674292		1.49295	0.578162	3718.48	3875.42	4302.3	4714.09	4984.76	5003.51	6974.67	6476.73	6492.44	6887.71	6231.12	6647.55	3718.48	3875.42	4302.3	4714.09	4984.76	5003.51	6974.67	6476.73	6492.44	6887.71	6231.12	6647.55
Mrpl51	Q9CPY1	>sp|Q9CPY1|RM51_MOUSE Large ribosomal subunit protein mL51 OS=Mus musculus OX=10090 GN=Mrpl51 PE=1 SV=1	33.1591	86.4898	0.0107005	0.0284277	0.0455003	2.60833	1.38313	0.532842	72.8867	0.532842	76.4777	47.9917	0.532842	80.4302	69.0923	64.2624	115.527	98.6257	91.0013		72.8867		76.4777	47.9917		80.4302	69.0923	64.2624	115.527	98.6257	91.0013
Chmp3	Q9CQ10	>sp|Q9CQ10|CHMP3_MOUSE Charged multivesicular body protein 3 OS=Mus musculus OX=10090 GN=Chmp3 PE=1 SV=3	247.46	179.966	0.000358756	0.0044556		0.727253	-0.459471	229.144	268.47	277.528	243.604	229.974	236.042	176.065	181.365	205.497	201.655	139.789	175.427	229.144	268.47	277.528	243.604	229.974	236.042	176.065	181.365	205.497	201.655	139.789	175.427
Spg21	Q9CQC8	>sp|Q9CQC8|SPG21_MOUSE Maspardin OS=Mus musculus OX=10090 GN=Spg21 PE=1 SV=1	143.111	189.309	9.34568e-05	0.00231943		1.32281	0.403606	145.713	130.982	120.853	159.92	162.076	139.122	199.083	180.919	181.711	197.154	184.116	192.87	145.713	130.982	120.853	159.92	162.076	139.122	199.083	180.919	181.711	197.154	184.116	192.87
Mrps17	Q9CQE3	>sp|Q9CQE3|RT17_MOUSE Small ribosomal subunit protein uS17m OS=Mus musculus OX=10090 GN=Mrps17 PE=1 SV=1	52.177	101.288	0.000137924	0.00286585		1.94123	0.956974	42.1655	35.1292	54.9098	57.1372	59.8142	63.9061	81.9964	129.585	94.2887	101.773	109.727	90.3562	42.1655	35.1292	54.9098	57.1372	59.8142	63.9061	81.9964	129.585	94.2887	101.773	109.727	90.3562
Kdelr2	Q9CQM2	>sp|Q9CQM2|ERD22_MOUSE ER lumen protein-retaining receptor 2 OS=Mus musculus OX=10090 GN=Kdelr2 PE=1 SV=1	122.888	323.295	0.000687172	0.00650863		2.63081	1.39551	60.4421	27.6225	155.746	162.631	175.145	155.741	332.736	381.314	238.206	209.987	389.68	387.85	60.4421	27.6225	155.746	162.631	175.145	155.741	332.736	381.314	238.206	209.987	389.68	387.85
Rer1	Q9CQU3	>sp|Q9CQU3|RER1_MOUSE Protein RER1 OS=Mus musculus OX=10090 GN=Rer1 PE=1 SV=1	148.184	284.232	0.000932985	0.00784651		1.9181	0.939677	75.4758	70.5122	144.142	173.205	206.699	219.071	299.251	323.414	248.342	240.206	288.46	305.719	75.4758	70.5122	144.142	173.205	206.699	219.071	299.251	323.414	248.342	240.206	288.46	305.719
Cyb5b	Q9CQX2	>sp|Q9CQX2|CYB5B_MOUSE Cytochrome b5 type B OS=Mus musculus OX=10090 GN=Cyb5b PE=1 SV=1	1805.03	490.76	1.01926e-09	3.18731e-06		0.271885	-1.87893	1983.18	1842.9	1801.27	1693.01	1778.57	1731.23	387.069	400.054	686.194	528.633	474.838	467.773	1983.18	1842.9	1801.27	1693.01	1778.57	1731.23	387.069	400.054	686.194	528.633	474.838	467.773
Ormdl2	Q9CQZ0	>sp|Q9CQZ0|ORML2_MOUSE ORM1-like protein 2 OS=Mus musculus OX=10090 GN=Ormdl2 PE=1 SV=1	47.9581	87.737	6.31618e-05	0.00189916		1.82945	0.87141	43.381	46.81	50.3724	46.3231	47.3846	53.4776	90.3092	91.9806	77.931	73.4421	95.6347	97.1243	43.381	46.81	50.3724	46.3231	47.3846	53.4776	90.3092	91.9806	77.931	73.4421	95.6347	97.1243
Ndufab1	Q9CR21	>sp|Q9CR21|ACPM_MOUSE Acyl carrier protein, mitochondrial OS=Mus musculus OX=10090 GN=Ndufab1 PE=1 SV=1	1068.15	2666.93	3.00578e-05	0.0013173		2.49676	1.32006	1096.42	1132.52	1043.55	1010.61	1107.55	1018.28	2407.3	2271.26	2844.67	2719.08	3081.48	2677.78	1096.42	1132.52	1043.55	1010.61	1107.55	1018.28	2407.3	2271.26	2844.67	2719.08	3081.48	2677.78
Msmo1	Q9CRA4	>sp|Q9CRA4|MSMO1_MOUSE Methylsterol monooxygenase 1 OS=Mus musculus OX=10090 GN=Msmo1 PE=1 SV=1	151.889	522.968	1.07289e-05	0.000826544		3.44309	1.7837	103.962	113.805	128.927	158.857	215.233	190.552	584.276	613.508	405.422	396.495	508.454	629.654	103.962	113.805	128.927	158.857	215.233	190.552	584.276	613.508	405.422	396.495	508.454	629.654
Dhrs7	Q9CXR1	>sp|Q9CXR1|DHRS7_MOUSE Dehydrogenase/reductase SDR family member 7 OS=Mus musculus OX=10090 GN=Dhrs7 PE=1 SV=2	888.468	1587.26	0.000132861	0.00281278		1.78651	0.837145	699.729	686.485	837.049	872.377	1159.94	1075.23	1683.32	1607.16	1496.64	1580.73	1630.76	1524.93	699.729	686.485	837.049	872.377	1159.94	1075.23	1683.32	1607.16	1496.64	1580.73	1630.76	1524.93
Sdhd	Q9CXV1	>sp|Q9CXV1|DHSD_MOUSE Succinate dehydrogenase [ubiquinone] cytochrome b small subunit, mitochondrial OS=Mus musculus OX=10090 GN=Sdhd PE=1 SV=2	485.229	1112.42	7.88185e-06	0.000738772		2.29256	1.19696	356.64	362.884	596.519	556.051	527.322	511.959	1113.33	1189.48	901.593	955.633	1253.58	1260.87	356.64	362.884	596.519	556.051	527.322	511.959	1113.33	1189.48	901.593	955.633	1253.58	1260.87
Tecr	Q9CY27	>sp|Q9CY27|TECR_MOUSE Very-long-chain enoyl-CoA reductase OS=Mus musculus OX=10090 GN=Tecr PE=1 SV=1	1487.32	2985.59	0.000426343	0.00493864		2.00736	1.0053	689.158	628.11	1980.24	2012.05	1775.9	1838.47	2764.64	2674.08	2851.62	2926.82	3366.32	3330.06	689.158	628.11	1980.24	2012.05	1775.9	1838.47	2764.64	2674.08	2851.62	2926.82	3366.32	3330.06
Prxl2a	Q9CYH2	>sp|Q9CYH2|PXL2A_MOUSE Peroxiredoxin-like 2A OS=Mus musculus OX=10090 GN=Prxl2a PE=1 SV=2	391.264	594.874	6.98624e-06	0.00070473		1.52039	0.604444	365.486	377.89	420.049	431.698	386.49	365.969	573.093	542.909	642.805	633.589	644.283	532.567	365.486	377.89	420.049	431.698	386.49	365.969	573.093	542.909	642.805	633.589	644.283	532.567
Glipr2	Q9CYL5	>sp|Q9CYL5|GAPR1_MOUSE Golgi-associated plant pathogenesis-related protein 1 OS=Mus musculus OX=10090 GN=Glipr2 PE=1 SV=3	109.918	74.7305	2.26799e-05	0.00116705		0.679874	-0.556661	96.8143	102.205	120.457	117.042	113.82	109.17	74.25	82.9924	81.9507	73.054	62.868	73.2679	96.8143	102.205	120.457	117.042	113.82	109.17	74.25	82.9924	81.9507	73.054	62.868	73.2679
Spcs2	Q9CYN2	>sp|Q9CYN2|SPCS2_MOUSE Signal peptidase complex subunit 2 OS=Mus musculus OX=10090 GN=Spcs2 PE=1 SV=1	1147.39	1622.55	2.28855e-05	0.00117107		1.41413	0.49991	1079.89	1140.71	1178.04	1296.83	1145.03	1043.81	1674.96	1864.88	1553.55	1565.9	1560.58	1515.43	1079.89	1140.71	1178.04	1296.83	1145.03	1043.81	1674.96	1864.88	1553.55	1565.9	1560.58	1515.43
Cmtm6	Q9CZ69	>sp|Q9CZ69|CKLF6_MOUSE CKLF-like MARVEL transmembrane domain-containing protein 6 OS=Mus musculus OX=10090 GN=Cmtm6 PE=1 SV=1	366.74	669.885	0.000479256	0.00527755		1.82659	0.869156	207.045	187.571	433.755	474.306	461.723	436.039	716.945	682.179	751.764	630.149	661.737	576.536	207.045	187.571	433.755	474.306	461.723	436.039	716.945	682.179	751.764	630.149	661.737	576.536
Bbs5	Q9CZQ9	>sp|Q9CZQ9|BBS5_MOUSE Bardet-Biedl syndrome 5 protein homolog OS=Mus musculus OX=10090 GN=Bbs5 PE=1 SV=1	8.56219	24.1969	0.0204434	0.039323	0.0455003	2.82602	1.49877	0.532842	0.532842	23.5249	0.532842	14.5471	11.7026	41.9446	28.4569	17.2705	23.7205	19.8978	13.8911			23.5249		14.5471	11.7026	41.9446	28.4569	17.2705	23.7205	19.8978	13.8911
Cyc1	Q9D0M3	>sp|Q9D0M3|CY1_MOUSE Cytochrome c1, heme protein, mitochondrial OS=Mus musculus OX=10090 GN=Cyc1 PE=1 SV=1	1230.43	2454.33	1.27347e-06	0.000331855		1.9947	0.99617	926.317	978.786	1469.09	1544.25	1235.68	1228.44	2480.41	2435.56	2347.2	2242.06	2683.35	2537.39	926.317	978.786	1469.09	1544.25	1235.68	1228.44	2480.41	2435.56	2347.2	2242.06	2683.35	2537.39
Eola1	Q9D1F3	>sp|Q9D1F3|EOLA1_MOUSE Protein EOLA1 OS=Mus musculus OX=10090 GN=Eola1 PE=1 SV=1	16.9564	2.98371	0.00443176	0.0179076	0.0143059	0.175964	-2.50665	26.8227	27.2374	13.9989	7.2197	16.775	9.68452	0.532842	0.532842	0.532842	9.7632	6.00769	0.532842	26.8227	27.2374	13.9989	7.2197	16.775	9.68452				9.7632	6.00769
Aacs	Q9D2R0	>sp|Q9D2R0|AACS_MOUSE Acetoacetyl-CoA synthetase OS=Mus musculus OX=10090 GN=Aacs PE=1 SV=1	654.16	795.015	0.000972934	0.00803641		1.21532	0.281338	746.223	721.672	598.561	656.727	584.342	617.434	806.866	830.538	797.172	822.734	773.058	739.719	746.223	721.672	598.561	656.727	584.342	617.434	806.866	830.538	797.172	822.734	773.058	739.719
Tmem35a	Q9D328	>sp|Q9D328|NACHO_MOUSE Novel acetylcholine receptor chaperone OS=Mus musculus OX=10090 GN=Tmem35a PE=1 SV=1	0.532842	11.6019	0.0426617	0.056806	0.0143059	21.7736	4.44451	0.532842	0.532842	0.532842	0.532842	0.532842	0.532842	0.532842	7.24346	0.532842	20.5202	18.7719	22.01								7.24346		20.5202	18.7719	22.01
Hacd2	Q9D3B1	>sp|Q9D3B1|HACD2_MOUSE Very-long-chain (3R)-3-hydroxyacyl-CoA dehydratase 2 OS=Mus musculus OX=10090 GN=Hacd2 PE=1 SV=1	417.023	1523.97	3.62102e-05	0.00143754		3.6544	1.86963	135.036	229.576	583.1	609.644	452.766	492.016	1930.92	1799.77	1236.03	1044.86	1595.37	1536.86	135.036	229.576	583.1	609.644	452.766	492.016	1930.92	1799.77	1236.03	1044.86	1595.37	1536.86
Sdr42e1	Q9D665	>sp|Q9D665|D42E1_MOUSE Short-chain dehydrogenase/reductase family 42E member 1 OS=Mus musculus OX=10090 GN=Sdr42e1 PE=1 SV=1	111.923	207.32	0.000175507	0.00320576		1.85235	0.889354	87.8511	93.6926	114.737	127.428	123.649	124.179	212.683	253.152	162.593	164.024	228.535	222.933	87.8511	93.6926	114.737	127.428	123.649	124.179	212.683	253.152	162.593	164.024	228.535	222.933
Cers4	Q9D6J1	>sp|Q9D6J1|CERS4_MOUSE Ceramide synthase 4 OS=Mus musculus OX=10090 GN=Cers4 PE=1 SV=1	97.8634	299.932	6.84279e-05	0.00198097		3.0648	1.61579	43.9745	73.8313	119.59	116	107.499	126.285	305.941	303.845	199.181	245.389	375.083	370.152	43.9745	73.8313	119.59	116	107.499	126.285	305.941	303.845	199.181	245.389	375.083	370.152
Ap5s1	Q9D742	>sp|Q9D742|AP5S1_MOUSE AP-5 complex subunit sigma-1 OS=Mus musculus OX=10090 GN=Ap5s1 PE=1 SV=1	40.1573	107.878	0.000365774	0.00450498	0.29627	2.68639	1.42567	31.0987	29.0527	39.3756	0.532842	75.8477	65.0361	135.007	109.849	89.8351	92.9711	110.384	109.223	31.0987	29.0527	39.3756		75.8477	65.0361	135.007	109.849	89.8351	92.9711	110.384	109.223
Klhl40	Q9D783	>sp|Q9D783|KLH40_MOUSE Kelch-like protein 40 OS=Mus musculus OX=10090 GN=Klhl40 PE=1 SV=1	546.506	781.527	4.79103e-06	0.00060969		1.43004	0.51606	503.983	513.753	598.671	592.135	548.882	521.61	848.635	811.299	727.851	805.286	718.472	777.619	503.983	513.753	598.671	592.135	548.882	521.61	848.635	811.299	727.851	805.286	718.472	777.619
Srp19	Q9D7A6	>sp|Q9D7A6|SRP19_MOUSE Signal recognition particle 19 kDa protein OS=Mus musculus OX=10090 GN=Srp19 PE=1 SV=1	54.6528	117.264	0.000797942	0.00715012		2.14561	1.10139	46.8778	38.8004	68.33	99.4339	33.0548	41.4198	90.2478	95.3229	124.035	140.981	133.887	119.108	46.8778	38.8004	68.33	99.4339	33.0548	41.4198	90.2478	95.3229	124.035	140.981	133.887	119.108
Lhpp	Q9D7I5	>sp|Q9D7I5|LHPP_MOUSE Phospholysine phosphohistidine inorganic pyrophosphate phosphatase OS=Mus musculus OX=10090 GN=Lhpp PE=1 SV=1	500.024	883.831	2.8874e-06	0.00047522		1.76758	0.821773	505.939	567.483	409.969	495.685	540.233	480.835	1002.66	980.242	841.461	843.352	823.287	811.981	505.939	567.483	409.969	495.685	540.233	480.835	1002.66	980.242	841.461	843.352	823.287	811.981
Cox20	Q9D7J4	>sp|Q9D7J4|COX20_MOUSE Cytochrome c oxidase assembly protein COX20, mitochondrial OS=Mus musculus OX=10090 GN=Cox20 PE=1 SV=1	123.542	152.365	0.000494924	0.00537157		1.2333	0.302526	111.389	113.4	125.902	138.402	128.144	124.015	146.678	166.214	137.693	158.36	151.874	153.368	111.389	113.4	125.902	138.402	128.144	124.015	146.678	166.214	137.693	158.36	151.874	153.368
Chit1	Q9D7Q1	>sp|Q9D7Q1|CHIT1_MOUSE Chitotriosidase-1 OS=Mus musculus OX=10090 GN=Chit1 PE=1 SV=2	79.3741	114.19	0.00023101	0.00359596		1.43863	0.524691	77.7699	70.7039	74.2419	69.2572	98.5251	85.7464	101.975	102.086	123.228	126.926	113.561	117.362	77.7699	70.7039	74.2419	69.2572	98.5251	85.7464	101.975	102.086	123.228	126.926	113.561	117.362
Dnajb4	Q9D832	>sp|Q9D832|DNJB4_MOUSE DnaJ homolog subfamily B member 4 OS=Mus musculus OX=10090 GN=Dnajb4 PE=1 SV=1	336.329	444.78	0.000648894	0.00629443		1.32246	0.403219	277.481	290.415	343.272	389.344	364.103	353.358	467.296	453.291	425.874	387.032	472.909	462.277	277.481	290.415	343.272	389.344	364.103	353.358	467.296	453.291	425.874	387.032	472.909	462.277
Aig1	Q9D8B1	>sp|Q9D8B1|AIG1_MOUSE Androgen-induced gene 1 protein OS=Mus musculus OX=10090 GN=Aig1 PE=2 SV=2	0.532842	32.9368	0.0280093	0.0460511	0.0143059	61.8135	5.94985	0.532842	0.532842	0.532842	0.532842	0.532842	0.532842	0.532842	55.8575	37.1178	0.532842	53.2077	50.3724								55.8575	37.1178		53.2077	50.3724
Sec11c	Q9D8V7	>sp|Q9D8V7|SC11C_MOUSE Signal peptidase complex catalytic subunit SEC11C OS=Mus musculus OX=10090 GN=Sec11c PE=1 SV=3	184.259	264.216	9.87048e-05	0.00239473		1.43394	0.519982	161.843	160.642	199.15	209.669	193.105	181.145	299.544	273.139	227.787	251.773	274.266	258.786	161.843	160.642	199.15	209.669	193.105	181.145	299.544	273.139	227.787	251.773	274.266	258.786
Mfsd2a	Q9DA75	>sp|Q9DA75|NLS1_MOUSE Sodium-dependent lysophosphatidylcholine symporter 1 OS=Mus musculus OX=10090 GN=Mfsd2a PE=1 SV=1	5.6688	40.1784	0.000310564	0.00410077	0.0143059	7.08763	2.8253	0.532842	16.4997	0.532842	0.532842	15.3818	0.532842	60.1319	48.3989	30.7197	28.0041	46.7282	27.0874		16.4997			15.3818		60.1319	48.3989	30.7197	28.0041	46.7282	27.0874
Znf654	Q9DAU9	>sp|Q9DAU9|ZN654_MOUSE Zinc finger protein 654 OS=Mus musculus OX=10090 GN=Znf654 PE=1 SV=3	37.4143	7.65367	0.0230916	0.0417501	0.0209213	0.204565	-2.28937	51.3882	45.1452	0.532842	56.3264	25.5904	45.5028	43.2578	0.532842	0.532842	0.532842	0.532842	0.532842	51.3882	45.1452		56.3264	25.5904	45.5028	43.2578
Alg5	Q9DB25	>sp|Q9DB25|ALG5_MOUSE Dolichyl-phosphate beta-glucosyltransferase OS=Mus musculus OX=10090 GN=Alg5 PE=1 SV=1	201.27	413.874	0.000275371	0.00389083		2.05631	1.04006	107.245	125.579	257.004	275.928	210.115	231.748	400.46	434.866	392.969	302.817	471.85	480.283	107.245	125.579	257.004	275.928	210.115	231.748	400.46	434.866	392.969	302.817	471.85	480.283
Mcts1	Q9DB27	>sp|Q9DB27|MCTS1_MOUSE Maligt T-cell-amplified sequence 1 OS=Mus musculus OX=10090 GN=Mcts1 PE=1 SV=1	288.336	357.601	0.000501313	0.00540915		1.24022	0.3106	284.644	288.896	297.888	312.088	261.645	284.856	365.467	385.534	325.066	320.312	360.719	388.51	284.644	288.896	297.888	312.088	261.645	284.856	365.467	385.534	325.066	320.312	360.719	388.51
Acoxl	Q9DBS4	>sp|Q9DBS4|ACOXL_MOUSE Acyl-coenzyme A oxidase-like protein OS=Mus musculus OX=10090 GN=Acoxl PE=1 SV=1	39.1362	115.965	0.000255721	0.00376633	0.29627	2.96312	1.56712	20.3355	0.532842	55.9214	62.544	50.5788	44.9045	117.708	160.966	110.778	91.2485	116.853	98.2393	20.3355		55.9214	62.544	50.5788	44.9045	117.708	160.966	110.778	91.2485	116.853	98.2393
Klc4	Q9DBS5	>sp|Q9DBS5|KLC4_MOUSE Kinesin light chain 4 OS=Mus musculus OX=10090 GN=Klc4 PE=1 SV=1	585.66	475.675	0.000178698	0.00323086		0.812203	-0.300087	571.536	654.474	575.41	583.914	567.985	560.64	460.251	522.224	488.395	488.103	464.739	430.336	571.536	654.474	575.41	583.914	567.985	560.64	460.251	522.224	488.395	488.103	464.739	430.336
Cyp2s1	Q9DBX6	>sp|Q9DBX6|CP2S1_MOUSE Cytochrome P450 2S1 OS=Mus musculus OX=10090 GN=Cyp2s1 PE=1 SV=1	455.407	261.989	0.000298776	0.0040265		0.575285	-0.797651	551.816	516.404	431.987	396.032	401.728	434.473	258.513	292.553	213.669	171.198	308.186	327.811	551.816	516.404	431.987	396.032	401.728	434.473	258.513	292.553	213.669	171.198	308.186	327.811
Dnajc10	Q9DC23	>sp|Q9DC23|DJC10_MOUSE DnaJ homolog subfamily C member 10 OS=Mus musculus OX=10090 GN=Dnajc10 PE=1 SV=2	300.596	409.88	5.17347e-06	0.000629667		1.36356	0.447377	314.25	302.515	298.982	296.476	276.573	314.777	446.094	428.534	409.876	402.574	406.319	365.882	314.25	302.515	298.982	296.476	276.573	314.777	446.094	428.534	409.876	402.574	406.319	365.882
Ssr3	Q9DCF9	>sp|Q9DCF9|SSRG_MOUSE Translocon-associated protein subunit gamma OS=Mus musculus OX=10090 GN=Ssr3 PE=1 SV=1	493.031	745.615	0.00053513	0.00562825		1.51231	0.596752	403.164	448.473	450.763	453.091	585.544	617.154	656.519	668.402	710.904	732.222	832.899	872.746	403.164	448.473	450.763	453.091	585.544	617.154	656.519	668.402	710.904	732.222	832.899	872.746
Cyb5r3	Q9DCN2	>sp|Q9DCN2|NB5R3_MOUSE NADH-cytochrome b5 reductase 3 OS=Mus musculus OX=10090 GN=Cyb5r3 PE=1 SV=3	1340.38	1733.54	0.000259816	0.00379314		1.29332	0.371075	1245.41	1083.83	1365.2	1417.28	1475.44	1455.15	1652.93	1718.23	1605.24	1813.33	1795.1	1816.39	1245.41	1083.83	1365.2	1417.28	1475.44	1455.15	1652.93	1718.23	1605.24	1813.33	1795.1	1816.39
Crip2	Q9DCT8	>sp|Q9DCT8|CRIP2_MOUSE Cysteine-rich protein 2 OS=Mus musculus OX=10090 GN=Crip2 PE=1 SV=1	290.772	489.806	5.5085e-05	0.00176219		1.6845	0.75232	305.296	288.738	250.681	271.972	328.758	299.188	558.268	526.424	448.497	398.935	560.777	445.934	305.296	288.738	250.681	271.972	328.758	299.188	558.268	526.424	448.497	398.935	560.777	445.934
Hcar2	Q9EP66	>sp|Q9EP66|HCAR2_MOUSE Hydroxycarboxylic acid receptor 2 OS=Mus musculus OX=10090 GN=Hcar2 PE=1 SV=1	21.7829	71.2724	0.0043513	0.0177618	0.0455003	3.27194	1.71015	0.532842	0.532842	40.6842	41.384	47.0308	0.532842	90.8831	108.839	59.5167	64.3378	54.5894	49.4683			40.6842	41.384	47.0308		90.8831	108.839	59.5167	64.3378	54.5894	49.4683
Sacm1l	Q9EP69	>sp|Q9EP69|SAC1_MOUSE Phosphatidylinositol-3-phosphatase SAC1 OS=Mus musculus OX=10090 GN=Sacm1l PE=1 SV=1	818.68	996.609	2.16683e-06	0.000412314		1.21734	0.283729	810.732	816.638	817.991	821.202	822.168	823.347	1018.55	981.541	983.132	993.373	976.761	1026.3	810.732	816.638	817.991	821.202	822.168	823.347	1018.55	981.541	983.132	993.373	976.761	1026.3
Xpo7	Q9EPK7	>sp|Q9EPK7|XPO7_MOUSE Exportin-7 OS=Mus musculus OX=10090 GN=Xpo7 PE=1 SV=3	171.403	217.127	7.3452e-06	0.000717786		1.26677	0.341151	158.931	167.403	174.141	177.871	182.633	167.436	226.253	226.185	205.503	203.397	221.958	219.468	158.931	167.403	174.141	177.871	182.633	167.436	226.253	226.185	205.503	203.397	221.958	219.468
Acox3	Q9EPL9	>sp|Q9EPL9|ACOX3_MOUSE Peroxisomal acyl-coenzyme A oxidase 3 OS=Mus musculus OX=10090 GN=Acox3 PE=1 SV=2	461.809	692.455	0.000326016	0.00421839		1.49944	0.584424	364.446	373.898	486.109	486.988	531.141	528.274	716.029	699.42	650.837	672.026	709.355	707.066	364.446	373.898	486.109	486.988	531.141	528.274	716.029	699.42	650.837	672.026	709.355	707.066
Ubl5	Q9EPV8	>sp|Q9EPV8|UBL5_MOUSE Ubiquitin-like protein 5 OS=Mus musculus OX=10090 GN=Ubl5 PE=1 SV=1	41.6004	6.16707	0.00103623	0.00832377	0.0143059	0.148246	-2.75394	37.274	58.1225	23.6223	29.3694	35.8454	65.3685	0.532842	0.532842	23.1352	0.532842	11.7359	0.532842	37.274	58.1225	23.6223	29.3694	35.8454	65.3685			23.1352		11.7359
Hsd17b11	Q9EQ06	>sp|Q9EQ06|DHB11_MOUSE Estradiol 17-beta-dehydrogenase 11 OS=Mus musculus OX=10090 GN=Hsd17b11 PE=1 SV=1	825.083	1757.18	0.000280874	0.00392389		2.1297	1.09065	360.839	329.927	939.609	973.846	1184.33	1161.95	1607.65	1609.01	1930.99	1995.09	1673.68	1726.64	360.839	329.927	939.609	973.846	1184.33	1161.95	1607.65	1609.01	1930.99	1995.09	1673.68	1726.64
Elovl4	Q9EQC4	>sp|Q9EQC4|ELOV4_MOUSE Very long chain fatty acid elongase 4 OS=Mus musculus OX=10090 GN=Elovl4 PE=1 SV=2	346.097	849.88	2.34636e-05	0.00118216		2.45561	1.29608	207.185	139.894	433.459	380.359	469.453	446.236	862.097	765.978	813.942	748.038	917.067	992.159	207.185	139.894	433.459	380.359	469.453	446.236	862.097	765.978	813.942	748.038	917.067	992.159
Vps35	Q9EQH3	>sp|Q9EQH3|VPS35_MOUSE Vacuolar protein sorting-associated protein 35 OS=Mus musculus OX=10090 GN=Vps35 PE=1 SV=1	1348.96	1652.42	2.53575e-05	0.00121619		1.22495	0.292727	1252.6	1313.45	1321.97	1289.64	1475.75	1440.37	1708.1	1700.98	1673.38	1623.91	1625.49	1582.65	1252.6	1313.45	1321.97	1289.64	1475.75	1440.37	1708.1	1700.98	1673.38	1623.91	1625.49	1582.65
Tor1a	Q9ER39	>sp|Q9ER39|TOR1A_MOUSE Torsin-1A OS=Mus musculus OX=10090 GN=Tor1a PE=1 SV=1	206.644	170.161	0.000169448	0.00315663		0.82345	-0.280247	196.568	197.333	231.14	201.901	202.734	210.19	175.615	168.478	160.404	162.897	170.71	182.864	196.568	197.333	231.14	201.901	202.734	210.19	175.615	168.478	160.404	162.897	170.71	182.864
Osbpl5	Q9ER64	>sp|Q9ER64|OSBL5_MOUSE Oxysterol-binding protein-related protein 5 OS=Mus musculus OX=10090 GN=Osbpl5 PE=1 SV=3	113.642	157.962	0.00060348	0.00604016		1.38999	0.475078	98.6918	88.1902	116.621	108.998	131.333	138.021	156.247	143.418	166.136	156.536	150.569	174.868	98.6918	88.1902	116.621	108.998	131.333	138.021	156.247	143.418	166.136	156.536	150.569	174.868
Rhoj	Q9ER71	>sp|Q9ER71|RHOJ_MOUSE Rho-related GTP-binding protein RhoJ OS=Mus musculus OX=10090 GN=Rhoj PE=1 SV=2	171.872	437.378	0.000183873	0.00327053		2.54479	1.34755	55.8274	62.8342	168.531	187.738	259.738	296.564	443.023	453.972	358.142	389.552	507.051	472.529	55.8274	62.8342	168.531	187.738	259.738	296.564	443.023	453.972	358.142	389.552	507.051	472.529
Sgk3	Q9ERE3	>sp|Q9ERE3|SGK3_MOUSE Serine/threonine-protein kinase Sgk3 OS=Mus musculus OX=10090 GN=Sgk3 PE=1 SV=1	168.7	119.449	1.76177e-05	0.00105144		0.708052	-0.498072	154.708	178.847	163.411	150.171	183.638	181.427	120.886	118.979	110.14	124.156	127.367	115.164	154.708	178.847	163.411	150.171	183.638	181.427	120.886	118.979	110.14	124.156	127.367	115.164
Erg28	Q9ERY9	>sp|Q9ERY9|ERG28_MOUSE Ergosterol biosynthetic protein 28 homolog OS=Mus musculus OX=10090 GN=Erg28 PE=2 SV=1	52.2664	107.382	0.00028086	0.00392381		2.05452	1.0388	57.3543	53.45	51.4346	57.4709	50.1046	43.7839	114.829	105.667	86.6927	88.5718	121.244	127.289	57.3543	53.45	51.4346	57.4709	50.1046	43.7839	114.829	105.667	86.6927	88.5718	121.244	127.289
Pygl	Q9ET01	>sp|Q9ET01|PYGL_MOUSE Glycogen phosphorylase, liver form OS=Mus musculus OX=10090 GN=Pygl PE=1 SV=4	456.293	336.578	8.44793e-05	0.00219836		0.737637	-0.439017	466.349	468.985	449.711	454.956	437.738	460.017	294.361	331.509	351.938	386.818	334.46	320.384	466.349	468.985	449.711	454.956	437.738	460.017	294.361	331.509	351.938	386.818	334.46	320.384
Gpx2	Q9JHC0	>sp|Q9JHC0|GPX2_MOUSE Glutathione peroxidase 2 OS=Mus musculus OX=10090 GN=Gpx2 PE=2 SV=3	60.2241	9.0681	0.00666643	0.0220324	0.0209213	0.150573	-2.73147	58.8972	80.1476	78.8855	73.3544	69.527	0.532842	0.532842	0.532842	0.532842	51.7444	0.532842	0.532842	58.8972	80.1476	78.8855	73.3544	69.527					51.7444
Ntn4	Q9JI33	>sp|Q9JI33|NET4_MOUSE Netrin-4 OS=Mus musculus OX=10090 GN=Ntn4 PE=1 SV=2	182.153	24.3673	0.000123337	0.00270732	0.00341479	0.133774	-2.90214	152.399	167.789	173.241	215.793	212.6	171.097	0.532842	143.539	0.532842	0.532842	0.532842	0.532842	152.399	167.789	173.241	215.793	212.6	171.097		143.539
Pxmp4	Q9JJW0	>sp|Q9JJW0|PXMP4_MOUSE Peroxisomal membrane protein 4 OS=Mus musculus OX=10090 GN=Pxmp4 PE=1 SV=3	336.914	746.955	0.00016978	0.00315937		2.21705	1.14864	145.46	164.824	368.479	419.196	474.411	449.112	792.795	763.927	617.622	646.276	846.017	815.093	145.46	164.824	368.479	419.196	474.411	449.112	792.795	763.927	617.622	646.276	846.017	815.093
Cnot9	Q9JKY0	>sp|Q9JKY0|CNOT9_MOUSE CCR4-NOT transcription complex subunit 9 OS=Mus musculus OX=10090 GN=Cnot9 PE=1 SV=1	176.336	262.333	0.000636118	0.00622311		1.48769	0.573073	186.727	160.773	173.566	179.48	182.561	174.907	262.256	274.76	231.121	221.166	297.586	287.106	186.727	160.773	173.566	179.48	182.561	174.907	262.256	274.76	231.121	221.166	297.586	287.106
Gltp	Q9JL62	>sp|Q9JL62|GLTP_MOUSE Glycolipid transfer protein OS=Mus musculus OX=10090 GN=Gltp PE=1 SV=3	2084.44	2992.56	1.66517e-05	0.00102505		1.43567	0.521723	2045.19	2035.42	2012.07	1819.58	2354.73	2239.63	2777.27	2708.36	3018.8	2990.89	3257.54	3202.49	2045.19	2035.42	2012.07	1819.58	2354.73	2239.63	2777.27	2708.36	3018.8	2990.89	3257.54	3202.49
Il36a	Q9JLA2	>sp|Q9JLA2|IL36A_MOUSE Interleukin-36 alpha OS=Mus musculus OX=10090 GN=Il36a PE=1 SV=1	0.532842	14.3312	0.0259114	0.0443074	0.0143059	26.8958	4.74931	0.532842	0.532842	0.532842	0.532842	0.532842	0.532842	23.2222	22.5372	0.532842	19.8454	0.532842	19.3168							23.2222	22.5372		19.8454		19.3168
Reep6	Q9JM62	>sp|Q9JM62|REEP6_MOUSE Receptor expression-enhancing protein 6 OS=Mus musculus OX=10090 GN=Reep6 PE=1 SV=1	8.14272	40.9162	0.000290097	0.00397768	0.29627	5.02489	2.32909	3.70745	0.532842	12.1384	7.83859	9.74252	14.8965	41.7044	58.8849	26.6014	24.5805	53.4298	40.2965	3.70745		12.1384	7.83859	9.74252	14.8965	41.7044	58.8849	26.6014	24.5805	53.4298	40.2965
Calm4	Q9JM83	>sp|Q9JM83|CALM4_MOUSE Calmodulin-4 OS=Mus musculus OX=10090 GN=Calm4 PE=2 SV=2	4065.44	6911.16	3.82614e-05	0.00147275		1.69998	0.765518	3660.49	3526.26	3951.92	4093.31	4656.41	4504.23	6464.56	6886.29	6357.43	5818.57	7829.51	8110.61	3660.49	3526.26	3951.92	4093.31	4656.41	4504.23	6464.56	6886.29	6357.43	5818.57	7829.51	8110.61
Slc6a14	Q9JMA9	>sp|Q9JMA9|S6A14_MOUSE Sodium- and chloride-dependent neutral and basic amino acid transporter B(0+) OS=Mus musculus OX=10090 GN=Slc6a14 PE=1 SV=1	5.01578	16.8973	0.000495904	0.00537737	0.121335	3.36883	1.75225	0.532842	0.532842	12.9278	6.20519	5.06922	4.82677	11.1067	21.2524	15.7044	16.2795	19.5071	17.5341			12.9278	6.20519	5.06922	4.82677	11.1067	21.2524	15.7044	16.2795	19.5071	17.5341
Rhoa	Q9QUI0	>sp|Q9QUI0|RHOA_MOUSE Transforming protein RhoA OS=Mus musculus OX=10090 GN=Rhoa PE=1 SV=1	643.355	934.317	5.04012e-07	0.000233138		1.45226	0.538297	581.171	619.527	729.325	666.538	625.556	638.014	928.888	940.814	866.641	933.481	977.509	958.57	581.171	619.527	729.325	666.538	625.556	638.014	928.888	940.814	866.641	933.481	977.509	958.57
Acsl4	Q9QUJ7	>sp|Q9QUJ7|ACSL4_MOUSE Long-chain-fatty-acid--CoA ligase 4 OS=Mus musculus OX=10090 GN=Acsl4 PE=1 SV=2	159.554	215.997	0.000600189	0.00602124		1.35376	0.436967	134.396	126.993	167.582	163.313	186.477	178.563	229.227	221.039	199.407	204.292	206.534	235.486	134.396	126.993	167.582	163.313	186.477	178.563	229.227	221.039	199.407	204.292	206.534	235.486
Chm	Q9QXG2	>sp|Q9QXG2|RAE1_MOUSE Rab proteins geranylgeranyltransferase component A 1 OS=Mus musculus OX=10090 GN=Chm PE=1 SV=1	153.168	88.2036	0.000482871	0.00529949		0.575861	-0.796208	177.372	182.092	167.325	143.438	116.921	131.861	94.8029	97.8933	113.168	69.6089	82.8629	70.8855	177.372	182.092	167.325	143.438	116.921	131.861	94.8029	97.8933	113.168	69.6089	82.8629	70.8855
Slc7a8	Q9QXW9	>sp|Q9QXW9|LAT2_MOUSE Large neutral amino acids transporter small subunit 2 OS=Mus musculus OX=10090 GN=Slc7a8 PE=1 SV=1	78.1327	25.3008	6.17716e-05	0.00187677		0.323818	-1.62674	104.533	90.5265	72.6262	71.7089	58.6158	70.7864	35.9855	37.2736	13.098	13.291	29.3148	22.8417	104.533	90.5265	72.6262	71.7089	58.6158	70.7864	35.9855	37.2736	13.098	13.291	29.3148	22.8417
Pex3	Q9QXY9	>sp|Q9QXY9|PEX3_MOUSE Peroxisomal biogenesis factor 3 OS=Mus musculus OX=10090 GN=Pex3 PE=1 SV=1	126.443	192.821	0.000570371	0.00584572		1.52497	0.608779	98.1932	93.2365	139.349	136.961	143.856	147.061	196.877	231.449	168.407	174.003	195.181	191.01	98.1932	93.2365	139.349	136.961	143.856	147.061	196.877	231.449	168.407	174.003	195.181	191.01
Rdh11	Q9QYF1	>sp|Q9QYF1|RDH11_MOUSE Retinol dehydrogenase 11 OS=Mus musculus OX=10090 GN=Rdh11 PE=1 SV=2	134.448	377.318	0.000219396	0.0035188		2.80641	1.48873	59.318	67.0746	173.149	176.196	153.048	177.903	454.52	462.818	262.455	268.31	410.75	405.054	59.318	67.0746	173.149	176.196	153.048	177.903	454.52	462.818	262.455	268.31	410.75	405.054
Ndrg2	Q9QYG0	>sp|Q9QYG0|NDRG2_MOUSE Protein NDRG2 OS=Mus musculus OX=10090 GN=Ndrg2 PE=1 SV=1	2851.5	3656.07	0.000937852	0.00787001		1.28216	0.358572	2676.22	2625.97	3195.59	3423.91	2595.02	2592.32	3591.43	3451.28	4060.69	3736.55	3492.57	3603.93	2676.22	2625.97	3195.59	3423.91	2595.02	2592.32	3591.43	3451.28	4060.69	3736.55	3492.57	3603.93
Gab1	Q9QYY0	>sp|Q9QYY0|GAB1_MOUSE GRB2-associated-binding protein 1 OS=Mus musculus OX=10090 GN=Gab1 PE=1 SV=2	164.163	120.054	0.000788342	0.00709713		0.731309	-0.451448	168.658	167.74	138.628	148.617	185.692	175.647	120.355	92.3864	117.986	129.604	127.389	132.605	168.658	167.74	138.628	148.617	185.692	175.647	120.355	92.3864	117.986	129.604	127.389	132.605
Actr10	Q9QZB7	>sp|Q9QZB7|ARP10_MOUSE Actin-related protein 10 OS=Mus musculus OX=10090 GN=Actr10 PE=1 SV=2	252.302	326.027	2.82702e-06	0.00047021		1.29221	0.369841	244.691	263.372	250.916	260.32	245.542	248.97	319.629	320.604	318.423	314.797	361.634	321.074	244.691	263.372	250.916	260.32	245.542	248.97	319.629	320.604	318.423	314.797	361.634	321.074
Rab9a	Q9R0M6	>sp|Q9R0M6|RAB9A_MOUSE Ras-related protein Rab-9A OS=Mus musculus OX=10090 GN=Rab9a PE=1 SV=1	216.864	268.238	0.000342421	0.00433876		1.2369	0.306726	204.042	184.544	214.412	225.022	245.416	227.746	251.776	268.101	279.215	274.217	258.969	277.15	204.042	184.544	214.412	225.022	245.416	227.746	251.776	268.101	279.215	274.217	258.969	277.15
Acot9	Q9R0X4	>sp|Q9R0X4|ACOT9_MOUSE Acyl-coenzyme A thioesterase 9, mitochondrial OS=Mus musculus OX=10090 GN=Acot9 PE=1 SV=1	742.924	941.625	0.00034949	0.00438911		1.26746	0.341938	663.936	660.93	779.189	776.745	784.478	792.264	922.54	864.244	1045.44	999.71	908.303	909.506	663.936	660.93	779.189	776.745	784.478	792.264	922.54	864.244	1045.44	999.71	908.303	909.506
Nsdhl	Q9R1J0	>sp|Q9R1J0|NSDHL_MOUSE Sterol-4-alpha-carboxylate 3-dehydrogenase, decarboxylating OS=Mus musculus OX=10090 GN=Nsdhl PE=1 SV=1	599.695	1002.38	0.000107044	0.00250768		1.67148	0.741124	538.273	487.45	633.479	687.396	659.795	591.775	1152.28	985.372	873.081	802.872	1079.22	1121.44	538.273	487.45	633.479	687.396	659.795	591.775	1152.28	985.372	873.081	802.872	1079.22	1121.44
Bmal1	Q9WTL8	>sp|Q9WTL8|BMAL1_MOUSE Basic helix-loop-helix ARNT-like protein 1 OS=Mus musculus OX=10090 GN=Bmal1 PE=1 SV=2	16.683	49.2197	0.0197848	0.0387155	0.0143059	2.95029	1.56086	0.532842	0.532842	62.5369	0.532842	35.4297	0.532842	47.1539	41.0691	32.0048	55.806	57.0063	62.2782			62.5369		35.4297		47.1539	41.0691	32.0048	55.806	57.0063	62.2782
Prkra	Q9WTX2	>sp|Q9WTX2|PRKRA_MOUSE Interferon-inducible double-stranded RNA-dependent protein kinase activator A OS=Mus musculus OX=10090 GN=Prkra PE=1 SV=1	226.893	319.838	0.000671891	0.00642302		1.40964	0.495331	179.708	171.861	246.92	230.336	256.178	276.354	325.115	350.055	314.064	292.413	331.325	306.056	179.708	171.861	246.92	230.336	256.178	276.354	325.115	350.055	314.064	292.413	331.325	306.056
Cyb561d2	Q9WUE3	>sp|Q9WUE3|C56D2_MOUSE Transmembrane reductase CYB561D2 OS=Mus musculus OX=10090 GN=Cyb561d2 PE=1 SV=1	131.495	394.507	4.13856e-05	0.00152245		3.00017	1.58504	64.6111	46.7884	152.249	130.531	195.772	199.018	443.152	440.895	310.88	304.827	428.117	439.171	64.6111	46.7884	152.249	130.531	195.772	199.018	443.152	440.895	310.88	304.827	428.117	439.171
Mapk11	Q9WUI1	>sp|Q9WUI1|MK11_MOUSE Mitogen-activated protein kinase 11 OS=Mus musculus OX=10090 GN=Mapk11 PE=1 SV=2	9.43631	29.365	0.0154956	0.0343025	0.0143059	3.11192	1.6378	0.532842	0.532842	21.0869	33.3995	0.532842	0.532842	31.081	27.0733	39.9567	38.0821	18.3262	21.6707			21.0869	33.3995			31.081	27.0733	39.9567	38.0821	18.3262	21.6707
Katna1	Q9WV86	>sp|Q9WV86|KTNA1_MOUSE Katanin p60 ATPase-containing subunit A1 OS=Mus musculus OX=10090 GN=Katna1 PE=1 SV=1	82.6549	24.8659	0.00274924	0.0141716	0.0455003	0.30084	-1.73293	120.672	99.3957	75.434	66.2528	64.1095	70.0648	0.532842	43.5355	0.532842	40.0891	63.9724	0.532842	120.672	99.3957	75.434	66.2528	64.1095	70.0648		43.5355		40.0891	63.9724
Cav2	Q9WVC3	>sp|Q9WVC3|CAV2_MOUSE Caveolin-2 OS=Mus musculus OX=10090 GN=Cav2 PE=1 SV=1	77.8474	129.371	0.000548388	0.00571139		1.66185	0.732789	49.7295	56.3405	79.234	97.1146	89.5459	95.1198	124.091	124.851	152.057	140.674	126.175	108.375	49.7295	56.3405	79.234	97.1146	89.5459	95.1198	124.091	124.851	152.057	140.674	126.175	108.375
Clcn5	Q9WVD4	>sp|Q9WVD4|CLCN5_MOUSE H(+)/Cl(-) exchange transporter 5 OS=Mus musculus OX=10090 GN=Clcn5 PE=1 SV=2	55.9952	78.8372	0.000289415	0.00397377		1.40793	0.493574	65.001	40.4619	59.0652	58.8233	55.2043	57.4154	88.533	76.3061	71.2097	74.7832	79.7849	82.4063	65.001	40.4619	59.0652	58.8233	55.2043	57.4154	88.533	76.3061	71.2097	74.7832	79.7849	82.4063
Ccl8	Q9Z121	>sp|Q9Z121|CCL8_MOUSE C-C motif chemokine 8 OS=Mus musculus OX=10090 GN=Ccl8 PE=3 SV=1	151.976	53.4586	0.00879626	0.0256302	0.0455003	0.351758	-1.50734	151.434	72.0841	183.163	171.993	145.582	187.598	72.1312	0.532842	126.686	120.336	0.532842	0.532842	151.434	72.0841	183.163	171.993	145.582	187.598	72.1312		126.686	120.336
Cog1	Q9Z160	>sp|Q9Z160|COG1_MOUSE Conserved oligomeric Golgi complex subunit 1 OS=Mus musculus OX=10090 GN=Cog1 PE=1 SV=3	161.397	228.462	0.000115765	0.00261776		1.41552	0.501335	142.37	151.438	150.737	153.172	193.041	177.626	242.174	227.629	206.131	205.798	245.687	243.35	142.37	151.438	150.737	153.172	193.041	177.626	242.174	227.629	206.131	205.798	245.687	243.35
Atp12a	Q9Z1W8	>sp|Q9Z1W8|AT12A_MOUSE Potassium-transporting ATPase alpha chain 2 OS=Mus musculus OX=10090 GN=Atp12a PE=1 SV=3	101.251	18.9192	1.86799e-05	0.00107867	0.0455003	0.186855	-2.42001	128.662	113.712	82.7752	92.0136	101.318	89.0222	40.3283	37.8028	0.532842	33.7854	0.532842	0.532842	128.662	113.712	82.7752	92.0136	101.318	89.0222	40.3283	37.8028		33.7854
Stk39	Q9Z1W9	>sp|Q9Z1W9|STK39_MOUSE STE20/SPS1-related proline-alanine-rich protein kinase OS=Mus musculus OX=10090 GN=Stk39 PE=1 SV=1	325.651	253.32	9.59826e-05	0.0023561		0.777887	-0.362368	338.735	333.327	286.55	319.506	344.952	330.838	253.852	276.185	255.697	260.46	218.02	255.705	338.735	333.327	286.55	319.506	344.952	330.838	253.852	276.185	255.697	260.46	218.02	255.705
Rfxank	Q9Z205	>sp|Q9Z205|RFXK_MOUSE DNA-binding protein RFXANK OS=Mus musculus OX=10090 GN=Rfxank PE=1 SV=1	29.7629	0.532842	0.0481075	0.0599505	0.0143059	0.0179029	-5.80366	50.5573	70.236	0.532842	0.532842	27.5226	29.196	0.532842	0.532842	0.532842	0.532842	0.532842	0.532842	50.5573	70.236			27.5226	29.196
Fxyd1	Q9Z239	>sp|Q9Z239|PLM_MOUSE Phospholemman OS=Mus musculus OX=10090 GN=Fxyd1 PE=1 SV=1	712.692	1476.24	6.05633e-06	0.000669744		2.07135	1.05057	613.589	452.743	884.94	933.924	659.829	731.126	1458.88	1311.77	1641.55	1599.21	1438.67	1407.33	613.589	452.743	884.94	933.924	659.829	731.126	1458.88	1311.77	1641.55	1599.21	1438.67	1407.33
Rasal1	Q9Z268	>sp|Q9Z268|RASL1_MOUSE RasGAP-activating-like protein 1 OS=Mus musculus OX=10090 GN=Rasal1 PE=1 SV=2	13.2859	72.9777	0.00106469	0.00844791	0.0143059	5.49288	2.45756	0.532842	0.532842	28.6741	0.532842	0.532842	48.9098	73.5566	44.0049	73.4145	47.8416	91.3218	107.727			28.6741			48.9098	73.5566	44.0049	73.4145	47.8416	91.3218	107.727
Dgat1	Q9Z2A7	>sp|Q9Z2A7|DGAT1_MOUSE Diacylglycerol O-acyltransferase 1 OS=Mus musculus OX=10090 GN=Dgat1 PE=1 SV=1	44.6277	98.3676	0.000434884	0.00499571		2.20418	1.14024	18.2471	14.4822	64.1596	65.7154	54.756	50.4057	107.163	96.6052	83.9124	91.3837	94.0645	117.077	18.2471	14.4822	64.1596	65.7154	54.756	50.4057	107.163	96.6052	83.9124	91.3837	94.0645	117.077
Bscl2	Q9Z2E9	>sp|Q9Z2E9|BSCL2_MOUSE Seipin OS=Mus musculus OX=10090 GN=Bscl2 PE=1 SV=2	38.8776	88.2059	0.000334854	0.00428387		2.26881	1.18194	22.4254	20.9173	46.7433	32.1455	47.6447	63.3893	103.988	105.325	80.0695	72.5259	95.9067	71.42	22.4254	20.9173	46.7433	32.1455	47.6447	63.3893	103.988	105.325	80.0695	72.5259	95.9067	71.42
Krt16	Q9Z2K1	>sp|Q9Z2K1|K1C16_MOUSE Keratin, type I cytoskeletal 16 OS=Mus musculus OX=10090 GN=Krt16 PE=1 SV=3	666.171	476.192	0.000193442	0.00334056		0.71482	-0.484349	644.387	769.401	666.604	600.422	670.634	645.58	523.101	548.056	419.876	398.562	467.355	500.204	644.387	769.401	666.604	600.422	670.634	645.58	523.101	548.056	419.876	398.562	467.355	500.204
Septin5	Q9Z2Q6	>sp|Q9Z2Q6|SEPT5_MOUSE Septin-5 OS=Mus musculus OX=10090 GN=Septin5 PE=1 SV=2	254.245	333.048	2.43763e-05	0.00119897		1.30995	0.38951	244.35	249.724	277.241	254.664	235.446	264.047	323.593	312.526	332.664	318.743	373.179	337.585	244.35	249.724	277.241	254.664	235.446	264.047	323.593	312.526	332.664	318.743	373.179	337.585
Chd7	A2AJK6	>sp|A2AJK6|CHD7_MOUSE Chromodomain-helicase-DNA-binding protein 7 OS=Mus musculus OX=10090 GN=Chd7 PE=1 SV=1	19.7007	29.2019	0.381761	0.195102	0.0455003	1.48228	0.567819	33.6269	27.26	0.532842	55.7186	0.532842	0.532842	22.3929	15.7092	47.2274	25.827	33.4388	30.6161	33.6269	27.26		55.7186			22.3929	15.7092	47.2274	25.827	33.4388	30.6161
Slc35d1	A2AKQ0	>sp|A2AKQ0|S35D1_MOUSE Nucleotide sugar transporter SLC35D1 OS=Mus musculus OX=10090 GN=Slc35d1 PE=2 SV=2	16.0168	34.1737	0.0553783	0.0638486	0.0455003	2.13361	1.0933	0.532842	0.532842	0.532842	28.2533	34.3547	31.8943	34.0939	27.2281	27.5797	21.7246	52.7209	41.695				28.2533	34.3547	31.8943	34.0939	27.2281	27.5797	21.7246	52.7209	41.695
Arhgap42	B2RQE8	>sp|B2RQE8|RHG42_MOUSE Rho GTPase-activating protein 42 OS=Mus musculus OX=10090 GN=Arhgap42 PE=1 SV=1	22.1686	34.2094	0.328005	0.1755	0.0455003	1.54315	0.625874	0.532842	0.532842	24.7688	0.532842	57.8927	48.7515	42.7712	16.1708	26.8946	29.1493	44.0879	46.1824			24.7688		57.8927	48.7515	42.7712	16.1708	26.8946	29.1493	44.0879	46.1824
Junb	P09450	>sp|P09450|JUNB_MOUSE Transcription factor JunB OS=Mus musculus OX=10090 GN=Junb PE=1 SV=1	14.0115	0.532842	0.0886565	0.0787367	0.0455003	0.038029	-4.71676	34.365	29.692	0.532842	0.532842	18.4132	0.532842	0.532842	0.532842	0.532842	0.532842	0.532842	0.532842	34.365	29.692			18.4132
Sell	P18337	>sp|P18337|LYAM1_MOUSE L-selectin OS=Mus musculus OX=10090 GN=Sell PE=1 SV=1	42.0773	80.0111	0.125937	0.0948206	0.0455003	1.90153	0.927159	0.532842	0.532842	80.7794	92.5416	77.5442	0.532842	96.6192	50.2038	128.449	94.5535	59.7729	50.4683			80.7794	92.5416	77.5442		96.6192	50.2038	128.449	94.5535	59.7729	50.4683
Cbx2	P30658	>sp|P30658|CBX2_MOUSE Chromobox protein homolog 2 OS=Mus musculus OX=10090 GN=Cbx2 PE=1 SV=2	6.7253	4.93646	0.637854	0.2796	0.0143059	0.734013	-0.446122	2.10289	3.19488	3.33603	7.04617	14.0262	10.6457	19.2507	0.532842	0.532842	0.532842	8.23667	0.532842	2.10289	3.19488	3.33603	7.04617	14.0262	10.6457	19.2507				8.23667
Slc2a3	P32037	>sp|P32037|GTR3_MOUSE Solute carrier family 2, facilitated glucose transporter member 3 OS=Mus musculus OX=10090 GN=Slc2a3 PE=1 SV=1	218.391	500.249	0.0660385	0.0686921	0.0455003	2.29061	1.19573	0.532842	0.532842	0.532842	520.612	305.888	482.25	602.047	818.488	259.038	228.65	569.239	524.03				520.612	305.888	482.25	602.047	818.488	259.038	228.65	569.239	524.03
Arnt	P53762	>sp|P53762|ARNT_MOUSE Aryl hydrocarbon receptor nuclear translocator OS=Mus musculus OX=10090 GN=Arnt PE=1 SV=3	23.9113	0.532842	0.0773016	0.0738712	0.0455003	0.0222841	-5.48784	41.4095	49.4772	0.532842	0.532842	50.9828	0.532842	0.532842	0.532842	0.532842	0.532842	0.532842	0.532842	41.4095	49.4772			50.9828
Fau	P62862	>sp|P62862|RS30_MOUSE Ubiquitin-like FUBI-ribosomal protein eS30 fusion protein OS=Mus musculus OX=10090 GN=Fau PE=1 SV=2	174.271	113.717	0.462492	0.223017	0.0143059	0.652527	-0.615891	237.76	268.823	150.592	207.414	98.4974	82.541	0.532842	0.532842	285.62	394.548	0.532842	0.532842	237.76	268.823	150.592	207.414	98.4974	82.541			285.62	394.548
Crisp1	Q03401	>sp|Q03401|CRIS1_MOUSE Cysteine-rich secretory protein 1 OS=Mus musculus OX=10090 GN=Crisp1 PE=2 SV=1	123.68	0.532842	0.0904346	0.0795913	0.0143059	0.00430825	-7.85868	287.713	322.745	59.524	71.03	0.532842	0.532842	0.532842	0.532842	0.532842	0.532842	0.532842	0.532842	287.713	322.745	59.524	71.03
Mpg	Q04841	>sp|Q04841|3MG_MOUSE DNA-3-methyladenine glycosylase OS=Mus musculus OX=10090 GN=Mpg PE=2 SV=3	19.5661	0.532842	0.111161	0.088728	0.0455003	0.0272329	-5.1985	54.2566	44.3608	0.532842	0.532842	0.532842	17.1808	0.532842	0.532842	0.532842	0.532842	0.532842	0.532842	54.2566	44.3608				17.1808
Helq	Q2VPA6	>sp|Q2VPA6|HELQ_MOUSE Helicase POLQ-like OS=Mus musculus OX=10090 GN=Helq PE=1 SV=2	4.49421	8.05394	0.144902	0.102868	0.0455003	1.79207	0.841627	0.532842	0.532842	8.39228	0.532842	7.69429	9.28019	8.38109	10.3544	5.68642	3.58507	7.26108	13.0556			8.39228		7.69429	9.28019	8.38109	10.3544	5.68642	3.58507	7.26108	13.0556
Igfn1	Q3KNY0	>sp|Q3KNY0|IGFN1_MOUSE Immunoglobulin-like and fibronectin type III domain-containing protein 1 OS=Mus musculus OX=10090 GN=Igfn1 PE=1 SV=3	0.532842	35.6612	0.0925992	0.0806111	0.0455003	66.9263	6.0645	0.532842	0.532842	0.532842	0.532842	0.532842	0.532842	0.532842	0.532842	43.6765	90.9751	77.7168	0.532842									43.6765	90.9751	77.7168
Arhgef15	Q5FWH6	>sp|Q5FWH6|ARHGF_MOUSE Rho guanine nucleotide exchange factor 15 OS=Mus musculus OX=10090 GN=Arhgef15 PE=1 SV=1	19.4161	33.7213	0.156387	0.107475	0.0455003	1.73677	0.796406	0.532842	0.532842	40.0185	0.532842	39.6153	35.2643	16.3136	36.7309	44.5055	36.2334	37.8161	30.7282			40.0185		39.6153	35.2643	16.3136	36.7309	44.5055	36.2334	37.8161	30.7282
Asap3	Q5U464	>sp|Q5U464|ASAP3_MOUSE Arf-GAP with SH3 domain, ANK repeat and PH domain-containing protein 3 OS=Mus musculus OX=10090 GN=Asap3 PE=2 SV=1	30.3303	42.5574	0.427434	0.211007	0.0455003	1.40313	0.488649	0.532842	0.532842	73.5802	55.9244	50.8789	0.532842	40.5962	31.58	34.8907	47.1997	39.248	61.8299			73.5802	55.9244	50.8789		40.5962	31.58	34.8907	47.1997	39.248	61.8299
Prtn3	Q61096	>sp|Q61096|PRTN3_MOUSE Myeloblastin OS=Mus musculus OX=10090 GN=Prtn3 PE=1 SV=2	0.532842	41.2349	0.149782	0.104803	0.0455003	77.3867	6.27401	0.532842	0.532842	0.532842	0.532842	0.532842	0.532842	48.4536	45.9266	0.532842	0.532842	0.532842	151.431							48.4536	45.9266				151.431
Ptk6	Q64434	>sp|Q64434|PTK6_MOUSE Protein-tyrosine kinase 6 OS=Mus musculus OX=10090 GN=Ptk6 PE=1 SV=1	20.6813	46.3487	0.0536902	0.0629837	0.0455003	2.24109	1.1642	0.532842	0.532842	0.532842	39.2486	43.4052	39.8357	33.339	30.0276	40.3226	35.3288	72.7799	66.2946				39.2486	43.4052	39.8357	33.339	30.0276	40.3226	35.3288	72.7799	66.2946
S100a15a	Q6S5I3	>sp|Q6S5I3|S115A_MOUSE Protein S100-A15A OS=Mus musculus OX=10090 GN=S100a15a PE=1 SV=1	65.8027	0.532842	0.103808	0.0855559	0.0455003	0.00809757	-6.9483	162.234	167.418	0.532842	63.5654	0.532842	0.532842	0.532842	0.532842	0.532842	0.532842	0.532842	0.532842	162.234	167.418		63.5654
Polr1h	Q791N7	>sp|Q791N7|RPA12_MOUSE DNA-directed RNA polymerase I subunit RPA12 OS=Mus musculus OX=10090 GN=Polr1h PE=1 SV=1	32.121	0.532842	0.119029	0.0920485	0.0455003	0.0165886	-5.91366	97.8061	65.9949	0.532842	0.532842	27.3264	0.532842	0.532842	0.532842	0.532842	0.532842	0.532842	0.532842	97.8061	65.9949			27.3264
Lats2	Q7TSJ6	>sp|Q7TSJ6|LATS2_MOUSE Serine/threonine-protein kinase LATS2 OS=Mus musculus OX=10090 GN=Lats2 PE=1 SV=1	34.8681	59.0003	0.212148	0.130036	0.0455003	1.6921	0.758816	0.532842	0.532842	72.1901	73.3005	0.532842	62.1192	49.485	73.2017	38.108	33.2195	94.3162	65.6715			72.1901	73.3005		62.1192	49.485	73.2017	38.108	33.2195	94.3162	65.6715
Cadps	Q80TJ1	>sp|Q80TJ1|CAPS1_MOUSE Calcium-dependent secretion activator 1 OS=Mus musculus OX=10090 GN=Cadps PE=1 SV=3	35.7313	72.2391	0.172285	0.113702	0.0143059	2.02173	1.01559	0.532842	0.532842	0.532842	100.122	0.532842	112.134	50.6378	52.2065	77.3031	114.952	48.8545	89.4804				100.122		112.134	50.6378	52.2065	77.3031	114.952	48.8545	89.4804
Cpeb2	Q812E0	>sp|Q812E0|CPEB2_MOUSE Cytoplasmic polyadenylation element-binding protein 2 OS=Mus musculus OX=10090 GN=Cpeb2 PE=1 SV=1	19.8039	0.532842	0.0837651	0.0764888	0.0455003	0.026906	-5.21593	33.4058	34.0461	49.7727	0.532842	0.532842	0.532842	0.532842	0.532842	0.532842	0.532842	0.532842	0.532842	33.4058	34.0461	49.7727
Cadm2	Q8BLQ9	>sp|Q8BLQ9|CADM2_MOUSE Cell adhesion molecule 2 OS=Mus musculus OX=10090 GN=Cadm2 PE=1 SV=2	29.18	13.0622	0.0768205	0.0736666	0.0455003	0.447641	-1.15958	40.2985	47.2568	21.7293	9.01531	26.0787	30.7014	0.532842	18.0864	0.532842	34.4517	24.2364	0.532842	40.2985	47.2568	21.7293	9.01531	26.0787	30.7014		18.0864		34.4517	24.2364
Ift57	Q8BXG3	>sp|Q8BXG3|IFT57_MOUSE Intraflagellar transport protein 57 homolog OS=Mus musculus OX=10090 GN=Ift57 PE=1 SV=1	541.248	0.532842	0.112998	0.0895222	0.00341479	0.000984469	-9.98837	1212.4	1613.97	124.766	193.109	102.711	0.532842	0.532842	0.532842	0.532842	0.532842	0.532842	0.532842	1212.4	1613.97	124.766	193.109	102.711
Eri3	Q8C460	>sp|Q8C460|ERI3_MOUSE ERI1 exoribonuclease 3 OS=Mus musculus OX=10090 GN=Eri3 PE=1 SV=1	110.837	14.6809	0.0834453	0.0763648	0.0143059	0.132455	-2.91642	186.199	299.93	55.8797	50.9452	35.3772	36.6901	0.532842	0.532842	23.873	62.0812	0.532842	0.532842	186.199	299.93	55.8797	50.9452	35.3772	36.6901			23.873	62.0812
Slc46a2	Q8CA03	>sp|Q8CA03|S46A2_MOUSE Solute carrier family 46 member 2 OS=Mus musculus OX=10090 GN=Slc46a2 PE=1 SV=2	0.532842	11.2178	0.0772484	0.0738486	0.0455003	21.0528	4.39594	0.532842	0.532842	0.532842	0.532842	0.532842	0.532842	0.532842	19.9598	0.532842	0.532842	24.4656	21.283								19.9598			24.4656	21.283
Cdc34	Q8CFI2	>sp|Q8CFI2|UB2R1_MOUSE Ubiquitin-conjugating enzyme E2 R1 OS=Mus musculus OX=10090 GN=Cdc34 PE=1 SV=1	350.81	194.875	0.183421	0.118096	0.0455003	0.555502	-0.848136	321.113	277.256	516.686	421.394	231.62	336.788	337.295	0.532842	0.532842	223.799	0.532842	606.56	321.113	277.256	516.686	421.394	231.62	336.788	337.295			223.799		606.56
Lgi3	Q8K406	>sp|Q8K406|LGI3_MOUSE Leucine-rich repeat LGI family member 3 OS=Mus musculus OX=10090 GN=Lgi3 PE=1 SV=1	7.72965	15.4359	0.0841742	0.0766467	0.0455003	1.99697	0.997814	0.532842	0.532842	13.2637	8.88561	0.532842	22.6301	15.199	11.2672	22.6704	13.1286	15.0866	15.2636			13.2637	8.88561		22.6301	15.199	11.2672	22.6704	13.1286	15.0866	15.2636
Traf3ip2	Q8N7N6	>sp|Q8N7N6|CIKS_MOUSE E3 ubiquitin ligase TRAF3IP2 OS=Mus musculus OX=10090 GN=Traf3ip2 PE=1 SV=1	0.532842	10.1275	0.132784	0.097811	0.0455003	19.0066	4.24843	0.532842	0.532842	0.532842	0.532842	0.532842	0.532842	24.4644	29.014	5.68829	0.532842	0.532842	0.532842							24.4644	29.014	5.68829
Polr3d	Q91WD1	>sp|Q91WD1|RPC4_MOUSE DNA-directed RNA polymerase III subunit RPC4 OS=Mus musculus OX=10090 GN=Polr3d PE=2 SV=2	20.8168	10.94	0.13025	0.0967051	0.0455003	0.525538	-0.928133	33.6786	26.6317	11.1156	17.4626	20.5146	15.4976	28.3632	0.532842	14.6687	21.0098	0.532842	0.532842	33.6786	26.6317	11.1156	17.4626	20.5146	15.4976	28.3632		14.6687	21.0098
Pgap4	Q91YV9	>sp|Q91YV9|PGAP4_MOUSE Post-GPI attachment to proteins factor 4 OS=Mus musculus OX=10090 GN=Pgap4 PE=2 SV=1	0.532842	10.643	0.0782139	0.0742554	0.0143059	19.974	4.32005	0.532842	0.532842	0.532842	0.532842	0.532842	0.532842	8.47357	7.14407	0.532842	0.532842	29.5868	17.5879							8.47357	7.14407			29.5868	17.5879
Alg1	Q921Q3	>sp|Q921Q3|ALG1_MOUSE Chitobiosyldiphosphodolichol beta-mannosyltransferase OS=Mus musculus OX=10090 GN=Alg1 PE=1 SV=3	21.7397	42.3808	0.0867594	0.0778076	0.0455003	1.94947	0.963079	0.532842	0.532842	0.532842	41.7092	35.7388	51.3917	42.0708	39.1048	40.8287	47.0169	41.7445	43.5191				41.7092	35.7388	51.3917	42.0708	39.1048	40.8287	47.0169	41.7445	43.5191
Igf2bp3	Q9CPN8	>sp|Q9CPN8|IF2B3_MOUSE Insulin-like growth factor 2 mRNA-binding protein 3 OS=Mus musculus OX=10090 GN=Igf2bp3 PE=1 SV=1	19.9717	0.532842	0.143471	0.10229	0.0455003	0.0266799	-5.2281	53.8446	56.596	0.532842	0.532842	0.532842	7.791	0.532842	0.532842	0.532842	0.532842	0.532842	0.532842	53.8446	56.596				7.791
Dram2	Q9CR48	>sp|Q9CR48|DRAM2_MOUSE DNA damage-regulated autophagy modulator protein 2 OS=Mus musculus OX=10090 GN=Dram2 PE=2 SV=1	31.9237	62.1632	0.106769	0.0868359	0.0455003	1.94724	0.961434	0.532842	0.532842	0.532842	90.4726	50.5442	48.9267	70.6036	80.5689	69.2565	72.9554	31.5111	48.0836				90.4726	50.5442	48.9267	70.6036	80.5689	69.2565	72.9554	31.5111	48.0836
Cox16	Q9CR63	>sp|Q9CR63|COX16_MOUSE Cytochrome c oxidase assembly protein COX16 homolog, mitochondrial OS=Mus musculus OX=10090 GN=Cox16 PE=3 SV=1	12.3355	6.78344	0.157629	0.10798	0.0455003	0.549912	-0.862728	13.2705	20.1285	4.73037	8.08573	11.9197	15.8782	0.532842	0.532842	0.532842	15.8071	11.3619	11.933	13.2705	20.1285	4.73037	8.08573	11.9197	15.8782				15.8071	11.3619	11.933
Pbld2	Q9CXN7	>sp|Q9CXN7|PBLD2_MOUSE Phenazine biosynthesis-like domain-containing protein 2 OS=Mus musculus OX=10090 GN=Pbld2 PE=1 SV=1	20.8553	40.9172	0.0806283	0.0752482	0.0455003	1.96196	0.972295	0.532842	40.2542	0.532842	51.565	0.532842	31.714	38.4765	30.8741	45.3138	40.8142	58.4481	31.5764		40.2542		51.565		31.714	38.4765	30.8741	45.3138	40.8142	58.4481	31.5764
Tmem135	Q9CYV5	>sp|Q9CYV5|TM135_MOUSE Transmembrane protein 135 OS=Mus musculus OX=10090 GN=Tmem135 PE=2 SV=1	21.519	42.0087	0.0843725	0.0767229	0.0455003	1.95217	0.96508	0.532842	0.532842	0.532842	48.0744	39.6003	39.8406	48.6182	36.4794	40.223	46.5796	48.2609	31.8912				48.0744	39.6003	39.8406	48.6182	36.4794	40.223	46.5796	48.2609	31.8912
Chaf1b	Q9D0N7	>sp|Q9D0N7|CAF1B_MOUSE Chromatin assembly factor 1 subunit B OS=Mus musculus OX=10090 GN=Chaf1b PE=1 SV=1	36.7946	11.8236	0.128061	0.0957358	0.0209213	0.32134	-1.63783	57.8677	59.3665	33.2534	53.342	0.532842	16.4053	0.532842	0.532842	0.532842	0.532842	0.532842	68.2773	57.8677	59.3665	33.2534	53.342		16.4053						68.2773
Tmem219	Q9D123	>sp|Q9D123|TM219_MOUSE Insulin-like growth factor-binding protein 3 receptor OS=Mus musculus OX=10090 GN=Tmem219 PE=2 SV=1	37.3325	66.4452	0.140545	0.101093	0.0455003	1.77982	0.831732	77.6749	0.532842	0.532842	0.532842	64.8152	79.9067	69.7342	71.5365	64.1324	72.7711	61.5302	58.967	77.6749				64.8152	79.9067	69.7342	71.5365	64.1324	72.7711	61.5302	58.967
Ube2c	Q9D1C1	>sp|Q9D1C1|UBE2C_MOUSE Ubiquitin-conjugating enzyme E2 C OS=Mus musculus OX=10090 GN=Ube2c PE=1 SV=1	21.9905	0.532842	0.0885733	0.0786964	0.0455003	0.0242306	-5.36703	52.6686	49.1135	0.532842	28.5621	0.532842	0.532842	0.532842	0.532842	0.532842	0.532842	0.532842	0.532842	52.6686	49.1135		28.5621
Dpm3	Q9D1Q4	>sp|Q9D1Q4|DPM3_MOUSE Dolichol-phosphate mannosyltransferase subunit 3 OS=Mus musculus OX=10090 GN=Dpm3 PE=1 SV=1	79.0151	0.532842	0.0995383	0.0837359	0.0455003	0.00674355	-7.21228	127.424	231.829	0.532842	113.24	0.532842	0.532842	0.532842	0.532842	0.532842	0.532842	0.532842	0.532842	127.424	231.829		113.24
Aar2	Q9D2V5	>sp|Q9D2V5|AAR2_MOUSE Protein AAR2 homolog OS=Mus musculus OX=10090 GN=Aar2 PE=1 SV=3	25.1527	34.5846	0.465947	0.224189	0.0455003	1.37498	0.459413	59.3489	56.782	0.532842	33.187	0.532842	0.532842	43.8803	39.521	17.4808	25.7037	44.9919	35.9298	59.3489	56.782		33.187			43.8803	39.521	17.4808	25.7037	44.9919	35.9298
	Q9D9H8	>sp|Q9D9H8|CB069_MOUSE Mitochondrial protein C2orf69 homolog OS=Mus musculus OX=10090 PE=2 SV=3	17.1378	0.532842	0.0774426	0.0739309	0.0455003	0.0310916	-5.00733	31.0444	38.0932	0.532842	0.532842	32.0908	0.532842	0.532842	0.532842	0.532842	0.532842	0.532842	0.532842	31.0444	38.0932			32.0908
Rrp8	Q9DB85	>sp|Q9DB85|RRP8_MOUSE Ribosomal RNA-processing protein 8 OS=Mus musculus OX=10090 GN=Rrp8 PE=1 SV=1	46.4249	81.8568	0.149476	0.104683	0.0455003	1.76321	0.818202	0.532842	0.532842	0.532842	87.7746	85.473	103.703	71.3484	73.6318	87.6139	74.2647	96.1229	88.1588				87.7746	85.473	103.703	71.3484	73.6318	87.6139	74.2647	96.1229	88.1588
Nek6	Q9ES70	>sp|Q9ES70|NEK6_MOUSE Serine/threonine-protein kinase Nek6 OS=Mus musculus OX=10090 GN=Nek6 PE=1 SV=1	42.1991	4.89944	0.121602	0.09309	0.0209213	0.116103	-3.10652	33.1583	138.69	23.4766	24.0351	33.3017	0.532842	0.532842	0.532842	0.532842	0.532842	26.7324	0.532842	33.1583	138.69	23.4766	24.0351	33.3017						26.7324
Pus3	Q9JI38	>sp|Q9JI38|PUS3_MOUSE tRNA pseudouridine(38/39) synthase OS=Mus musculus OX=10090 GN=Pus3 PE=1 SV=2	60.178	0.532842	0.10204	0.0848113	0.0455003	0.00885444	-6.81938	133.388	163.443	0.532842	0.532842	0.532842	62.638	0.532842	0.532842	0.532842	0.532842	0.532842	0.532842	133.388	163.443				62.638
Plxnc1	Q9QZC2	>sp|Q9QZC2|PLXC1_MOUSE Plexin-C1 OS=Mus musculus OX=10090 GN=Plxnc1 PE=1 SV=1	53.0486	90.5512	0.174348	0.114474	0.0455003	1.70695	0.771419	0.532842	0.532842	116.002	103.258	0.532842	97.4339	87.0864	127.899	78.4025	65.9425	71.5136	112.463			116.002	103.258		97.4339	87.0864	127.899	78.4025	65.9425	71.5136	112.463
Cbln1	Q9R171	>sp|Q9R171|CBLN1_MOUSE Cerebellin-1 OS=Mus musculus OX=10090 GN=Cbln1 PE=1 SV=1	0.532842	108.588	0.134232	0.0984352	0.0455003	203.79	7.67094	0.532842	0.532842	0.532842	0.532842	0.532842	0.532842	0.532842	54.5525	0.532842	0.532842	311.855	283.523								54.5525			311.855	283.523

## Sheet: MOD_vs_DOP
GeneName	Accession	Description	MEAN model	MEAN DOP	P-VALUE	Q-VALUE	P-VALUE-chitest	FOLD CHANGE	LOG_FOLDCHANGE	normalized_Model_1	normalized_Model_2	normalized_Model_3	normalized_Model_4	normalized_Model_5	normalized_Model_6	normalized_DOP_1	normalized_DOP_2	normalized_DOP_3	normalized_DOP_4	normalized_DOP_5	normalized_DOP_6	ori_Model_1	ori_Model_2	ori_Model_3	ori_Model_4	ori_Model_5	ori_Model_6	ori_DOP_1	ori_DOP_2	ori_DOP_3	ori_DOP_4	ori_DOP_5	ori_DOP_6
Mpeg1	A1L314	>sp|A1L314|MPEG1_MOUSE Macrophage-expressed gene 1 protein OS=Mus musculus OX=10090 GN=Mpeg1 PE=1 SV=1	84.545	128.706	0.000671617	0.00270523		1.52233	0.606286	104.487	90.0668	89.577	97.9703	59.0217	66.1471	107.723	120.885	135.904	142.311	139.54	125.872	104.487	90.0668	89.577	97.9703	59.0217	66.1471	107.723	120.885	135.904	142.311	139.54	125.872
Dhx8	A2A4P0	>sp|A2A4P0|DHX8_MOUSE ATP-dependent RNA helicase DHX8 OS=Mus musculus OX=10090 GN=Dhx8 PE=2 SV=1	77.5771	101.092	0.000410466	0.00197001		1.30311	0.381959	73.9822	76.2485	74.0099	74.2764	86.0402	80.9056	97.8881	115.878	86.8566	98.4181	99.1022	108.406	73.9822	76.2485	74.0099	74.2764	86.0402	80.9056	97.8881	115.878	86.8566	98.4181	99.1022	108.406
Itgb4	A2A863	>sp|A2A863|ITB4_MOUSE Integrin beta-4 OS=Mus musculus OX=10090 GN=Itgb4 PE=1 SV=1	1252.77	913.635	0.000767388	0.00294853		0.729294	-0.455428	1129.88	1178.95	1414.98	1389.92	1209.48	1193.4	879.558	895.786	921.757	931.206	913.527	939.979	1129.88	1178.95	1414.98	1389.92	1209.48	1193.4	879.558	895.786	921.757	931.206	913.527	939.979
Ptprf	A2A8L5	>sp|A2A8L5|PTPRF_MOUSE Receptor-type tyrosine-protein phosphatase F OS=Mus musculus OX=10090 GN=Ptprf PE=1 SV=1	187.529	229.579	0.000858021	0.00316866		1.22423	0.291879	196.828	190.754	176.758	171.612	195.526	193.695	216.589	214.877	213.619	228.233	261.887	242.27	196.828	190.754	176.758	171.612	195.526	193.695	216.589	214.877	213.619	228.233	261.887	242.27
Shroom2	A2ALU4	>sp|A2ALU4|SHRM2_MOUSE Protein Shroom2 OS=Mus musculus OX=10090 GN=Shroom2 PE=1 SV=1	0.532842	29.4773	6.36645e-05	0.000598821	0.000532006	55.3208	5.78975	0.532842	0.532842	0.532842	0.532842	0.532842	0.532842	28.259	30.4964	22.699	30.4392	39.5381	25.4319							28.259	30.4964	22.699	30.4392	39.5381	25.4319
Klhl41	A2AUC9	>sp|A2AUC9|KLH41_MOUSE Kelch-like protein 41 OS=Mus musculus OX=10090 GN=Klhl41 PE=1 SV=1	1209.48	760.81	7.9118e-06	0.000162783		0.629037	-0.668783	1218.45	1291.67	1194.65	1327.01	1117.21	1107.92	706.825	688.526	847.771	906.822	751.074	663.845	1218.45	1291.67	1194.65	1327.01	1117.21	1107.92	706.825	688.526	847.771	906.822	751.074	663.845
Las1l	A2BE28	>sp|A2BE28|LAS1L_MOUSE Ribosomal biogenesis protein LAS1L OS=Mus musculus OX=10090 GN=Las1l PE=1 SV=1	107.018	131.823	0.000212052	0.00127321		1.23178	0.30075	101.254	120.467	101.604	113.436	98.1673	107.18	130.766	126.455	129.326	129.735	144.874	129.782	101.254	120.467	101.604	113.436	98.1673	107.18	130.766	126.455	129.326	129.735	144.874	129.782
Arid1a	A2BH40	>sp|A2BH40|ARI1A_MOUSE AT-rich interactive domain-containing protein 1A OS=Mus musculus OX=10090 GN=Arid1a PE=1 SV=1	233.816	312.583	9.80714e-07	4.25746e-05		1.33688	0.418865	221.16	224.89	230.156	231.6	248.979	246.113	326.497	310.942	292.62	299.189	318.652	327.6	221.16	224.89	230.156	231.6	248.979	246.113	326.497	310.942	292.62	299.189	318.652	327.6
Mup18	A2BIM8	>sp|A2BIM8|MUP18_MOUSE Major urinary protein 18 OS=Mus musculus OX=10090 GN=Mup18 PE=3 SV=1	3315.36	6530.68	0.000183556	0.00117347		1.96983	0.978068	4090.18	4186.43	3283.8	3253.47	2488.9	2589.37	5818.6	5785.19	7782.03	8259.28	5698.13	5840.82	4090.18	4186.43	3283.8	3253.47	2488.9	2589.37	5818.6	5785.19	7782.03	8259.28	5698.13	5840.82
Palm3	A2TJV2	>sp|A2TJV2|PALM3_MOUSE Paralemmin-3 OS=Mus musculus OX=10090 GN=Palm3 PE=1 SV=1	5.78684	31.2392	0.0118532	0.0179035	0.0209213	5.39832	2.43251	0.532842	0.532842	0.532842	32.0568	0.532842	0.532842	41.8712	0.532842	34.4846	30.0986	38.5594	41.8884				32.0568			41.8712		34.4846	30.0986	38.5594	41.8884
Pm20d2	A3KG59	>sp|A3KG59|P20D2_MOUSE Xaa-Arg dipeptidase OS=Mus musculus OX=10090 GN=Pm20d2 PE=1 SV=1	133.117	78.109	0.000404841	0.00195198		0.586771	-0.76913	119.018	126.387	110.382	115.431	164.057	163.424	86.4886	84.0591	85.2228	79.3474	66.3387	67.1973	119.018	126.387	110.382	115.431	164.057	163.424	86.4886	84.0591	85.2228	79.3474	66.3387	67.1973
Ttc38	A3KMP2	>sp|A3KMP2|TTC38_MOUSE Tetratricopeptide repeat protein 38 OS=Mus musculus OX=10090 GN=Ttc38 PE=1 SV=2	461.23	360.436	1.53869e-06	5.68691e-05		0.781468	-0.355742	457.959	464.49	429.473	480.834	473.638	460.987	385.272	354.24	351	345.412	378.695	347.999	457.959	464.49	429.473	480.834	473.638	460.987	385.272	354.24	351	345.412	378.695	347.999
Krt28	A6BLY7	>sp|A6BLY7|K1C28_MOUSE Keratin, type I cytoskeletal 28 OS=Mus musculus OX=10090 GN=Krt28 PE=1 SV=1	143.36	1685.02	4.17834e-09	1.41896e-06	0.121335	11.7537	3.55505	176.57	176.319	0.532842	0.532842	268.173	238.033	1877.33	1897.05	1678.87	1520.6	1583.28	1552.98	176.57	176.319			268.173	238.033	1877.33	1897.05	1678.87	1520.6	1583.28	1552.98
Itih4	A6X935	>sp|A6X935|ITIH4_MOUSE Inter alpha-trypsin inhibitor, heavy chain 4 OS=Mus musculus OX=10090 GN=Itih4 PE=1 SV=2	1002.3	1922.31	6.99545e-05	0.000637253		1.91789	0.939518	1216.58	1167.4	976.736	889.877	887.339	875.9	1799.92	1770.64	1649.34	1686.8	2395.16	2231.99	1216.58	1167.4	976.736	889.877	887.339	875.9	1799.92	1770.64	1649.34	1686.8	2395.16	2231.99
Atp2c2	A7L9Z8	>sp|A7L9Z8|AT2C2_MOUSE Calcium-transporting ATPase type 2C member 2 OS=Mus musculus OX=10090 GN=Atp2c2 PE=1 SV=1	11.1287	45.9861	0.000222182	0.00130581	0.0455003	4.13219	2.04691	22.5195	24.289	0.532842	0.532842	18.3654	0.532842	62.489	34.6634	49.7894	46.7044	40.7307	41.5394	22.5195	24.289			18.3654		62.489	34.6634	49.7894	46.7044	40.7307	41.5394
Thada	A8C756	>sp|A8C756|THADA_MOUSE tRNA (32-2'-O)-methyltransferase regulator THADA OS=Mus musculus OX=10090 GN=Thada PE=1 SV=1	58.3534	77.3506	6.17597e-05	0.000586684		1.32555	0.406595	56.4523	60.4398	50.7035	60.5493	60.7125	61.2632	87.3321	77.5038	77.8752	73.792	70.1696	77.4312	56.4523	60.4398	50.7035	60.5493	60.7125	61.2632	87.3321	77.5038	77.8752	73.792	70.1696	77.4312
Scn7a	B1AYL1	>sp|B1AYL1|SCN7A_MOUSE Sodium channel protein type 7 subunit alpha OS=Mus musculus OX=10090 GN=Scn7a PE=1 SV=1	121.469	66.444	2.00188e-05	0.000299678		0.547001	-0.870384	129.046	131.845	119.035	128.248	110.939	109.704	74.0003	48.2913	74.6056	87.2642	50.8614	63.6411	129.046	131.845	119.035	128.248	110.939	109.704	74.0003	48.2913	74.6056	87.2642	50.8614	63.6411
Cad	B2RQC6	>sp|B2RQC6|PYR1_MOUSE Multifunctional protein CAD OS=Mus musculus OX=10090 GN=Cad PE=1 SV=1	1495.58	2109.73	0.000240343	0.00136834		1.41064	0.496354	1412.86	1406.51	1345.14	1340.2	1749.29	1719.5	2040.6	1889.55	2012.18	2029.51	2419.18	2267.39	1412.86	1406.51	1345.14	1340.2	1749.29	1719.5	2040.6	1889.55	2012.18	2029.51	2419.18	2267.39
Flvcr1	B2RXV4	>sp|B2RXV4|FLVC1_MOUSE Heme transporter FLVCR1 OS=Mus musculus OX=10090 GN=Flvcr1 PE=2 SV=1	20.3267	58.3092	0.00288688	0.00683399	0.0455003	2.86861	1.52035	49.1698	34.8397	36.352	0.532842	0.532842	0.532842	73.4366	50.3535	59.3918	53.8592	52.6801	60.1342	49.1698	34.8397	36.352				73.4366	50.3535	59.3918	53.8592	52.6801	60.1342
Rnaset2a	C0HKG5	>sp|C0HKG5|RNT2A_MOUSE Ribonuclease T2-A OS=Mus musculus OX=10090 GN=Rnaset2a PE=1 SV=1	435.277	902.475	4.35735e-06	0.000110679		2.07334	1.05195	354.816	448.031	389.628	455.529	482.298	481.359	730.784	803.056	1036.84	950.706	994.963	898.503	354.816	448.031	389.628	455.529	482.298	481.359	730.784	803.056	1036.84	950.706	994.963	898.503
Fam151b	D3YUE4	>sp|D3YUE4|F151B_MOUSE Protein FAM151B OS=Mus musculus OX=10090 GN=Fam151b PE=1 SV=1	122.943	90.9753	3.94407e-06	0.000104671		0.739981	-0.43444	125.632	124.466	128.368	115.26	128.493	115.436	98.4955	93.2918	91.7461	94.2749	87.1198	80.9234	125.632	124.466	128.368	115.26	128.493	115.436	98.4955	93.2918	91.7461	94.2749	87.1198	80.9234
Mthfd2l	D3YZG8	>sp|D3YZG8|MTD2L_MOUSE Bifunctional methylenetetrahydrofolate dehydrogenase/cyclohydrolase 2, mitochondrial OS=Mus musculus OX=10090 GN=Mthfd2l PE=2 SV=1	12.7545	28.4192	0.0456506	0.0461282	0.0455003	2.22817	1.15586	0.532842	26.893	22.0952	25.9404	0.532842	0.532842	29.3714	45.5586	26.5179	16.7041	31.6263	20.7369		26.893	22.0952	25.9404			29.3714	45.5586	26.5179	16.7041	31.6263	20.7369
Topaz1	E5FYH1	>sp|E5FYH1|TOPZ1_MOUSE Protein TOPAZ1 OS=Mus musculus OX=10090 GN=Topaz1 PE=2 SV=1	136.301	43.9904	0.000418874	0.00199665	0.29627	0.322745	-1.63153	92.4549	106.128	187.47	131.685	169.053	131.015	69.373	0.532842	50.7104	58.0012	32.373	52.9523	92.4549	106.128	187.47	131.685	169.053	131.015	69.373		50.7104	58.0012	32.373	52.9523
Fga	E9PV24	>sp|E9PV24|FIBA_MOUSE Fibrinogen alpha chain OS=Mus musculus OX=10090 GN=Fga PE=1 SV=1	6865.64	13459.3	3.16405e-06	9.17297e-05		1.96039	0.971141	7559.44	7934.08	5593.1	6098.9	6873.21	7135.12	15325.3	14306.8	13583.2	14120.1	12209.9	11210.7	7559.44	7934.08	5593.1	6098.9	6873.21	7135.12	15325.3	14306.8	13583.2	14120.1	12209.9	11210.7
Gcn1	E9PVA8	>sp|E9PVA8|GCN1_MOUSE Stalled ribosome sensor GCN1 OS=Mus musculus OX=10090 GN=Gcn1 PE=1 SV=1	804.913	1046.77	0.000275291	0.0014924		1.30048	0.379046	851.601	845.705	720.74	735.48	844.627	831.325	910.621	1000.34	1039.17	1039.44	1160.36	1130.71	851.601	845.705	720.74	735.48	844.627	831.325	910.621	1000.34	1039.17	1039.44	1160.36	1130.71
Ascc3	E9PZJ8	>sp|E9PZJ8|ASCC3_MOUSE Activating signal cointegrator 1 complex subunit 3 OS=Mus musculus OX=10090 GN=Ascc3 PE=1 SV=1	135.681	190.075	8.53672e-05	0.000721921		1.4009	0.486354	135.927	137.53	121.841	113.13	160.786	144.87	197.961	193.349	179.629	169.669	198.783	201.06	135.927	137.53	121.841	113.13	160.786	144.87	197.961	193.349	179.629	169.669	198.783	201.06
Tns1	E9Q0S6	>sp|E9Q0S6|TENS1_MOUSE Tensin-1 OS=Mus musculus OX=10090 GN=Tns1 PE=1 SV=1	457.429	352.419	0.000109826	0.000845343		0.770435	-0.376255	436.541	415.71	487.934	488.638	458.158	457.591	360.807	371.772	364.346	386.318	304.408	326.864	436.541	415.71	487.934	488.638	458.158	457.591	360.807	371.772	364.346	386.318	304.408	326.864
Apob	E9Q414	>sp|E9Q414|APOB_MOUSE Apolipoprotein B-100 OS=Mus musculus OX=10090 GN=Apob PE=1 SV=1	406.72	612.507	0.000662014	0.00267953		1.50597	0.590689	491.732	504.83	315.326	298.249	420.177	410.008	693.501	676.047	558.675	594.808	566.932	585.079	491.732	504.83	315.326	298.249	420.177	410.008	693.501	676.047	558.675	594.808	566.932	585.079
Dsp	E9Q557	>sp|E9Q557|DESP_MOUSE Desmoplakin OS=Mus musculus OX=10090 GN=Dsp PE=1 SV=1	1234.01	2828.67	4.93142e-05	0.000509222		2.29226	1.19677	945.873	937.987	1240.85	1226.29	1541.83	1511.23	3426.09	3552.35	2500.47	2481.43	2559.59	2452.1	945.873	937.987	1240.85	1226.29	1541.83	1511.23	3426.09	3552.35	2500.47	2481.43	2559.59	2452.1
Ythdc1	E9Q5K9	>sp|E9Q5K9|YTDC1_MOUSE YTH domain-containing protein 1 OS=Mus musculus OX=10090 GN=Ythdc1 PE=1 SV=2	8.76245	64.9353	0.00214192	0.0056335	0.00341479	7.41063	2.8896	0.532842	0.532842	0.532842	0.532842	49.9105	0.532842	109.534	75.7307	37.4795	58.6056	38.8928	69.3689					49.9105		109.534	75.7307	37.4795	58.6056	38.8928	69.3689
Slc27a6	E9Q9W4	>sp|E9Q9W4|S27A6_MOUSE Long-chain fatty acid transport protein 6 OS=Mus musculus OX=10090 GN=Slc27a6 PE=1 SV=1	152.987	189.296	0.000452682	0.00210021		1.23734	0.307238	160.549	167.147	138.958	140.178	142.417	168.672	183.287	200.122	177.758	187.571	203.746	183.294	160.549	167.147	138.958	140.178	142.417	168.672	183.287	200.122	177.758	187.571	203.746	183.294
Trip12	G5E870	>sp|G5E870|TRIPC_MOUSE E3 ubiquitin-protein ligase TRIP12 OS=Mus musculus OX=10090 GN=Trip12 PE=1 SV=1	375.576	455.41	3.02145e-05	0.000389481		1.21256	0.27806	377.996	387.259	360.181	351.244	396.149	380.628	422.583	451.313	454.663	446.447	482.812	474.641	377.996	387.259	360.181	351.244	396.149	380.628	422.583	451.313	454.663	446.447	482.812	474.641
Hk2	O08528	>sp|O08528|HXK2_MOUSE Hexokinase-2 OS=Mus musculus OX=10090 GN=Hk2 PE=1 SV=1	2315.93	1889.37	0.000381991	0.00187699		0.815817	-0.293682	2275.88	2283.62	2197.27	2443.81	2324.48	2370.5	1843.12	1988.79	2059.51	2043.63	1816.92	1584.27	2275.88	2283.62	2197.27	2443.81	2324.48	2370.5	1843.12	1988.79	2059.51	2043.63	1816.92	1584.27
S1pr1	O08530	>sp|O08530|S1PR1_MOUSE Sphingosine 1-phosphate receptor 1 OS=Mus musculus OX=10090 GN=S1pr1 PE=1 SV=3	131.959	78.1665	0.000560918	0.00240436		0.592355	-0.755465	166.03	138.966	136.824	115.519	122.368	112.046	109.691	84.3463	66.5672	72.6098	60.4004	75.3846	166.03	138.966	136.824	115.519	122.368	112.046	109.691	84.3463	66.5672	72.6098	60.4004	75.3846
Gtpbp1	O08582	>sp|O08582|GTPB1_MOUSE GTP-binding protein 1 OS=Mus musculus OX=10090 GN=Gtpbp1 PE=1 SV=2	319.561	431.515	8.81745e-05	0.000736053		1.35034	0.43332	343.514	300.194	282.126	272.691	360.694	358.148	398.201	424.058	446.822	446.586	432.176	441.248	343.514	300.194	282.126	272.691	360.694	358.148	398.201	424.058	446.822	446.586	432.176	441.248
Stxbp1	O08599	>sp|O08599|STXB1_MOUSE Syntaxin-binding protein 1 OS=Mus musculus OX=10090 GN=Stxbp1 PE=1 SV=2	292.083	204.373	3.16806e-06	9.18025e-05		0.69971	-0.515172	277.316	292.649	323.431	284.808	288.182	286.11	215.225	202.653	221.69	211.667	174.514	200.489	277.316	292.649	323.431	284.808	288.182	286.11	215.225	202.653	221.69	211.667	174.514	200.489
Myh11	O08638	>sp|O08638|MYH11_MOUSE Myosin-11 OS=Mus musculus OX=10090 GN=Myh11 PE=1 SV=1	6409.03	3787.33	0.000520386	0.00229571		0.590937	-0.758924	5736.22	5734.49	7877.66	7777.42	5661.57	5666.84	4373.6	4417.36	3903.86	4061.01	3056.56	2911.6	5736.22	5734.49	7877.66	7777.42	5661.57	5666.84	4373.6	4417.36	3903.86	4061.01	3056.56	2911.6
Casp6	O08738	>sp|O08738|CASP6_MOUSE Caspase-6 OS=Mus musculus OX=10090 GN=Casp6 PE=1 SV=1	422.292	525.404	0.000421776	0.00200576		1.24417	0.315186	450.079	466.145	397.856	434.394	394.01	391.271	513.535	513.284	524.745	469.751	557.108	574.004	450.079	466.145	397.856	434.394	394.01	391.271	513.535	513.284	524.745	469.751	557.108	574.004
Dld	O08749	>sp|O08749|DLDH_MOUSE Dihydrolipoyl dehydrogenase, mitochondrial OS=Mus musculus OX=10090 GN=Dld PE=1 SV=2	5659.35	3487.86	1.43468e-06	5.42547e-05		0.616301	-0.698293	6026.09	5608.51	5406.15	5414.29	5759.87	5741.21	3291.96	3062.03	4012.26	4152.26	3269.12	3139.57	6026.09	5608.51	5406.15	5414.29	5759.87	5741.21	3291.96	3062.03	4012.26	4152.26	3269.12	3139.57
Prkcsh	O08795	>sp|O08795|GLU2B_MOUSE Glucosidase 2 subunit beta OS=Mus musculus OX=10090 GN=Prkcsh PE=1 SV=1	1240.55	1610.89	0.000665002	0.00268755		1.29853	0.376877	1351.42	1329.35	1078.96	1380.29	1147.07	1156.21	1629.29	1650.97	1568.22	1471.75	1848.7	1496.4	1351.42	1329.35	1078.96	1380.29	1147.07	1156.21	1629.29	1650.97	1568.22	1471.75	1848.7	1496.4
Mapk12	O08911	>sp|O08911|MK12_MOUSE Mitogen-activated protein kinase 12 OS=Mus musculus OX=10090 GN=Mapk12 PE=1 SV=1	451.333	280.428	5.10568e-07	2.94382e-05		0.621332	-0.686565	413.584	451.514	470.134	455.835	453.965	462.969	264.104	316.425	297.452	308.048	237.526	259.012	413.584	451.514	470.134	455.835	453.965	462.969	264.104	316.425	297.452	308.048	237.526	259.012
Ndufb11	O09111	>sp|O09111|NDUBB_MOUSE NADH dehydrogenase [ubiquinone] 1 beta subcomplex subunit 11, mitochondrial OS=Mus musculus OX=10090 GN=Ndufb11 PE=1 SV=2	302.764	228.546	4.64009e-05	0.000494134		0.754865	-0.405709	332.291	286.574	274.56	282.6	328.176	312.382	243.783	214.088	229.783	232.679	224.367	226.573	332.291	286.574	274.56	282.6	328.176	312.382	243.783	214.088	229.783	232.679	224.367	226.573
Gclm	O09172	>sp|O09172|GSH0_MOUSE Glutamate--cysteine ligase regulatory subunit OS=Mus musculus OX=10090 GN=Gclm PE=1 SV=1	195.689	362.725	8.49445e-09	2.13525e-06		1.85358	0.890316	200.954	220.067	184.836	193.097	187.045	188.134	341.89	338.818	385.816	381.53	363.564	364.732	200.954	220.067	184.836	193.097	187.045	188.134	341.89	338.818	385.816	381.53	363.564	364.732
Amacr	O09174	>sp|O09174|AMACR_MOUSE Alpha-methylacyl-CoA racemase OS=Mus musculus OX=10090 GN=Amacr PE=1 SV=4	236.193	161.605	7.12602e-07	3.57699e-05		0.684208	-0.547492	226.884	243.595	237.999	242.541	242.763	223.377	159.68	185.377	147.618	150.2	170.775	155.982	226.884	243.595	237.999	242.541	242.763	223.377	159.68	185.377	147.618	150.2	170.775	155.982
Cldn4	O35054	>sp|O35054|CLD4_MOUSE Claudin-4 OS=Mus musculus OX=10090 GN=Cldn4 PE=1 SV=1	57.316	162.036	0.00332709	0.00745083	0.0455003	2.82707	1.49931	108.098	0.532842	0.532842	0.532842	109.249	124.95	160.994	140.442	180.216	199.482	154.979	136.106	108.098				109.249	124.95	160.994	140.442	180.216	199.482	154.979	136.106
Map3k5	O35099	>sp|O35099|M3K5_MOUSE Mitogen-activated protein kinase kinase kinase 5 OS=Mus musculus OX=10090 GN=Map3k5 PE=1 SV=3	70.4295	109.672	7.77987e-08	9.27944e-06		1.55719	0.638941	70.6331	62.3729	69.4482	66.7502	79.7428	73.6301	105.673	105.326	114.68	110.005	110.266	112.08	70.6331	62.3729	69.4482	66.7502	79.7428	73.6301	105.673	105.326	114.68	110.005	110.266	112.08
Col15a1	O35206	>sp|O35206|COFA1_MOUSE Collagen alpha-1(XV) chain OS=Mus musculus OX=10090 GN=Col15a1 PE=1 SV=2	2193.32	1621.53	0.000944689	0.00336934		0.739307	-0.435755	2022.33	1976.97	2496.78	2419.55	2207.35	2036.93	1685.25	1548.74	1604.15	1721.69	1560.93	1608.43	2022.33	1976.97	2496.78	2419.55	2207.35	2036.93	1685.25	1548.74	1604.15	1721.69	1560.93	1608.43
Ddt	O35215	>sp|O35215|DOPD_MOUSE D-dopachrome decarboxylase OS=Mus musculus OX=10090 GN=Ddt PE=1 SV=3	392.544	308.475	0.000351354	0.00177184		0.785836	-0.3477	407.814	403.686	387.457	400.093	414.69	341.523	337.465	331.62	310.504	289.429	261.964	319.869	407.814	403.686	387.457	400.093	414.69	341.523	337.465	331.62	310.504	289.429	261.964	319.869
Ppef2	O35385	>sp|O35385|PPE2_MOUSE Serine/threonine-protein phosphatase with EF-hands 2 OS=Mus musculus OX=10090 GN=Ppef2 PE=2 SV=1	108.998	204.563	0.000333538	0.00170811		1.87676	0.908247	149.867	111.321	120.117	113.79	73.9487	84.9423	203.506	156.572	181.866	203.072	257.24	225.123	149.867	111.321	120.117	113.79	73.9487	84.9423	203.506	156.572	181.866	203.072	257.24	225.123
Ppt2	O35448	>sp|O35448|PPT2_MOUSE Lysosomal thioesterase PPT2 OS=Mus musculus OX=10090 GN=Ppt2 PE=1 SV=1	122.362	199.734	0.000208737	0.00126223		1.63233	0.706932	130.712	117.819	124.652	142.15	101.558	117.28	170.972	178.166	189.237	189.791	217.108	253.133	130.712	117.819	124.652	142.15	101.558	117.28	170.972	178.166	189.237	189.791	217.108	253.133
Clcn6	O35454	>sp|O35454|CLCN6_MOUSE H(+)/Cl(-) exchange transporter 6 OS=Mus musculus OX=10090 GN=Clcn6 PE=1 SV=1	40.863	24.1511	0.000193696	0.00121041		0.591026	-0.758708	32.7494	35.8962	42.0913	39.995	52.1903	42.2557	22.5702	28.7341	22.6986	25.402	23.807	21.6945	32.7494	35.8962	42.0913	39.995	52.1903	42.2557	22.5702	28.7341	22.6986	25.402	23.807	21.6945
Ech1	O35459	>sp|O35459|ECH1_MOUSE Delta(3,5)-Delta(2,4)-dienoyl-CoA isomerase, mitochondrial OS=Mus musculus OX=10090 GN=Ech1 PE=1 SV=1	653.572	427.072	2.97027e-05	0.000385448		0.653443	-0.613866	616.098	634.212	734.165	667.986	651.201	617.771	404.697	539.667	371.31	373.377	418.416	454.968	616.098	634.212	734.165	667.986	651.201	617.771	404.697	539.667	371.31	373.377	418.416	454.968
Pnn	O35691	>sp|O35691|PININ_MOUSE Pinin OS=Mus musculus OX=10090 GN=Pnn PE=1 SV=4	157.624	218.59	4.68789e-05	0.000496674		1.38678	0.471737	140.283	146.392	149.098	157.579	185.434	166.958	195.307	211.069	220.146	218.292	231.456	235.268	140.283	146.392	149.098	157.579	185.434	166.958	195.307	211.069	220.146	218.292	231.456	235.268
Api5	O35841	>sp|O35841|API5_MOUSE Apoptosis inhibitor 5 OS=Mus musculus OX=10090 GN=Api5 PE=1 SV=2	1235.61	1552.6	8.92702e-06	0.00017505		1.25655	0.329464	1241.2	1276.77	1157.99	1191.89	1297.65	1248.14	1473.76	1497.49	1486.59	1582.13	1665.69	1609.94	1241.2	1276.77	1157.99	1191.89	1297.65	1248.14	1473.76	1497.49	1486.59	1582.13	1665.69	1609.94
Bysl	O54825	>sp|O54825|BYST_MOUSE Bystin OS=Mus musculus OX=10090 GN=Bysl PE=1 SV=3	130.496	174.451	0.000477041	0.00217227		1.33684	0.418822	126.901	134.224	121.444	110.366	153.883	136.155	187.679	177.405	169.335	193.648	166.927	151.711	126.901	134.224	121.444	110.366	153.883	136.155	187.679	177.405	169.335	193.648	166.927	151.711
Gucy1b1	O54865	>sp|O54865|GCYB1_MOUSE Guanylate cyclase soluble subunit beta-1 OS=Mus musculus OX=10090 GN=Gucy1b1 PE=1 SV=1	276.535	184.283	0.000132548	0.000958459		0.666402	-0.585534	294.594	325.632	269.038	265.528	250.912	253.504	223.061	197.883	169.305	190.106	155.06	170.285	294.594	325.632	269.038	265.528	250.912	253.504	223.061	197.883	169.305	190.106	155.06	170.285
Hmgb3	O54879	>sp|O54879|HMGB3_MOUSE High mobility group protein B3 OS=Mus musculus OX=10090 GN=Hmgb3 PE=1 SV=3	251.499	368.739	0.000919135	0.00331112		1.46617	0.552048	230.568	276.767	263.007	224.498	272.2	241.951	326.364	394.128	401.918	456.241	309.669	324.113	230.568	276.767	263.007	224.498	272.2	241.951	326.364	394.128	401.918	456.241	309.669	324.113
Crym	O54983	>sp|O54983|CRYM_MOUSE Ketimine reductase mu-crystallin OS=Mus musculus OX=10090 GN=Crym PE=1 SV=1	467.144	3258.96	1.26402e-08	2.55619e-06		6.97634	2.80247	630.548	655.486	142.802	180.465	582.992	610.574	2813.78	2977.31	3158.59	3420.01	3485.6	3698.45	630.548	655.486	142.802	180.465	582.992	610.574	2813.78	2977.31	3158.59	3420.01	3485.6	3698.45
Bckdk	O55028	>sp|O55028|BCKD_MOUSE Branched-chain alpha-ketoacid dehydrogenase kinase OS=Mus musculus OX=10090 GN=Bckdk PE=1 SV=1	244.264	176.148	0.000505106	0.00225308		0.721139	-0.471651	207.282	254.838	250.171	226.416	276.412	250.465	194.749	201.752	155.238	191.57	165.286	148.295	207.282	254.838	250.171	226.416	276.412	250.465	194.749	201.752	155.238	191.57	165.286	148.295
Tpmt	O55060	>sp|O55060|TPMT_MOUSE Thiopurine S-methyltransferase OS=Mus musculus OX=10090 GN=Tpmt PE=1 SV=1	747.447	528.093	0.00016214	0.00108958		0.706528	-0.501181	731.771	748.244	729.312	730.991	770.623	773.742	612.811	591.328	524.529	505.362	461.714	472.811	731.771	748.244	729.312	730.991	770.623	773.742	612.811	591.328	524.529	505.362	461.714	472.811
Dnase1l3	O55070	>sp|O55070|DNSL3_MOUSE Deoxyribonuclease gamma OS=Mus musculus OX=10090 GN=Dnase1l3 PE=1 SV=1	160.722	97.4396	0.00073353	0.00286512		0.606262	-0.721988	135.362	127.818	202.977	156.491	165.955	175.729	112.75	105.185	118.27	85.3965	87.5202	75.5161	135.362	127.818	202.977	156.491	165.955	175.729	112.75	105.185	118.27	85.3965	87.5202	75.5161
Sap18	O55128	>sp|O55128|SAP18_MOUSE Histone deacetylase complex subunit SAP18 OS=Mus musculus OX=10090 GN=Sap18 PE=1 SV=1	128.688	184.729	0.000563237	0.00241039		1.43548	0.521532	122.554	111.166	116.68	127.485	143.768	150.475	217.468	164.099	181.249	182.92	204.651	157.987	122.554	111.166	116.68	127.485	143.768	150.475	217.468	164.099	181.249	182.92	204.651	157.987
Supt5h	O55201	>sp|O55201|SPT5H_MOUSE Transcription elongation factor SPT5 OS=Mus musculus OX=10090 GN=Supt5h PE=1 SV=1	135.698	167.847	5.19528e-05	0.00052212		1.23691	0.306744	137.003	141.315	122.237	124.851	141.051	147.733	174.129	171.981	162.028	158.912	170.303	169.73	137.003	141.315	122.237	124.851	141.051	147.733	174.129	171.981	162.028	158.912	170.303	169.73
Dhx9	O70133	>sp|O70133|DHX9_MOUSE ATP-dependent RNA helicase A OS=Mus musculus OX=10090 GN=Dhx9 PE=1 SV=2	2228.27	2942.94	0.000572413	0.00243406		1.32073	0.401334	2181.69	2066.69	2062.36	2204.16	2450.98	2403.72	2712.93	2764.63	2747.97	2743.66	3310.21	3378.21	2181.69	2066.69	2062.36	2204.16	2450.98	2403.72	2712.93	2764.63	2747.97	2743.66	3310.21	3378.21
Eif3d	O70194	>sp|O70194|EIF3D_MOUSE Eukaryotic translation initiation factor 3 subunit D OS=Mus musculus OX=10090 GN=Eif3d PE=1 SV=2	351.995	472.649	1.5017e-05	0.000248091		1.34277	0.425213	343.933	368.084	336.332	335.087	381.573	346.961	427.569	434.222	502.383	482.503	496.189	493.027	343.933	368.084	336.332	335.087	381.573	346.961	427.569	434.222	502.383	482.503	496.189	493.027
Birc5	O70201	>sp|O70201|BIRC5_MOUSE Baculoviral IAP repeat-containing protein 5 OS=Mus musculus OX=10090 GN=Birc5 PE=1 SV=1	0.532842	30.4855	0.0160704	0.022149	0.00341479	57.2131	5.83827	0.532842	0.532842	0.532842	0.532842	0.532842	0.532842	0.532842	19.9082	26.1802	29.3289	49.7987	57.1645								19.9082	26.1802	29.3289	49.7987	57.1645
Pgam2	O70250	>sp|O70250|PGAM2_MOUSE Phosphoglycerate mutase 2 OS=Mus musculus OX=10090 GN=Pgam2 PE=1 SV=3	5327.67	2516.77	0.000373739	0.0018492		0.472396	-1.08193	4882.08	4654.27	6423.33	6586.33	4802.28	4617.72	3019.45	3211.28	3099.7	3147.03	1375.76	1247.4	4882.08	4654.27	6423.33	6586.33	4802.28	4617.72	3019.45	3211.28	3099.7	3147.03	1375.76	1247.4
Mpzl2	O70255	>sp|O70255|MPZL2_MOUSE Myelin protein zero-like protein 2 OS=Mus musculus OX=10090 GN=Mpzl2 PE=1 SV=1	72.0604	102.426	0.000493172	0.00221912		1.42139	0.507306	63.0152	59.6578	87.834	88.1149	58.1549	75.5854	107.161	108.965	100.813	95.9146	103.85	97.8521	63.0152	59.6578	87.834	88.1149	58.1549	75.5854	107.161	108.965	100.813	95.9146	103.85	97.8521
Aoc3	O70423	>sp|O70423|AOC3_MOUSE Amine oxidase [copper-containing] 3 OS=Mus musculus OX=10090 GN=Aoc3 PE=1 SV=3	2925.88	1269.41	8.71533e-06	0.000172588		0.433855	-1.20471	2990.71	2962.92	3347.9	3396.94	2408.47	2448.33	1607.71	1518.81	1243.05	1181.78	1068.39	996.695	2990.71	2962.92	3347.9	3396.94	2408.47	2448.33	1607.71	1518.81	1243.05	1181.78	1068.39	996.695
Sfn	O70456	>sp|O70456|1433S_MOUSE 14-3-3 protein sigma OS=Mus musculus OX=10090 GN=Sfn PE=1 SV=2	4774.34	6556.76	0.000121808	0.000906142		1.37333	0.45768	5011.52	4742.03	5146.12	4717.02	4396.66	4632.7	5820.79	5587.19	6865.48	6962.34	7043.92	7060.82	5011.52	4742.03	5146.12	4717.02	4396.66	4632.7	5820.79	5587.19	6865.48	6962.34	7043.92	7060.82
Snx3	O70492	>sp|O70492|SNX3_MOUSE Sorting nexin-3 OS=Mus musculus OX=10090 GN=Snx3 PE=1 SV=3	477.005	824.666	0.000172635	0.00113174		1.72884	0.789805	483.035	451.756	593.847	589.537	375.502	368.355	699.837	683.52	927.068	921.003	881.841	834.726	483.035	451.756	593.847	589.537	375.502	368.355	699.837	683.52	927.068	921.003	881.841	834.726
Snx12	O70493	>sp|O70493|SNX12_MOUSE Sorting nexin-12 OS=Mus musculus OX=10090 GN=Snx12 PE=1 SV=1	386.835	515.82	0.000264329	0.00145478		1.33343	0.415147	383.262	351.738	458.991	399.348	373.173	354.5	462.49	503.371	571.67	560.359	498.482	498.547	383.262	351.738	458.991	399.348	373.173	354.5	462.49	503.371	571.67	560.359	498.482	498.547
Pdk4	O70571	>sp|O70571|PDK4_MOUSE [Pyruvate dehydrogenase (acetyl-transferring)] kinase isozyme 4, mitochondrial OS=Mus musculus OX=10090 GN=Pdk4 PE=1 SV=1	195.283	107.093	0.000985038	0.00345894		0.548398	-0.866705	187.415	191.906	156.683	165.247	232.229	238.218	124.011	139.054	127.489	120.875	67.2333	63.894	187.415	191.906	156.683	165.247	232.229	238.218	124.011	139.054	127.489	120.875	67.2333	63.894
Rtn2	O70622	>sp|O70622|RTN2_MOUSE Reticulon-2 OS=Mus musculus OX=10090 GN=Rtn2 PE=1 SV=1	4641.23	2375.48	8.91597e-05	0.000740927		0.51182	-0.966291	4084.55	3997.31	5237.39	4817.33	4714.87	4995.95	2579.64	2479.26	3092.3	3103.69	1553.15	1444.83	4084.55	3997.31	5237.39	4817.33	4714.87	4995.95	2579.64	2479.26	3092.3	3103.69	1553.15	1444.83
Myoc	O70624	>sp|O70624|MYOC_MOUSE Myocilin OS=Mus musculus OX=10090 GN=Myoc PE=1 SV=1	82.8078	31.2584	2.07162e-05	0.000306112		0.377482	-1.40552	77.1704	86.6717	59.8661	80.9666	83.8518	108.32	24.7137	23.7204	32.9081	39.549	35.6286	31.0308	77.1704	86.6717	59.8661	80.9666	83.8518	108.32	24.7137	23.7204	32.9081	39.549	35.6286	31.0308
Cfdp1	O88271	>sp|O88271|CFDP1_MOUSE Craniofacial development protein 1 OS=Mus musculus OX=10090 GN=Cfdp1 PE=1 SV=1	108.134	165.443	0.000440394	0.00206321		1.52999	0.613521	91.346	106.299	107.745	108.567	120.166	114.679	139.604	182.05	195.415	143.943	187.711	143.938	91.346	106.299	107.745	108.567	120.166	114.679	139.604	182.05	195.415	143.943	187.711	143.938
Tgfbr3	O88393	>sp|O88393|TGBR3_MOUSE Transforming growth factor beta receptor type 3 OS=Mus musculus OX=10090 GN=Tgfbr3 PE=1 SV=1	167.156	135.658	7.93539e-05	0.000690373		0.811566	-0.30122	159.127	172.652	158.35	169.139	179.567	164.104	147.739	133.07	140.307	138.538	132.718	121.578	159.127	172.652	158.35	169.139	179.567	164.104	147.739	133.07	140.307	138.538	132.718	121.578
Comt	O88587	>sp|O88587|COMT_MOUSE Catechol O-methyltransferase OS=Mus musculus OX=10090 GN=Comt PE=1 SV=2	3273.08	2166.33	0.000672928	0.00270872		0.661862	-0.595397	3428.79	3376.92	3790.5	3420.81	2809.55	2811.92	2129.79	2115.13	2181.7	2334.57	2059.73	2177.06	3428.79	3376.92	3790.5	3420.81	2809.55	2811.92	2129.79	2115.13	2181.7	2334.57	2059.73	2177.06
Pglyrp1	O88593	>sp|O88593|PGRP1_MOUSE Peptidoglycan recognition protein 1 OS=Mus musculus OX=10090 GN=Pglyrp1 PE=1 SV=1	2.14383	19.1079	0.00243429	0.0061351	0.00341479	8.91298	3.15591	0.532842	0.532842	0.532842	0.532842	10.1988	0.532842	18.8347	18.4368	32.6559	26.9504	8.023	9.74646					10.1988		18.8347	18.4368	32.6559	26.9504	8.023	9.74646
Hsd17b7	O88736	>sp|O88736|DHB7_MOUSE 3-keto-steroid reductase/17-beta-hydroxysteroid dehydrogenase 7 OS=Mus musculus OX=10090 GN=Hsd17b7 PE=1 SV=1	1306.96	925.672	0.000853487	0.00315786		0.708266	-0.497637	1536.84	1542.09	1182.77	1222.85	1181.26	1175.93	837.747	985.008	819.295	907.77	997.287	1006.93	1536.84	1542.09	1182.77	1222.85	1181.26	1175.93	837.747	985.008	819.295	907.77	997.287	1006.93
Birc6	O88738	>sp|O88738|BIRC6_MOUSE Baculoviral IAP repeat-containing protein 6 OS=Mus musculus OX=10090 GN=Birc6 PE=1 SV=2	281.201	351.107	6.66298e-05	0.000617246		1.2486	0.320313	279.455	309.123	265.292	256.045	292.211	285.079	321.513	344.275	347.735	355.911	362.816	374.396	279.455	309.123	265.292	256.045	292.211	285.079	321.513	344.275	347.735	355.911	362.816	374.396
Rbbp9	O88851	>sp|O88851|RBBP9_MOUSE Putative hydrolase RBBP9 OS=Mus musculus OX=10090 GN=Rbbp9 PE=1 SV=2	378.919	270.292	2.47578e-05	0.000343513		0.713324	-0.487371	401.19	388.603	379.086	397.369	337.283	369.983	299.206	300.817	253.29	283.968	240.735	243.734	401.19	388.603	379.086	397.369	337.283	369.983	299.206	300.817	253.29	283.968	240.735	243.734
Syn1	O88935	>sp|O88935|SYN1_MOUSE Synapsin-1 OS=Mus musculus OX=10090 GN=Syn1 PE=1 SV=2	100.5	38.9918	0.000712883	0.00281289		0.387979	-1.36595	81.9495	71.4531	121.713	128.717	101.877	97.291	33.1834	31.7073	47.5832	42.7431	37.5479	41.1861	81.9495	71.4531	121.713	128.717	101.877	97.291	33.1834	31.7073	47.5832	42.7431	37.5479	41.1861
Casp14	O89094	>sp|O89094|CASPE_MOUSE Caspase-14 OS=Mus musculus OX=10090 GN=Casp14 PE=1 SV=1	1900.37	2855.42	8.04808e-05	0.000696423		1.50256	0.587421	1949.84	1991.25	1622.86	1627.05	1987.45	2223.78	2576.86	2506.31	2856.35	2852.26	3174.25	3166.48	1949.84	1991.25	1622.86	1627.05	1987.45	2223.78	2576.86	2506.31	2856.35	2852.26	3174.25	3166.48
Sypl2	O89104	>sp|O89104|SYPL2_MOUSE Synaptophysin-like protein 2 OS=Mus musculus OX=10090 GN=Sypl2 PE=1 SV=1	702.956	377.714	0.000742548	0.00288761		0.537322	-0.896141	570.5	657.132	855.779	917.19	595.405	621.731	293.499	295.902	397.511	504.357	412.603	362.41	570.5	657.132	855.779	917.19	595.405	621.731	293.499	295.902	397.511	504.357	412.603	362.41
Adh1	P00329	>sp|P00329|ADH1_MOUSE Alcohol dehydrogenase 1 OS=Mus musculus OX=10090 GN=Adh1 PE=1 SV=2	1748.77	1060.42	2.93017e-05	0.000382251		0.60638	-0.721705	1839.46	1897.32	1472.71	1470.51	1878.73	1933.86	1126.13	976.06	973.834	998.231	1109.45	1178.79	1839.46	1897.32	1472.71	1470.51	1878.73	1933.86	1126.13	976.06	973.834	998.231	1109.45	1178.79
Hprt1	P00493	>sp|P00493|HPRT_MOUSE Hypoxanthine-guanine phosphoribosyltransferase OS=Mus musculus OX=10090 GN=Hprt1 PE=1 SV=3	1156.44	1615.46	0.000891394	0.00324692		1.39693	0.482261	1194.26	1177.18	1049.68	1014.16	1272.38	1230.96	1355.69	1446.63	1561.7	1578.12	1914.04	1836.59	1194.26	1177.18	1049.68	1014.16	1272.38	1230.96	1355.69	1446.63	1561.7	1578.12	1914.04	1836.59
C4b	P01029	>sp|P01029|CO4B_MOUSE Complement C4-B OS=Mus musculus OX=10090 GN=C4b PE=1 SV=3	1300.92	1982.87	0.000483601	0.00219146		1.52421	0.608059	1451.71	1508.38	1376.43	1407.55	1035.58	1025.84	2277.74	2327.22	1835.8	1879.49	1793.24	1783.71	1451.71	1508.38	1376.43	1407.55	1035.58	1025.84	2277.74	2327.22	1835.8	1879.49	1793.24	1783.71
	P01806	>sp|P01806|HVM36_MOUSE Ig heavy chain V region 441 OS=Mus musculus OX=10090 PE=4 SV=1	37.0058	148.574	0.00265967	0.00649408	0.0143059	4.01488	2.00536	0.532842	137.858	0.532842	82.0459	0.532842	0.532842	138.504	117.172	116.149	134.404	192.893	192.322		137.858		82.0459			138.504	117.172	116.149	134.404	192.893	192.322
H2-Q10	P01898	>sp|P01898|HA10_MOUSE H-2 class I histocompatibility antigen, Q10 alpha chain OS=Mus musculus OX=10090 GN=H2-Q10 PE=1 SV=3	746.397	1060.57	2.78997e-05	0.000370802		1.42092	0.506823	808.393	858.534	734.354	794.415	646.156	636.531	1044.33	1140.2	997.074	1030.06	1117.47	1034.27	808.393	858.534	734.354	794.415	646.156	636.531	1044.33	1140.2	997.074	1030.06	1117.47	1034.27
mt-Nd3	P03899	>sp|P03899|NU3M_MOUSE NADH-ubiquinone oxidoreductase chain 3 OS=Mus musculus OX=10090 GN=mt-Nd3 PE=1 SV=3	216.322	66.7238	0.000746346	0.00289702	0.121335	0.308446	-1.69691	189.462	228.03	154.474	198.179	242.422	285.366	0.532842	0.532842	133.922	140.688	70.7803	53.8862	189.462	228.03	154.474	198.179	242.422	285.366			133.922	140.688	70.7803	53.8862
Mtnd4	P03911	>sp|P03911|NU4M_MOUSE NADH-ubiquinone oxidoreductase chain 4 OS=Mus musculus OX=10090 GN=Mtnd4 PE=1 SV=1	397.979	269.29	0.000565703	0.00241678		0.676642	-0.563534	452.318	448.537	361.374	347.773	394.79	383.083	326.574	328.897	239.438	254.342	234.638	231.849	452.318	448.537	361.374	347.773	394.79	383.083	326.574	328.897	239.438	254.342	234.638	231.849
Cfb	P04186	>sp|P04186|CFAB_MOUSE Complement factor B OS=Mus musculus OX=10090 GN=Cfb PE=1 SV=2	3073.98	4326.1	4.50262e-07	2.76302e-05		1.40733	0.492958	3158.06	3227.14	3116.19	3222.34	2792.75	2927.42	4069.33	4081.98	4453.49	4545.63	4375.73	4430.45	3158.06	3227.14	3116.19	3222.34	2792.75	2927.42	4069.33	4081.98	4453.49	4545.63	4375.73	4430.45
Aldoa	P05064	>sp|P05064|ALDOA_MOUSE Fructose-bisphosphate aldolase A OS=Mus musculus OX=10090 GN=Aldoa PE=1 SV=2	21081.8	11490.3	6.71133e-05	0.000620197		0.545032	-0.875586	18878.3	19027.2	24115.4	23509.9	19910.1	21050	11957.9	12244.7	13624.6	14861.6	8184.4	8068.34	18878.3	19027.2	24115.4	23509.9	19910.1	21050	11957.9	12244.7	13624.6	14861.6	8184.4	8068.34
Got1	P05201	>sp|P05201|AATC_MOUSE Aspartate aminotransferase, cytoplasmic OS=Mus musculus OX=10090 GN=Got1 PE=1 SV=3	9174.35	6118.42	7.34751e-07	3.64116e-05		0.666906	-0.584446	8694.85	8808.84	9101.19	8775.7	9723.51	9942.01	5763.18	5797.39	6648.07	6610.06	6210.87	5680.98	8694.85	8808.84	9101.19	8775.7	9723.51	9942.01	5763.18	5797.39	6648.07	6610.06	6210.87	5680.98
Tuba1b	P05213	>sp|P05213|TBA1B_MOUSE Tubulin alpha-1B chain OS=Mus musculus OX=10090 GN=Tuba1b PE=1 SV=2	17388.7	23740	8.30332e-05	0.000709888		1.36525	0.449168	17143.8	16886	17129.8	19231	16448.3	17493.1	21358.2	24035.4	22633.2	22060.6	27522.5	24829.8	17143.8	16886	17129.8	19231	16448.3	17493.1	21358.2	24035.4	22633.2	22060.6	27522.5	24829.8
Ldha	P06151	>sp|P06151|LDHA_MOUSE L-lactate dehydrogenase A chain OS=Mus musculus OX=10090 GN=Ldha PE=1 SV=3	20967.1	13163	0.000727273	0.00284941		0.627791	-0.671644	18291.2	20715.4	24468.8	23275.6	19179.4	19872.3	15596.6	15709.9	13487	15726.6	9514.67	8943.07	18291.2	20715.4	24468.8	23275.6	19179.4	19872.3	15596.6	15709.9	13487	15726.6	9514.67	8943.07
C5	P06684	>sp|P06684|CO5_MOUSE Complement C5 OS=Mus musculus OX=10090 GN=C5 PE=1 SV=2	2047.15	3372.81	5.12727e-07	2.94989e-05		1.64756	0.720333	2372.31	2334.55	1970.42	1957.56	1837.46	1810.58	3412.55	3600.21	3353.74	3445.94	3206.61	3217.8	2372.31	2334.55	1970.42	1957.56	1837.46	1810.58	3412.55	3600.21	3353.74	3445.94	3206.61	3217.8
Gap43	P06837	>sp|P06837|NEUM_MOUSE Neuromodulin OS=Mus musculus OX=10090 GN=Gap43 PE=1 SV=1	390.969	228.676	0.00062926	0.00258996		0.584896	-0.773749	315.934	334.578	431.686	422.794	419.152	421.67	298.305	319.723	200.153	182.444	186.412	185.019	315.934	334.578	431.686	422.794	419.152	421.67	298.305	319.723	200.153	182.444	186.412	185.019
Plau	P06869	>sp|P06869|UROK_MOUSE Urokinase-type plasminogen activator OS=Mus musculus OX=10090 GN=Plau PE=1 SV=1	12.1038	50.8589	0.00257367	0.00635977	0.0143059	4.20188	2.07104	0.532842	34.7998	0.532842	35.6918	0.532842	0.532842	39.9697	29.8276	75.6674	57.9038	49.8461	51.9389		34.7998		35.6918			39.9697	29.8276	75.6674	57.9038	49.8461	51.9389
Cfh	P06909	>sp|P06909|CFAH_MOUSE Complement factor H OS=Mus musculus OX=10090 GN=Cfh PE=1 SV=2	817.65	1075.31	1.84289e-06	6.38776e-05		1.31513	0.395201	886.229	784.854	782.673	810.049	832.194	809.899	1068.64	1063.94	1047.95	1177.32	1059.44	1034.59	886.229	784.854	782.673	810.049	832.194	809.899	1068.64	1063.94	1047.95	1177.32	1059.44	1034.59
Tyrp1	P07147	>sp|P07147|TYRP1_MOUSE 5,6-dihydroxyindole-2-carboxylic acid oxidase OS=Mus musculus OX=10090 GN=Tyrp1 PE=1 SV=1	65.1535	422.862	0.000613313	0.00254525	0.29627	6.49024	2.69827	42.131	28.6376	0.532842	86.5172	123.099	110.003	276.581	304.864	370.163	434.506	598.458	552.599	42.131	28.6376		86.5172	123.099	110.003	276.581	304.864	370.163	434.506	598.458	552.599
Orm2	P07361	>sp|P07361|A1AG2_MOUSE Alpha-1-acid glycoprotein 2 OS=Mus musculus OX=10090 GN=Orm2 PE=1 SV=1	474.486	1558.8	8.93008e-05	0.000741621		3.28523	1.71599	747.704	773.738	408.902	353.863	267.112	295.596	1502.42	1579.01	1173.61	1193.63	2087.23	1816.88	747.704	773.738	408.902	353.863	267.112	295.596	1502.42	1579.01	1173.61	1193.63	2087.23	1816.88
Serpina1a	P07758	>sp|P07758|A1AT1_MOUSE Alpha-1-antitrypsin 1-1 OS=Mus musculus OX=10090 GN=Serpina1a PE=1 SV=4	15373.5	22479.4	0.000112381	0.000858659		1.46221	0.548153	17007	16964.5	15385.4	15136.3	13911.8	13836.3	24712.5	23828.8	23654.3	24030.3	19033.7	19616.7	17007	16964.5	15385.4	15136.3	13911.8	13836.3	24712.5	23828.8	23654.3	24030.3	19033.7	19616.7
Hsp90aa1	P07901	>sp|P07901|HS90A_MOUSE Heat shock protein HSP 90-alpha OS=Mus musculus OX=10090 GN=Hsp90aa1 PE=1 SV=4	2209.2	3020.4	0.000185714	0.00118148		1.36719	0.451212	2239.15	2297.88	2377.59	2221.31	2113.25	2006.02	2846.16	2587.75	3201.95	3523.2	2940	3023.31	2239.15	2297.88	2377.59	2221.31	2113.25	2006.02	2846.16	2587.75	3201.95	3523.2	2940	3023.31
Hck	P08103	>sp|P08103|HCK_MOUSE Tyrosine-protein kinase HCK OS=Mus musculus OX=10090 GN=Hck PE=1 SV=4	68.1492	94.8541	0.000899519	0.00326565		1.39186	0.477014	66.2642	82.6217	60.5626	67.3207	66.6207	65.5052	82.0298	87.8398	105.112	113.289	88.3878	92.4665	66.2642	82.6217	60.5626	67.3207	66.6207	65.5052	82.0298	87.8398	105.112	113.289	88.3878	92.4665
Mdh2	P08249	>sp|P08249|MDHM_MOUSE Malate dehydrogenase, mitochondrial OS=Mus musculus OX=10090 GN=Mdh2 PE=1 SV=3	12521.5	9396.75	8.08064e-05	0.000698158		0.750448	-0.414176	12091.7	12471.6	12897.4	13601.8	12330.4	11736.1	8534.75	7851.43	9911.49	10481.5	10082	9519.38	12091.7	12471.6	12897.4	13601.8	12330.4	11736.1	8534.75	7851.43	9911.49	10481.5	10082	9519.38
Junb	P09450	>sp|P09450|JUNB_MOUSE Transcription factor JunB OS=Mus musculus OX=10090 GN=Junb PE=1 SV=1	0.532842	17.4158	0.0148473	0.0209735	0.00341479	32.6847	5.03054	0.532842	0.532842	0.532842	0.532842	0.532842	0.532842	29.0693	0.532842	31.315	13.679	16.3541	13.5445							29.0693		31.315	13.679	16.3541	13.5445
Ace	P09470	>sp|P09470|ACE_MOUSE Angiotensin-converting enzyme OS=Mus musculus OX=10090 GN=Ace PE=1 SV=3	4388.39	2711.98	0.000254408	0.00141974		0.617991	-0.694343	3895.12	3825.96	5029.45	5190.33	4159.81	4229.65	3117.45	3176.26	2834.21	2866.08	2137.98	2139.92	3895.12	3825.96	5029.45	5190.33	4159.81	4229.65	3117.45	3176.26	2834.21	2866.08	2137.98	2139.92
Myl3	P09542	>sp|P09542|MYL3_MOUSE Myosin light chain 3 OS=Mus musculus OX=10090 GN=Myl3 PE=1 SV=4	165.097	71.3683	0.000263217	0.0014509		0.432281	-1.20996	214.561	208.744	165.076	128.924	135.112	138.166	50.6371	60.001	72.9141	74.9281	100.705	69.0246	214.561	208.744	165.076	128.924	135.112	138.166	50.6371	60.001	72.9141	74.9281	100.705	69.0246
Sod2	P09671	>sp|P09671|SODM_MOUSE Superoxide dismutase [Mn], mitochondrial OS=Mus musculus OX=10090 GN=Sod2 PE=1 SV=3	4554.83	3499.75	4.51281e-05	0.000487241		0.768359	-0.380147	4762.65	4411.67	4754.59	4374.65	4508.99	4516.46	3695.35	3869.01	3647.26	3629.1	3020.48	3137.31	4762.65	4411.67	4754.59	4374.65	4508.99	4516.46	3695.35	3869.01	3647.26	3629.1	3020.48	3137.31
Apoa2	P09813	>sp|P09813|APOA2_MOUSE Apolipoprotein A-II OS=Mus musculus OX=10090 GN=Apoa2 PE=1 SV=2	4447.43	7806.61	0.000156551	0.00106625		1.75531	0.811724	4574.33	4064.74	4110.11	4780.15	4536.57	4618.67	6707.1	7228.56	8998.31	8835.82	7827.55	7242.31	4574.33	4064.74	4110.11	4780.15	4536.57	4618.67	6707.1	7228.56	8998.31	8835.82	7827.55	7242.31
Prkg1	P0C605	>sp|P0C605|KGP1_MOUSE cGMP-dependent protein kinase 1 OS=Mus musculus OX=10090 GN=Prkg1 PE=1 SV=1	113.364	62.3616	6.02602e-06	0.000136579		0.550103	-0.862226	109.871	101.295	119.547	125.651	112.329	111.488	68.3285	75.6685	61.7139	71.4575	45.6686	51.3326	109.871	101.295	119.547	125.651	112.329	111.488	68.3285	75.6685	61.7139	71.4575	45.6686	51.3326
Pla2g4b	P0C871	>sp|P0C871|PA24B_MOUSE Cytosolic phospholipase A2 beta OS=Mus musculus OX=10090 GN=Pla2g4b PE=1 SV=1	146.662	373.863	3.29512e-09	1.32135e-06		2.54915	1.35001	180.72	160.062	141.097	142.868	135.795	119.432	363.8	362.021	398.998	394.027	347.522	376.813	180.72	160.062	141.097	142.868	135.795	119.432	363.8	362.021	398.998	394.027	347.522	376.813
Zftraf1	P0DW87	>sp|P0DW87|ZTRF1_MOUSE Zinc finger TRAF-type-containing protein 1 OS=Mus musculus OX=10090 GN=Zftraf1 PE=1 SV=1	72.9228	92.9508	0.000583331	0.00246183		1.27465	0.350097	72.4476	67.0222	72.065	67.3498	75.1824	83.4698	96.9478	97.4096	80.0784	102.493	89.1034	91.6725	72.4476	67.0222	72.065	67.3498	75.1824	83.4698	96.9478	97.4096	80.0784	102.493	89.1034	91.6725
Cdh3	P10287	>sp|P10287|CADH3_MOUSE Cadherin-3 OS=Mus musculus OX=10090 GN=Cdh3 PE=1 SV=2	189.909	258.301	0.000989496	0.00346866		1.36013	0.443745	162.822	180.099	162.704	204.046	208.252	221.531	240.781	242.684	237.811	269.721	307.256	251.555	162.822	180.099	162.704	204.046	208.252	221.531	240.781	242.684	237.811	269.721	307.256	251.555
	P10404	>sp|P10404|ENV1_MOUSE MLV-related proviral Env polyprotein OS=Mus musculus OX=10090 PE=1 SV=3	44.6584	70.7944	3.33137e-05	0.000412796		1.58524	0.664703	45.2927	49.9587	32.9769	40.9872	50.0285	48.7068	78.4435	72.6834	66.709	76.5156	62.9737	67.4412	45.2927	49.9587	32.9769	40.9872	50.0285	48.7068	78.4435	72.6834	66.709	76.5156	62.9737	67.4412
Ctsb	P10605	>sp|P10605|CATB_MOUSE Cathepsin B OS=Mus musculus OX=10090 GN=Ctsb PE=1 SV=2	3728.63	6073	0.000251402	0.00140893		1.62875	0.703763	4503.75	4749.95	3318.2	3122.6	3264.91	3412.38	5005.59	5356.93	6228.24	6174.33	6989.56	6683.37	4503.75	4749.95	3318.2	3122.6	3264.91	3412.38	5005.59	5356.93	6228.24	6174.33	6989.56	6683.37
Gsta2	P10648	>sp|P10648|GSTA2_MOUSE Glutathione S-transferase A2 OS=Mus musculus OX=10090 GN=Gsta2 PE=1 SV=3	118.006	67.0871	0.000621332	0.00256783		0.568505	-0.814755	89.8929	101.517	131.99	108.177	139.365	137.094	74.702	88.4224	46.4448	70.7897	56.7849	65.3789	89.8929	101.517	131.99	108.177	139.365	137.094	74.702	88.4224	46.4448	70.7897	56.7849	65.3789
Gstm1	P10649	>sp|P10649|GSTM1_MOUSE Glutathione S-transferase Mu 1 OS=Mus musculus OX=10090 GN=Gstm1 PE=1 SV=2	1989.23	1410.39	2.33674e-05	0.000330656		0.709014	-0.496114	1907.16	1927.89	2032.26	2092.39	1986.07	1989.59	1161.01	1217.18	1504.54	1614.92	1468.53	1496.17	1907.16	1927.89	2032.26	2092.39	1986.07	1989.59	1161.01	1217.18	1504.54	1614.92	1468.53	1496.17
Tcea1	P10711	>sp|P10711|TCEA1_MOUSE Transcription elongation factor A protein 1 OS=Mus musculus OX=10090 GN=Tcea1 PE=1 SV=2	274.621	354.094	0.000200621	0.00123469		1.28939	0.36669	268.863	223.346	285.069	269.342	295.747	305.359	380.025	341.729	332.483	357.074	369.754	343.499	268.863	223.346	285.069	269.342	295.747	305.359	380.025	341.729	332.483	357.074	369.754	343.499
Slc3a2	P10852	>sp|P10852|4F2_MOUSE Amino acid transporter heavy chain SLC3A2 OS=Mus musculus OX=10090 GN=Slc3a2 PE=1 SV=1	802.436	1271.12	1.85913e-05	0.00028597		1.58407	0.663641	779.696	850.215	723.288	731.615	865.53	864.275	1120.59	1101.15	1304.54	1433.49	1280.21	1386.74	779.696	850.215	723.288	731.615	865.53	864.275	1120.59	1101.15	1304.54	1433.49	1280.21	1386.74
Parp1	P11103	>sp|P11103|PARP1_MOUSE Poly [ADP-ribose] polymerase 1 OS=Mus musculus OX=10090 GN=Parp1 PE=1 SV=3	322.302	388.309	6.25441e-05	0.000591711		1.2048	0.268793	321.445	326.509	357.427	312.819	310.026	305.585	373.512	393.049	393.32	412.779	368.717	388.477	321.445	326.509	357.427	312.819	310.026	305.585	373.512	393.049	393.32	412.779	368.717	388.477
Fn1	P11276	>sp|P11276|FINC_MOUSE Fibronectin OS=Mus musculus OX=10090 GN=Fn1 PE=1 SV=4	1943.89	3364.07	4.65177e-05	0.000494757		1.73059	0.791265	2014.21	2134.35	1866.71	1988.21	1816.88	1842.96	3665.89	3888.12	3147.76	3119.67	3271.19	3091.81	2014.21	2134.35	1866.71	1988.21	1816.88	1842.96	3665.89	3888.12	3147.76	3119.67	3271.19	3091.81
Tyr	P11344	>sp|P11344|TYRO_MOUSE Tyrosinase OS=Mus musculus OX=10090 GN=Tyr PE=1 SV=3	50.2598	201.589	9.19888e-05	0.00075468	0.29627	4.01093	2.00394	36.6729	35.2025	0.532842	25.2318	105.364	98.5548	184.746	141.203	184.584	204.698	237.498	256.803	36.6729	35.2025		25.2318	105.364	98.5548	184.746	141.203	184.584	204.698	237.498	256.803
Cdk1	P11440	>sp|P11440|CDK1_MOUSE Cyclin-dependent kinase 1 OS=Mus musculus OX=10090 GN=Cdk1 PE=1 SV=3	69.4373	130.202	0.000136026	0.000974894		1.8751	0.906968	58.3347	63.9621	50.7997	49.0703	96.9625	97.4946	114.841	132.302	122.182	126.235	142.595	143.056	58.3347	63.9621	50.7997	49.0703	96.9625	97.4946	114.841	132.302	122.182	126.235	142.595	143.056
Krt8	P11679	>sp|P11679|K2C8_MOUSE Keratin, type II cytoskeletal 8 OS=Mus musculus OX=10090 GN=Krt8 PE=1 SV=4	379.728	255.949	0.00036532	0.00182045		0.674031	-0.569113	347.238	375.023	472.044	388.642	344.868	350.555	276.429	287.781	208.492	277.652	255.433	229.903	347.238	375.023	472.044	388.642	344.868	350.555	276.429	287.781	208.492	277.652	255.433	229.903
Cyp2d9	P11714	>sp|P11714|CP2D9_MOUSE Cytochrome P450 2D9 OS=Mus musculus OX=10090 GN=Cyp2d9 PE=1 SV=2	57.5431	4.88483	0.0155198	0.021627	0.00341479	0.0848899	-3.55826	26.9624	28.0403	48.7935	60.424	126.956	54.0823	0.532842	0.532842	0.532842	0.532842	26.6447	0.532842	26.9624	28.0403	48.7935	60.424	126.956	54.0823					26.6447
Tcp1	P11983	>sp|P11983|TCPA_MOUSE T-complex protein 1 subunit alpha OS=Mus musculus OX=10090 GN=Tcp1 PE=1 SV=3	1399.48	1819.02	0.000207111	0.00125679		1.29979	0.378274	1472.13	1481.28	1330.85	1315.43	1414.52	1382.64	1585.43	1648.46	1913.16	1864.71	2023.79	1878.57	1472.13	1481.28	1330.85	1315.43	1414.52	1382.64	1585.43	1648.46	1913.16	1864.71	2023.79	1878.57
Apcs	P12246	>sp|P12246|SAMP_MOUSE Serum amyloid P-component OS=Mus musculus OX=10090 GN=Apcs PE=1 SV=2	23.0256	115.073	0.000187241	0.00118709	0.0455003	4.99761	2.32124	56.671	41.5944	0.532842	0.532842	0.532842	38.2898	133.241	104.305	85.2377	78.1498	141.523	147.983	56.671	41.5944				38.2898	133.241	104.305	85.2377	78.1498	141.523	147.983
Ctla2a	P12399	>sp|P12399|CTL2A_MOUSE Protein CTLA-2-alpha OS=Mus musculus OX=10090 GN=Ctla2a PE=2 SV=2	624.084	294.348	0.000446932	0.00208299		0.471648	-1.08422	594.334	638.211	780.047	721.029	523.968	486.918	335.583	351.916	278.155	276.634	261.409	262.39	594.334	638.211	780.047	721.029	523.968	486.918	335.583	351.916	278.155	276.634	261.409	262.39
Fabp1	P12710	>sp|P12710|FABPL_MOUSE Fatty acid-binding protein, liver OS=Mus musculus OX=10090 GN=Fabp1 PE=1 SV=2	90.12	30.236	0.00384186	0.00818107	0.0455003	0.335508	-1.57558	71.8099	68.5689	85.0908	93.2883	127.949	94.0127	0.532842	0.532842	0.532842	58.9597	67.9085	52.9493	71.8099	68.5689	85.0908	93.2883	127.949	94.0127				58.9597	67.9085	52.9493
Cyp2b10	P12791	>sp|P12791|CP2BA_MOUSE Cytochrome P450 2B10 OS=Mus musculus OX=10090 GN=Cyp2b10 PE=1 SV=1	926.218	587.929	2.37259e-07	1.94843e-05		0.634764	-0.655709	961.825	987.352	857.052	848.777	929.165	973.135	559.404	548.384	603.331	577.716	627.064	611.677	961.825	987.352	857.052	848.777	929.165	973.135	559.404	548.384	603.331	577.716	627.064	611.677
Scd2	P13011	>sp|P13011|SCD2_MOUSE Stearoyl-CoA desaturase 2 OS=Mus musculus OX=10090 GN=Scd2 PE=1 SV=2	29.843	51.6962	0.000343026	0.00174229		1.73227	0.792665	33.484	31.6553	17.6051	28.1523	39.9954	28.1662	48.5727	54.6851	53.9241	62.391	42.7108	47.8937	33.484	31.6553	17.6051	28.1523	39.9954	28.1662	48.5727	54.6851	53.9241	62.391	42.7108	47.8937
Msx1	P13297	>sp|P13297|MSX1_MOUSE Homeobox protein MSX-1 OS=Mus musculus OX=10090 GN=Msx1 PE=1 SV=4	7.68855	20.5718	0.0437798	0.0447477	0.0143059	2.67564	1.41988	0.532842	0.532842	0.532842	0.532842	21.5923	22.4077	32.2323	27.7364	15.3866	21.4166	12.4551	14.2038					21.5923	22.4077	32.2323	27.7364	15.3866	21.4166	12.4551	14.2038
Umps	P13439	>sp|P13439|UMPS_MOUSE Uridine 5'-monophosphate synthase OS=Mus musculus OX=10090 GN=Umps PE=1 SV=3	303.409	432.393	3.17007e-05	0.000400891		1.42512	0.51108	349.038	350.481	265.948	271.894	300.471	282.623	420.473	400.272	438.45	433.058	470.657	431.45	349.038	350.481	265.948	271.894	300.471	282.623	420.473	400.272	438.45	433.058	470.657	431.45
Dnmt1	P13864	>sp|P13864|DNMT1_MOUSE DNA (cytosine-5)-methyltransferase 1 OS=Mus musculus OX=10090 GN=Dnmt1 PE=1 SV=5	144.266	236.626	4.42189e-05	0.000482199		1.64021	0.713878	135.997	127.948	123.66	123.333	184.648	170.009	219.772	214.47	229.145	242.305	268.353	245.712	135.997	127.948	123.66	123.333	184.648	170.009	219.772	214.47	229.145	242.305	268.353	245.712
Atp1b1	P14094	>sp|P14094|AT1B1_MOUSE Sodium/potassium-transporting ATPase subunit beta-1 OS=Mus musculus OX=10090 GN=Atp1b1 PE=1 SV=1	2957.87	1701.98	1.03646e-05	0.000190573		0.575409	-0.79734	2738.73	2636.22	3258.37	3252.51	2803.72	3057.66	1518.57	1668.11	2028.72	2035.37	1531.03	1430.1	2738.73	2636.22	3258.37	3252.51	2803.72	3057.66	1518.57	1668.11	2028.72	2035.37	1531.03	1430.1
Mdh1	P14152	>sp|P14152|MDHC_MOUSE Malate dehydrogenase, cytoplasmic OS=Mus musculus OX=10090 GN=Mdh1 PE=1 SV=3	13596.8	8967.36	1.8666e-07	1.68472e-05		0.659521	-0.600509	13715.3	14588.6	13109.7	12755.5	13328.4	14083.1	9520.67	9619.31	8865.96	7990.08	9132.41	8675.72	13715.3	14588.6	13109.7	12755.5	13328.4	14083.1	9520.67	9619.31	8865.96	7990.08	9132.41	8675.72
Gstm2	P15626	>sp|P15626|GSTM2_MOUSE Glutathione S-transferase Mu 2 OS=Mus musculus OX=10090 GN=Gstm2 PE=1 SV=2	9626.96	6505.4	5.44009e-07	3.03497e-05		0.675749	-0.565441	9848.12	9460.49	9922.2	10594.2	8850.41	9086.29	6628.86	6039.91	6556.07	6800.35	6535.27	6471.97	9848.12	9460.49	9922.2	10594.2	8850.41	9086.29	6628.86	6039.91	6556.07	6800.35	6535.27	6471.97
Ldhb	P16125	>sp|P16125|LDHB_MOUSE L-lactate dehydrogenase B chain OS=Mus musculus OX=10090 GN=Ldhb PE=1 SV=2	4138.31	2004.37	4.2683e-08	6.12959e-06		0.484344	-1.0459	4506.17	4211.66	3650.63	3922.95	4236.24	4302.24	1695.55	1914.15	2099.62	2233.87	2083.57	1999.44	4506.17	4211.66	3650.63	3922.95	4236.24	4302.24	1695.55	1914.15	2099.62	2233.87	2083.57	1999.44
Enpep	P16406	>sp|P16406|AMPE_MOUSE Glutamyl aminopeptidase OS=Mus musculus OX=10090 GN=Enpep PE=1 SV=1	231.525	147.329	1.21411e-05	0.000213282		0.636341	-0.652127	210.687	222.492	250.194	235.141	242.699	227.939	150.98	188.894	135.859	129.752	136.164	142.326	210.687	222.492	250.194	235.141	242.699	227.939	150.98	188.894	135.859	129.752	136.164	142.326
Sptan1	P16546	>sp|P16546|SPTN1_MOUSE Spectrin alpha chain, non-erythrocytic 1 OS=Mus musculus OX=10090 GN=Sptan1 PE=1 SV=4	10379.2	7988	5.17391e-07	2.96291e-05		0.769618	-0.377785	9851.74	9871.54	10996.2	10810.3	10441.5	10303.7	7854.72	8009.46	7684.7	7977.01	8328.62	8073.5	9851.74	9871.54	10996.2	10810.3	10441.5	10303.7	7854.72	8009.46	7684.7	7977.01	8328.62	8073.5
Eno2	P17183	>sp|P17183|ENOG_MOUSE Gamma-enolase OS=Mus musculus OX=10090 GN=Eno2 PE=1 SV=2	1342.4	697.015	4.61562e-05	0.000492824		0.519229	-0.945556	1293.69	1278.52	1385.44	1629.46	1242.12	1225.19	741.473	727.284	885.5	857.539	480.23	490.062	1293.69	1278.52	1385.44	1629.46	1242.12	1225.19	741.473	727.284	885.5	857.539	480.23	490.062
Hk1	P17710	>sp|P17710|HXK1_MOUSE Hexokinase-1 OS=Mus musculus OX=10090 GN=Hk1 PE=1 SV=3	2377.02	1897.56	0.000222007	0.00130525		0.798294	-0.325008	2305.21	2205.91	2519.91	2557.59	2288.31	2385.17	1911.21	1855.76	1865.51	1887.07	1905.18	1960.63	2305.21	2205.91	2519.91	2557.59	2288.31	2385.17	1911.21	1855.76	1865.51	1887.07	1905.18	1960.63
Tpi1	P17751	>sp|P17751|TPIS_MOUSE Triosephosphate isomerase OS=Mus musculus OX=10090 GN=Tpi1 PE=1 SV=5	20474.5	13893	0.000626404	0.00258201		0.67855	-0.559472	18512.2	19437.2	23110.6	22906.5	19632.3	19248	16298.2	15320.6	15257	15360.9	10833.7	10287.5	18512.2	19437.2	23110.6	22906.5	19632.3	19248	16298.2	15320.6	15257	15360.9	10833.7	10287.5
Rps6ka1	P18653	>sp|P18653|KS6A1_MOUSE Ribosomal protein S6 kinase alpha-1 OS=Mus musculus OX=10090 GN=Rps6ka1 PE=1 SV=1	321.761	402.024	0.000347552	0.0017584		1.24945	0.321293	314.409	326.396	299.121	292.358	354.808	343.473	362.844	372.312	411.25	415.434	432.618	417.685	314.409	326.396	299.121	292.358	354.808	343.473	362.844	372.312	411.25	415.434	432.618	417.685
Ca6	P18761	>sp|P18761|CAH6_MOUSE Carbonic anhydrase 6 OS=Mus musculus OX=10090 GN=Ca6 PE=1 SV=3	58.7453	190.955	1.69425e-07	1.59042e-05		3.25055	1.70068	74.1436	66.386	43.4275	67.7824	55.9763	44.7562	179.791	169.8	178.704	192.495	192.734	232.203	74.1436	66.386	43.4275	67.7824	55.9763	44.7562	179.791	169.8	178.704	192.495	192.734	232.203
Fasn	P19096	>sp|P19096|FAS_MOUSE Fatty acid synthase OS=Mus musculus OX=10090 GN=Fasn PE=1 SV=2	10400.2	8043.6	9.94655e-05	0.000789394		0.773406	-0.370703	10281.5	10023.2	11085.3	11159.6	9942.39	9909.46	8388.17	8346.83	7066.03	7177.85	8764.23	8518.5	10281.5	10023.2	11085.3	11159.6	9942.39	9909.46	8388.17	8346.83	7066.03	7177.85	8764.23	8518.5
Cox4i1	P19783	>sp|P19783|COX41_MOUSE Cytochrome c oxidase subunit 4 isoform 1, mitochondrial OS=Mus musculus OX=10090 GN=Cox4i1 PE=1 SV=2	2321.5	1584.32	1.99859e-05	0.000299371		0.682457	-0.551191	2281.12	2302.69	2205.5	2108.89	2535.52	2495.29	1427.84	1443.83	1692.31	1878.64	1570.42	1492.9	2281.12	2302.69	2205.5	2108.89	2535.52	2495.29	1427.84	1443.83	1692.31	1878.64	1570.42	1492.9
Prdx3	P20108	>sp|P20108|PRDX3_MOUSE Thioredoxin-dependent peroxide reductase, mitochondrial OS=Mus musculus OX=10090 GN=Prdx3 PE=1 SV=1	3082.58	2178.93	0.000149584	0.00103628		0.706852	-0.50052	2947.21	2996.62	3096.52	3704.09	2817.16	2933.86	2235.19	2271.87	2318.35	2385.48	1911.76	1950.91	2947.21	2996.62	3096.52	3704.09	2817.16	2933.86	2235.19	2271.87	2318.35	2385.48	1911.76	1950.91
C2	P21180	>sp|P21180|CO2_MOUSE Complement C2 OS=Mus musculus OX=10090 GN=C2 PE=1 SV=2	358.535	518.396	5.38396e-05	0.000533519		1.44587	0.531941	439.309	399.01	302.286	335.902	334.32	340.385	552.888	481.816	520.786	485.814	545.09	523.983	439.309	399.01	302.286	335.902	334.32	340.385	552.888	481.816	520.786	485.814	545.09	523.983
Gna11	P21278	>sp|P21278|GNA11_MOUSE Guanine nucleotide-binding protein subunit alpha-11 OS=Mus musculus OX=10090 GN=Gna11 PE=1 SV=1	393.126	326.224	2.65457e-05	0.000359329		0.829821	-0.269128	383.358	420.442	383.846	366.507	409.601	395.004	342.348	330.008	320.441	313.278	334.135	317.136	383.358	420.442	383.846	366.507	409.601	395.004	342.348	330.008	320.441	313.278	334.135	317.136
Gnaq	P21279	>sp|P21279|GNAQ_MOUSE Guanine nucleotide-binding protein G(q) subunit alpha OS=Mus musculus OX=10090 GN=Gnaq PE=1 SV=4	403.891	325.464	0.00064404	0.00263075		0.805821	-0.311469	374.168	386.376	432.143	449.182	382.363	399.116	296.425	341.337	299.083	329.249	363.149	323.542	374.168	386.376	432.143	449.182	382.363	399.116	296.425	341.337	299.083	329.249	363.149	323.542
Fech	P22315	>sp|P22315|HEMH_MOUSE Ferrochelatase, mitochondrial OS=Mus musculus OX=10090 GN=Fech PE=1 SV=3	1083.91	880.491	2.28301e-05	0.000325851		0.812328	-0.299865	1026.62	1100.13	1057.6	1042.28	1147.79	1129.04	921.163	885.075	852.287	943.088	862.429	818.907	1026.62	1100.13	1057.6	1042.28	1147.79	1129.04	921.163	885.075	852.287	943.088	862.429	818.907
Serpina1b	P22599	>sp|P22599|A1AT2_MOUSE Alpha-1-antitrypsin 1-2 OS=Mus musculus OX=10090 GN=Serpina1b PE=1 SV=2	20680.6	31220.4	0.000214251	0.0012804		1.50965	0.594211	22848	23520.6	22616.5	21284.5	17251	16563.2	29510.6	28564.6	34416.8	36664.8	29255.4	28910.5	22848	23520.6	22616.5	21284.5	17251	16563.2	29510.6	28564.6	34416.8	36664.8	29255.4	28910.5
Eif3a	P23116	>sp|P23116|EIF3A_MOUSE Eukaryotic translation initiation factor 3 subunit A OS=Mus musculus OX=10090 GN=Eif3a PE=1 SV=5	1169.42	1496.34	0.000856398	0.0031648		1.27955	0.35564	1161.29	1152.63	1147.19	1220.25	1148.95	1186.22	1372.89	1336.21	1541.83	1493.21	1615.96	1617.95	1161.29	1152.63	1147.19	1220.25	1148.95	1186.22	1372.89	1336.21	1541.83	1493.21	1615.96	1617.95
Gja1	P23242	>sp|P23242|CXA1_MOUSE Gap junction alpha-1 protein OS=Mus musculus OX=10090 GN=Gja1 PE=1 SV=2	141.853	282.977	0.000654088	0.00265813		1.99486	0.99629	130.721	122.243	135.875	133.435	156.668	172.175	217.878	222.528	342.842	325.073	297.42	292.122	130.721	122.243	135.875	133.435	156.668	172.175	217.878	222.528	342.842	325.073	297.42	292.122
Cat	P24270	>sp|P24270|CATA_MOUSE Catalase OS=Mus musculus OX=10090 GN=Cat PE=1 SV=4	3551.19	2596.95	0.000875151	0.0032091		0.731289	-0.451486	3623.4	3697.51	3915.1	3845.96	3159.03	3066.14	2508.5	2497.26	2579.07	2578.59	2678.44	2739.81	3623.4	3697.51	3915.1	3845.96	3159.03	3066.14	2508.5	2497.26	2579.07	2578.59	2678.44	2739.81
Aldh1a1	P24549	>sp|P24549|AL1A1_MOUSE Aldehyde dehydrogenase 1A1 OS=Mus musculus OX=10090 GN=Aldh1a1 PE=1 SV=5	1112.06	543.315	6.56974e-05	0.000611512		0.488565	-1.03338	850.51	870.417	1168.97	1246.17	1284.44	1251.87	610.639	628.733	529.546	583.12	462.212	445.641	850.51	870.417	1168.97	1246.17	1284.44	1251.87	610.639	628.733	529.546	583.12	462.212	445.641
Uox	P25688	>sp|P25688|URIC_MOUSE Uricase OS=Mus musculus OX=10090 GN=Uox PE=1 SV=2	0.532842	42.4665	0.00425322	0.00875988	0.00341479	79.698	6.31647	0.532842	0.532842	0.532842	0.532842	0.532842	0.532842	46.6867	0.532842	52.1069	50.2787	54.8354	50.3582							46.6867		52.1069	50.2787	54.8354	50.3582
Ezr	P26040	>sp|P26040|EZRI_MOUSE Ezrin OS=Mus musculus OX=10090 GN=Ezr PE=1 SV=3	1601.9	2088.08	7.78571e-07	3.76341e-05		1.3035	0.382389	1480.75	1548.95	1644.88	1530.63	1709.31	1696.9	2155.32	2020.76	2068.55	2044	2154.31	2085.52	1480.75	1548.95	1644.88	1530.63	1709.31	1696.9	2155.32	2020.76	2068.55	2044	2154.31	2085.52
Cyp17a1	P27786	>sp|P27786|CP17A_MOUSE Steroid 17-alpha-hydroxylase/17,20 lyase OS=Mus musculus OX=10090 GN=Cyp17a1 PE=1 SV=1	85.8408	118.378	0.000698154	0.00277497		1.37905	0.463671	96.6367	107.934	75.5209	68.4678	85.36	81.1255	126.984	122.05	110.618	106.398	124.382	119.839	96.6367	107.934	75.5209	68.4678	85.36	81.1255	126.984	122.05	110.618	106.398	124.382	119.839
Adss1	P28650	>sp|P28650|PURA1_MOUSE Adenylosuccinate synthetase isozyme 1 OS=Mus musculus OX=10090 GN=Adss1 PE=1 SV=2	4586.56	2234.65	3.69967e-05	0.000438258		0.487216	-1.03737	4020.44	4117.74	4567.37	4369.54	5047.24	5397.05	2580.95	2422.55	2728.46	2773.29	1381.02	1521.61	4020.44	4117.74	4567.37	4369.54	5047.24	5397.05	2580.95	2422.55	2728.46	2773.29	1381.02	1521.61
Camk2b	P28652	>sp|P28652|KCC2B_MOUSE Calcium/calmodulin-dependent protein kinase type II subunit beta OS=Mus musculus OX=10090 GN=Camk2b PE=1 SV=2	1481.03	1110.68	3.16483e-07	2.28854e-05		0.749937	-0.415158	1495.91	1524.71	1505.53	1512.32	1402.92	1444.79	1031.61	1076.97	1131.07	1072.84	1186.45	1165.13	1495.91	1524.71	1505.53	1512.32	1402.92	1444.79	1031.61	1076.97	1131.07	1072.84	1186.45	1165.13
Mug2	P28666	>sp|P28666|MUG2_MOUSE Murinoglobulin-2 OS=Mus musculus OX=10090 GN=Mug2 PE=1 SV=2	1187.46	2619.86	9.83287e-05	0.000784263		2.20627	1.14161	1257.88	1186.8	1164.88	1679.25	814.538	1021.41	2251.56	1832.57	3103.41	2865.87	2964.08	2701.65	1257.88	1186.8	1164.88	1679.25	814.538	1021.41	2251.56	1832.57	3103.41	2865.87	2964.08	2701.65
Marcksl1	P28667	>sp|P28667|MRP_MOUSE MARCKS-related protein OS=Mus musculus OX=10090 GN=Marcksl1 PE=1 SV=2	250.37	545.769	0.000302488	0.00159218		2.17985	1.12423	274.388	277.954	220.755	192.644	207.452	329.027	520.068	317.177	586.671	554.954	628.383	667.357	274.388	277.954	220.755	192.644	207.452	329.027	520.068	317.177	586.671	554.954	628.383	667.357
Rxrb	P28704	>sp|P28704|RXRB_MOUSE Retinoic acid receptor RXR-beta OS=Mus musculus OX=10090 GN=Rxrb PE=1 SV=2	29.8835	90.9908	0.00148043	0.00450726	0.0455003	3.04485	1.60637	0.532842	55.4477	0.532842	64.5335	57.7213	0.532842	88.6141	81.949	96.3917	113.118	85.6466	80.2254		55.4477		64.5335	57.7213		88.6141	81.949	96.3917	113.118	85.6466	80.2254
Dpp4	P28843	>sp|P28843|DPP4_MOUSE Dipeptidyl peptidase 4 OS=Mus musculus OX=10090 GN=Dpp4 PE=1 SV=3	828.319	590.845	3.37275e-05	0.000415773		0.713306	-0.487406	782.844	749.565	840.696	809.77	904.91	882.131	669.746	653.515	536.851	541.938	569.465	573.557	782.844	749.565	840.696	809.77	904.91	882.131	669.746	653.515	536.851	541.938	569.465	573.557
Gnb4	P29387	>sp|P29387|GBB4_MOUSE Guanine nucleotide-binding protein subunit beta-4 OS=Mus musculus OX=10090 GN=Gnb4 PE=1 SV=4	161.186	119.156	3.60595e-05	0.000431994		0.739242	-0.435882	161.846	144.648	156.549	171.36	168.876	163.838	106.344	120.773	137.87	115.389	123.221	111.336	161.846	144.648	156.549	171.36	168.876	163.838	106.344	120.773	137.87	115.389	123.221	111.336
Hexa	P29416	>sp|P29416|HEXA_MOUSE Beta-hexosaminidase subunit alpha OS=Mus musculus OX=10090 GN=Hexa PE=1 SV=2	1359.56	1021.97	0.000175641	0.00114343		0.751688	-0.411794	1290.55	1186.58	1362.22	1515.34	1400.35	1402.35	1054.4	1160.48	985.511	910.779	1062.2	958.443	1290.55	1186.58	1362.22	1515.34	1400.35	1402.35	1054.4	1160.48	985.511	910.779	1062.2	958.443
Vcam1	P29533	>sp|P29533|VCAM1_MOUSE Vascular cell adhesion protein 1 OS=Mus musculus OX=10090 GN=Vcam1 PE=1 SV=1	67.3596	86.9348	0.000791824	0.00300706		1.29061	0.36805	76.8477	62.9488	74.6595	68.9037	58.3393	62.4588	94.9882	77.9853	93.3764	86.4534	88.9617	79.844	76.8477	62.9488	74.6595	68.9037	58.3393	62.4588	94.9882	77.9853	93.3764	86.4534	88.9617	79.844
Vtn	P29788	>sp|P29788|VTNC_MOUSE Vitronectin OS=Mus musculus OX=10090 GN=Vtn PE=1 SV=2	861.5	1445.24	0.000431187	0.00203502		1.67759	0.746389	1062.06	995.926	884.712	902.572	574.691	749.035	1061.79	1519.41	1545.93	1699.39	1451.11	1393.83	1062.06	995.926	884.712	902.572	574.691	749.035	1061.79	1519.41	1545.93	1699.39	1451.11	1393.83
Dct	P29812	>sp|P29812|TYRP2_MOUSE L-dopachrome tautomerase OS=Mus musculus OX=10090 GN=Dct PE=1 SV=2	45.8987	193.85	0.000329577	0.00169367	0.121335	4.22344	2.07842	45.8628	38.1208	0.532842	0.532842	89.2858	101.057	138.706	155.899	178.541	170.447	258.756	260.754	45.8628	38.1208			89.2858	101.057	138.706	155.899	178.541	170.447	258.756	260.754
Fkbp4	P30416	>sp|P30416|FKBP4_MOUSE Peptidyl-prolyl cis-trans isomerase FKBP4 OS=Mus musculus OX=10090 GN=Fkbp4 PE=1 SV=5	545.648	840.403	1.71348e-07	1.60131e-05		1.54019	0.62311	529.727	542.796	527.261	515.895	570.519	587.691	810.861	770.325	889.806	897.702	856.364	817.359	529.727	542.796	527.261	515.895	570.519	587.691	810.861	770.325	889.806	897.702	856.364	817.359
Gna14	P30677	>sp|P30677|GNA14_MOUSE Guanine nucleotide-binding protein subunit alpha-14 OS=Mus musculus OX=10090 GN=Gna14 PE=1 SV=2	299.093	208.995	0.000744403	0.00289221		0.698762	-0.517128	286.69	264.121	296.618	353.473	299.545	294.112	173.581	156.576	215.551	237.005	231.155	240.101	286.69	264.121	296.618	353.473	299.545	294.112	173.581	156.576	215.551	237.005	231.155	240.101
Saa4	P31532	>sp|P31532|SAA4_MOUSE Serum amyloid A-4 protein OS=Mus musculus OX=10090 GN=Saa4 PE=1 SV=2	232.385	430.741	0.000435263	0.00204755		1.85357	0.890303	246.592	269.192	220.867	233.821	214.406	209.432	376.694	369.32	500.651	528.112	412.751	396.916	246.592	269.192	220.867	233.821	214.406	209.432	376.694	369.32	500.651	528.112	412.751	396.916
Cyp2f2	P33267	>sp|P33267|CP2F2_MOUSE Cytochrome P450 2F2 OS=Mus musculus OX=10090 GN=Cyp2f2 PE=1 SV=1	4020.14	2129.06	0.000104351	0.000816136		0.529598	-0.917029	3175.14	3443.82	4017.3	4028.08	4747.07	4709.43	2714.46	2532.85	1840.78	1870	1967.71	1848.57	3175.14	3443.82	4017.3	4028.08	4747.07	4709.43	2714.46	2532.85	1840.78	1870	1967.71	1848.57
Apoc1	P34928	>sp|P34928|APOC1_MOUSE Apolipoprotein C-I OS=Mus musculus OX=10090 GN=Apoc1 PE=1 SV=1	207.836	714.631	0.000265074	0.00145738		3.43843	1.78175	114.618	95.7033	238.537	337.373	261.319	199.467	733.312	675.859	738.421	1088.42	536.987	514.789	114.618	95.7033	238.537	337.373	261.319	199.467	733.312	675.859	738.421	1088.42	536.987	514.789
Stfa2	P35174	>sp|P35174|CYT2_MOUSE Stefin-2 OS=Mus musculus OX=10090 GN=Stfa2 PE=3 SV=2	5.77381	51.0207	0.00577862	0.0108746	0.0209213	8.83657	3.14349	0.532842	31.9787	0.532842	0.532842	0.532842	0.532842	31.5653	0.532842	68.079	71.4917	71.8305	62.625		31.9787					31.5653		68.079	71.4917	71.8305	62.625
Reg3b	P35230	>sp|P35230|REG3B_MOUSE Regenerating islet-derived protein 3-beta OS=Mus musculus OX=10090 GN=Reg3b PE=1 SV=1	20.5299	43.6457	0.0488998	0.0484527	0.0455003	2.12596	1.08811	36.7088	0.532842	34.3669	0.532842	50.5052	0.532842	58.6691	55.0453	40.6626	43.1633	34.5672	29.7668	36.7088		34.3669		50.5052		58.6691	55.0453	40.6626	43.1633	34.5672	29.7668
Pdha1	P35486	>sp|P35486|ODPA_MOUSE Pyruvate dehydrogenase E1 component subunit alpha, somatic form, mitochondrial OS=Mus musculus OX=10090 GN=Pdha1 PE=1 SV=1	2432.43	1647.63	9.61264e-05	0.000774175		0.67736	-0.562006	2280.51	2306.01	2291	2259.61	2748.62	2708.82	1418.78	1382.58	1863.04	1826.72	1736	1658.64	2280.51	2306.01	2291	2259.61	2748.62	2708.82	1418.78	1382.58	1863.04	1826.72	1736	1658.64
Hal	P35492	>sp|P35492|HUTH_MOUSE Histidine ammonia-lyase OS=Mus musculus OX=10090 GN=Hal PE=1 SV=1	2613.89	2002.96	4.15206e-05	0.000466624		0.766277	-0.384063	2679.37	2662.7	2398.53	2503.64	2731.69	2707.42	1973.22	2036.6	1806.92	1816.84	2200.6	2183.61	2679.37	2662.7	2398.53	2503.64	2731.69	2707.42	1973.22	2036.6	1806.92	1816.84	2200.6	2183.61
Fbl	P35550	>sp|P35550|FBRL_MOUSE rRNA 2'-O-methyltransferase fibrillarin OS=Mus musculus OX=10090 GN=Fbl PE=1 SV=2	1808.04	2379.38	9.55038e-06	0.000182027		1.316	0.396157	1746.66	1721.27	1660.78	1800.3	2058.38	1860.87	2256.43	2352.97	2347.96	2345.91	2429.42	2543.58	1746.66	1721.27	1660.78	1800.3	2058.38	1860.87	2256.43	2352.97	2347.96	2345.91	2429.42	2543.58
Ptpn12	P35831	>sp|P35831|PTN12_MOUSE Tyrosine-protein phosphatase non-receptor type 12 OS=Mus musculus OX=10090 GN=Ptpn12 PE=1 SV=3	177.131	216.449	9.65104e-06	0.000183117		1.22197	0.28921	185.073	167.87	181.117	174.293	173.718	180.716	206.814	234.146	207.435	215.261	218.986	216.054	185.073	167.87	181.117	174.293	173.718	180.716	206.814	234.146	207.435	215.261	218.986	216.054
Acsl1	P41216	>sp|P41216|ACSL1_MOUSE Long-chain-fatty-acid--CoA ligase 1 OS=Mus musculus OX=10090 GN=Acsl1 PE=1 SV=2	2865.16	1694.65	7.31629e-08	8.9238e-06		0.591469	-0.757624	2778.08	2683.02	2953.8	2751.21	2991.58	3033.25	1671.5	1630.57	1810.87	1911.65	1494.84	1648.49	2778.08	2683.02	2953.8	2751.21	2991.58	3033.25	1671.5	1630.57	1810.87	1911.65	1494.84	1648.49
Cd63	P41731	>sp|P41731|CD63_MOUSE CD63 antigen OS=Mus musculus OX=10090 GN=Cd63 PE=1 SV=2	1003.71	720.241	6.52018e-06	0.000143939		0.717581	-0.478786	958.363	988.571	985.79	1044.89	1069.44	975.181	681.809	668.426	672.928	687.011	832.266	779.007	958.363	988.571	985.79	1044.89	1069.44	975.181	681.809	668.426	672.928	687.011	832.266	779.007
Eci1	P42125	>sp|P42125|ECI1_MOUSE Enoyl-CoA delta isomerase 1, mitochondrial OS=Mus musculus OX=10090 GN=Eci1 PE=1 SV=2	3701.3	2154	1.46332e-08	2.705e-06		0.581957	-0.781016	3838.64	3509.44	3776.5	3561.03	3882.94	3639.25	2124.7	2217.59	2273.19	2383.46	2004.45	1920.58	3838.64	3509.44	3776.5	3561.03	3882.94	3639.25	2124.7	2217.59	2273.19	2383.46	2004.45	1920.58
Lifr	P42703	>sp|P42703|LIFR_MOUSE Leukemia inhibitory factor receptor OS=Mus musculus OX=10090 GN=Lifr PE=1 SV=1	229.912	473.615	0.000165602	0.00110372		2.05999	1.04263	329.801	345.74	171.314	187.595	181.546	163.477	483.163	512.149	511.253	532.032	412.064	391.029	329.801	345.74	171.314	187.595	181.546	163.477	483.163	512.149	511.253	532.032	412.064	391.029
Msh2	P43247	>sp|P43247|MSH2_MOUSE DNA mismatch repair protein Msh2 OS=Mus musculus OX=10090 GN=Msh2 PE=1 SV=1	126.032	170.137	0.000812952	0.00305947		1.34996	0.432916	116.852	126.083	118.019	113.457	133.694	148.084	149.468	154.299	171.207	161.961	197.76	186.129	116.852	126.083	118.019	113.457	133.694	148.084	149.468	154.299	171.207	161.961	197.76	186.129
Akr1b1	P45376	>sp|P45376|ALDR_MOUSE Aldo-keto reductase family 1 member B1 OS=Mus musculus OX=10090 GN=Akr1b1 PE=1 SV=3	5540.73	3773.36	9.82639e-07	4.26169e-05		0.681022	-0.554226	5485.25	5591.16	5783.33	5598.17	5313.72	5472.74	3788.38	4166.61	3953.54	4078.64	3468.39	3184.61	5485.25	5591.16	5783.33	5598.17	5313.72	5472.74	3788.38	4166.61	3953.54	4078.64	3468.39	3184.61
Fkbp2	P45878	>sp|P45878|FKBP2_MOUSE Peptidyl-prolyl cis-trans isomerase FKBP2 OS=Mus musculus OX=10090 GN=Fkbp2 PE=1 SV=1	210.205	255.198	0.000899248	0.00326503		1.21404	0.279821	190.07	218.441	232.584	202.522	224.562	193.054	244.383	246.498	241.473	247.701	276.062	275.075	190.07	218.441	232.584	202.522	224.562	193.054	244.383	246.498	241.473	247.701	276.062	275.075
Acadm	P45952	>sp|P45952|ACADM_MOUSE Medium-chain specific acyl-CoA dehydrogenase, mitochondrial OS=Mus musculus OX=10090 GN=Acadm PE=1 SV=1	2800.38	1757.37	1.8804e-06	6.46819e-05		0.627548	-0.672202	2699.44	2677.48	2799.54	2720	2908.44	2997.37	2082.6	1756.48	1888.92	1804.28	1554.15	1457.8	2699.44	2677.48	2799.54	2720	2908.44	2997.37	2082.6	1756.48	1888.92	1804.28	1554.15	1457.8
Cryz	P47199	>sp|P47199|QOR_MOUSE Quinone oxidoreductase OS=Mus musculus OX=10090 GN=Cryz PE=1 SV=1	332.396	267.472	7.70611e-05	0.00067786		0.804678	-0.313516	307.551	348.473	346.014	344.593	308.524	339.221	287.142	282.29	253.481	249.291	258.793	273.835	307.551	348.473	346.014	344.593	308.524	339.221	287.142	282.29	253.481	249.291	258.793	273.835
Pla2g4a	P47713	>sp|P47713|PA24A_MOUSE Cytosolic phospholipase A2 OS=Mus musculus OX=10090 GN=Pla2g4a PE=1 SV=1	192.363	231.15	8.64295e-05	0.000727312		1.20163	0.264995	190.149	187.432	176.879	184.677	201.816	213.225	241.977	230.926	227.894	235.54	230.76	219.802	190.149	187.432	176.879	184.677	201.816	213.225	241.977	230.926	227.894	235.54	230.76	219.802
Aldh3a1	P47739	>sp|P47739|AL3A1_MOUSE Aldehyde dehydrogenase, dimeric NADP-preferring OS=Mus musculus OX=10090 GN=Aldh3a1 PE=1 SV=2	4706.3	2054.32	4.94328e-05	0.000509818		0.436503	-1.19594	3764.09	3541.18	5573.58	5604.42	4971.36	4783.21	2582.11	2508.25	1849.1	1809.15	1806.74	1770.54	3764.09	3541.18	5573.58	5604.42	4971.36	4783.21	2582.11	2508.25	1849.1	1809.15	1806.74	1770.54
Capza2	P47754	>sp|P47754|CAZA2_MOUSE F-actin-capping protein subunit alpha-2 OS=Mus musculus OX=10090 GN=Capza2 PE=1 SV=3	4025.35	2876.37	1.6181e-05	0.000261028		0.714564	-0.484866	3875.52	3714.75	4283.88	4472.4	3848.03	3957.54	2869.94	3107.99	2903.11	3030.26	2877.86	2469.07	3875.52	3714.75	4283.88	4472.4	3848.03	3957.54	2869.94	3107.99	2903.11	3030.26	2877.86	2469.07
Pfkm	P47857	>sp|P47857|PFKAM_MOUSE ATP-dependent 6-phosphofructokinase, muscle type OS=Mus musculus OX=10090 GN=Pfkm PE=1 SV=3	16672	9263.08	0.000185241	0.00117973		0.555606	-0.847867	15663.9	15444.3	17634.1	18265.6	16242.5	16781.9	10610	11176.2	11615.7	11222.9	5708.74	5245	15663.9	15444.3	17634.1	18265.6	16242.5	16781.9	10610	11176.2	11615.7	11222.9	5708.74	5245
Crat	P47934	>sp|P47934|CACP_MOUSE Carnitine O-acetyltransferase OS=Mus musculus OX=10090 GN=Crat PE=1 SV=3	1506.74	965.583	4.1625e-09	1.41747e-06		0.640845	-0.641953	1449.33	1436.89	1534.96	1463.17	1588.21	1567.85	995.097	943.193	981.713	991.201	955.843	926.453	1449.33	1436.89	1534.96	1463.17	1588.21	1567.85	995.097	943.193	981.713	991.201	955.843	926.453
Slc25a4	P48962	>sp|P48962|ADT1_MOUSE ADP/ATP translocase 1 OS=Mus musculus OX=10090 GN=Slc25a4 PE=1 SV=4	21183	13915.4	0.000477097	0.00217243		0.656914	-0.606223	18810.2	18385.8	19680.6	21044.4	22790.6	26386.6	14491.7	16168.9	13715.7	15163	12830.8	11122.4	18810.2	18385.8	19680.6	21044.4	22790.6	26386.6	14491.7	16168.9	13715.7	15163	12830.8	11122.4
Ivl	P48997	>sp|P48997|INVO_MOUSE Involucrin OS=Mus musculus OX=10090 GN=Ivl PE=1 SV=1	638.374	913.641	1.97772e-06	6.67127e-05		1.4312	0.517226	635.25	654.644	677.14	661.437	573.596	628.174	908.327	917.942	830.995	869.722	965.373	989.485	635.25	654.644	677.14	661.437	573.596	628.174	908.327	917.942	830.995	869.722	965.373	989.485
Hnrnpa1	P49312	>sp|P49312|ROA1_MOUSE Heterogeneous nuclear ribonucleoprotein A1 OS=Mus musculus OX=10090 GN=Hnrnpa1 PE=1 SV=2	1725	2548.39	1.24632e-05	0.000217399		1.47733	0.56299	1817.61	1812.95	1611.4	1486.54	1763.24	1858.25	2316.32	2412.5	2410.65	2569.76	2852.24	2728.87	1817.61	1812.95	1611.4	1486.54	1763.24	1858.25	2316.32	2412.5	2410.65	2569.76	2852.24	2728.87
Ppm1a	P49443	>sp|P49443|PPM1A_MOUSE Protein phosphatase 1A OS=Mus musculus OX=10090 GN=Ppm1a PE=1 SV=1	223.395	179.348	0.000710307	0.0028063		0.802826	-0.31684	220.021	256.563	232.394	218.829	211.531	201.034	197.838	187.664	165.817	175.222	173.007	176.539	220.021	256.563	232.394	218.829	211.531	201.034	197.838	187.664	165.817	175.222	173.007	176.539
Mcm5	P49718	>sp|P49718|MCM5_MOUSE DNA replication licensing factor MCM5 OS=Mus musculus OX=10090 GN=Mcm5 PE=1 SV=2	205.366	325.921	0.000675606	0.00271583		1.58702	0.666325	174.036	179.455	176.944	148.366	267.262	286.131	305.405	302.851	318.749	332.31	332.706	363.503	174.036	179.455	176.944	148.366	267.262	286.131	305.405	302.851	318.749	332.31	332.706	363.503
Bckdha	P50136	>sp|P50136|ODBA_MOUSE 2-oxoisovalerate dehydrogenase subunit alpha, mitochondrial OS=Mus musculus OX=10090 GN=Bckdha PE=1 SV=1	250.061	190.552	0.000315785	0.0016426		0.762022	-0.392095	233.1	229.388	276.156	269.45	251.413	240.858	175.886	188.364	171.974	179.185	209.462	218.44	233.1	229.388	276.156	269.45	251.413	240.858	175.886	188.364	171.974	179.185	209.462	218.44
Arsb	P50429	>sp|P50429|ARSB_MOUSE Arylsulfatase B OS=Mus musculus OX=10090 GN=Arsb PE=1 SV=3	451.392	343.95	5.10322e-05	0.000517699		0.761975	-0.392184	435.365	421.349	480.853	463.447	460.657	446.682	377.822	355.723	302.582	308.305	342.567	376.698	435.365	421.349	480.853	463.447	460.657	446.682	377.822	355.723	302.582	308.305	342.567	376.698
Shmt1	P50431	>sp|P50431|GLYC_MOUSE Serine hydroxymethyltransferase, cytosolic OS=Mus musculus OX=10090 GN=Shmt1 PE=1 SV=3	358.397	467.927	2.94286e-05	0.000383267		1.30561	0.384725	331.006	365.012	339.44	335.401	395.755	383.768	468.478	468.486	440.073	439.16	502.226	489.138	331.006	365.012	339.44	335.401	395.755	383.768	468.478	468.486	440.073	439.16	502.226	489.138
Krt6a	P50446	>sp|P50446|K2C6A_MOUSE Keratin, type II cytoskeletal 6A OS=Mus musculus OX=10090 GN=Krt6a PE=1 SV=3	6451.63	13978.2	1.58332e-08	2.78288e-06		2.16661	1.11544	5623.54	5484.53	6271.27	6993.34	7168.6	7168.5	14954.6	15110	13389.9	13247.6	13644.7	13522.1	5623.54	5484.53	6271.27	6993.34	7168.6	7168.5	14954.6	15110	13389.9	13247.6	13644.7	13522.1
Acadl	P51174	>sp|P51174|ACADL_MOUSE Long-chain specific acyl-CoA dehydrogenase, mitochondrial OS=Mus musculus OX=10090 GN=Acadl PE=1 SV=2	2429.82	1801.54	3.82763e-06	0.00010288		0.741432	-0.431613	2566.32	2521.99	2223.57	2492.81	2382.85	2391.35	1733.65	1610.97	1866.14	1865.69	1932.48	1800.33	2566.32	2521.99	2223.57	2492.81	2382.85	2391.35	1733.65	1610.97	1866.14	1865.69	1932.48	1800.33
Gla	P51569	>sp|P51569|AGAL_MOUSE Alpha-galactosidase A OS=Mus musculus OX=10090 GN=Gla PE=1 SV=1	116.123	167.113	3.71032e-05	0.000438961		1.4391	0.525172	109.671	120.637	93.2023	119.184	130.159	123.885	183.101	174.557	150.899	165.59	155.756	172.777	109.671	120.637	93.2023	119.184	130.159	123.885	183.101	174.557	150.899	165.59	155.756	172.777
Cav3	P51637	>sp|P51637|CAV3_MOUSE Caveolin-3 OS=Mus musculus OX=10090 GN=Cav3 PE=1 SV=1	273.72	166.2	0.000769542	0.00295375		0.607191	-0.719778	259.155	267.251	298.297	306.735	266.967	243.915	202.772	236.293	184.691	140.668	105.812	126.966	259.155	267.251	298.297	306.735	266.967	243.915	202.772	236.293	184.691	140.668	105.812	126.966
Polr1c	P52432	>sp|P52432|RPAC1_MOUSE DNA-directed RNA polymerases I and III subunit RPAC1 OS=Mus musculus OX=10090 GN=Polr1c PE=1 SV=3	232.303	328.024	9.95845e-05	0.000789929		1.41205	0.497793	216.394	222.409	200.81	226.1	271.864	256.243	292.013	356.445	331.426	302.45	356.789	329.024	216.394	222.409	200.81	226.1	271.864	256.243	292.013	356.445	331.426	302.45	356.789	329.024
Pkm	P52480	>sp|P52480|KPYM_MOUSE Pyruvate kinase PKM OS=Mus musculus OX=10090 GN=Pkm PE=1 SV=4	22638.2	17200.2	0.000525478	0.0023097		0.759786	-0.396335	20903.9	21671.7	24797.6	24915.9	21479.7	22060.6	17138.3	17262.3	19260.9	19565.7	15268.3	14705.8	20903.9	21671.7	24797.6	24915.9	21479.7	22060.6	17138.3	17262.3	19260.9	19565.7	15268.3	14705.8
Ndufs6	P52503	>sp|P52503|NDUS6_MOUSE NADH dehydrogenase [ubiquinone] iron-sulfur protein 6, mitochondrial OS=Mus musculus OX=10090 GN=Ndufs6 PE=1 SV=2	976.466	500.073	4.15601e-05	0.000466859		0.512125	-0.965431	913.812	1029.8	965.054	847.756	1062.5	1039.87	332.888	350.683	707.812	615.977	475.065	518.014	913.812	1029.8	965.054	847.756	1062.5	1039.87	332.888	350.683	707.812	615.977	475.065	518.014
Upp1	P52624	>sp|P52624|UPP1_MOUSE Uridine phosphorylase 1 OS=Mus musculus OX=10090 GN=Upp1 PE=1 SV=2	200.095	547.72	2.84517e-06	8.57234e-05		2.7373	1.45275	255.652	300.46	135.02	144.035	192.815	172.589	586.762	500.443	549.183	644.719	466.516	538.699	255.652	300.46	135.02	144.035	192.815	172.589	586.762	500.443	549.183	644.719	466.516	538.699
Cpt2	P52825	>sp|P52825|CPT2_MOUSE Carnitine O-palmitoyltransferase 2, mitochondrial OS=Mus musculus OX=10090 GN=Cpt2 PE=1 SV=2	1163.2	916.765	8.57328e-07	3.96867e-05		0.788138	-0.343481	1196.46	1165.05	1148.24	1200.74	1146.58	1122.17	901.54	1000.92	881.815	944.695	885.446	886.173	1196.46	1165.05	1148.24	1200.74	1146.58	1122.17	901.54	1000.92	881.815	944.695	885.446	886.173
Sult1a1	P52840	>sp|P52840|ST1A1_MOUSE Sulfotransferase 1A1 OS=Mus musculus OX=10090 GN=Sult1a1 PE=1 SV=1	351.226	254.103	2.83194e-05	0.000374274		0.723474	-0.466986	309.286	340.865	351.408	361.563	361.212	383.022	268.697	247.289	235.757	281.703	265.962	225.21	309.286	340.865	351.408	361.563	361.212	383.022	268.697	247.289	235.757	281.703	265.962	225.21
Tia1	P52912	>sp|P52912|TIA1_MOUSE Cytotoxic granule associated RNA binding protein TIA1 OS=Mus musculus OX=10090 GN=Tia1 PE=1 SV=1	86.2613	151.149	0.000278944	0.00150469		1.75222	0.809185	89.0887	91.3371	75.3783	79.8039	87.6513	94.3084	142.943	140.821	138.103	134.81	162.166	188.049	89.0887	91.3371	75.3783	79.8039	87.6513	94.3084	142.943	140.821	138.103	134.81	162.166	188.049
Arnt	P53762	>sp|P53762|ARNT_MOUSE Aryl hydrocarbon receptor nuclear translocator OS=Mus musculus OX=10090 GN=Arnt PE=1 SV=3	0.532842	49.0343	0.000587132	0.00247141	0.000532006	92.0241	6.52394	0.532842	0.532842	0.532842	0.532842	0.532842	0.532842	57.4126	68.8023	25.4282	51.6715	37.1574	53.7338							57.4126	68.8023	25.4282	51.6715	37.1574	53.7338
Idh2	P54071	>sp|P54071|IDHP_MOUSE Isocitrate dehydrogenase [NADP], mitochondrial OS=Mus musculus OX=10090 GN=Idh2 PE=1 SV=3	10883.8	7502.62	0.000110225	0.000847433		0.689336	-0.53672	11117.9	10959.2	10807.6	10753.7	10701.6	10962.9	7914.62	8175.96	7512.03	8355.52	6649.78	6407.8	11117.9	10959.2	10807.6	10753.7	10701.6	10962.9	7914.62	8175.96	7512.03	8355.52	6649.78	6407.8
Dnajc2	P54103	>sp|P54103|DNJC2_MOUSE DnaJ homolog subfamily C member 2 OS=Mus musculus OX=10090 GN=Dnajc2 PE=1 SV=2	63.8279	93.0549	0.000211342	0.00127087		1.4579	0.543894	74.2674	58.1474	59.019	60.0275	65.916	65.5901	85.7222	85.7763	80.5174	95.0781	109.601	101.634	74.2674	58.1474	59.019	60.0275	65.916	65.5901	85.7222	85.7763	80.5174	95.0781	109.601	101.634
Msh6	P54276	>sp|P54276|MSH6_MOUSE DNA mismatch repair protein Msh6 OS=Mus musculus OX=10090 GN=Msh6 PE=1 SV=3	209.978	268.131	0.000770825	0.00295685		1.27695	0.352704	215.851	181.379	228.116	185.835	223.591	225.094	250.655	265.535	245.494	259.913	301.158	286.035	215.851	181.379	228.116	185.835	223.591	225.094	250.655	265.535	245.494	259.913	301.158	286.035
Ephb3	P54754	>sp|P54754|EPHB3_MOUSE Ephrin type-B receptor 3 OS=Mus musculus OX=10090 GN=Ephb3 PE=1 SV=2	112.611	172.491	1.02901e-05	0.000189816		1.53175	0.61518	131.462	102.102	103.794	103.48	113.483	121.343	175.55	164.815	153.953	168.723	194.243	177.663	131.462	102.102	103.794	103.48	113.483	121.343	175.55	164.815	153.953	168.723	194.243	177.663
Adsl	P54822	>sp|P54822|PUR8_MOUSE Adenylosuccinate lyase OS=Mus musculus OX=10090 GN=Adsl PE=1 SV=2	1632.2	1288.9	0.000242413	0.00137604		0.789673	-0.340673	1542.68	1679.69	1716.14	1626.71	1601.88	1626.11	1424.29	1288.61	1363.16	1410.34	1162.11	1084.92	1542.68	1679.69	1716.14	1626.71	1601.88	1626.11	1424.29	1288.61	1363.16	1410.34	1162.11	1084.92
Hmgcs2	P54869	>sp|P54869|HMCS2_MOUSE Hydroxymethylglutaryl-CoA synthase, mitochondrial OS=Mus musculus OX=10090 GN=Hmgcs2 PE=1 SV=2	445.38	322.826	6.61752e-05	0.000614457		0.724832	-0.464281	410.878	417.523	479.982	502.552	426.438	434.906	309.552	366.067	328.566	338.265	301.3	293.204	410.878	417.523	479.982	502.552	426.438	434.906	309.552	366.067	328.566	338.265	301.3	293.204
Acyp2	P56375	>sp|P56375|ACYP2_MOUSE Acylphosphatase-2 OS=Mus musculus OX=10090 GN=Acyp2 PE=1 SV=2	491.508	265.381	0.00012427	0.000918133		0.539933	-0.889147	474.658	415.598	548.087	589.919	478.897	441.886	222.896	180.782	336.468	285.242	335.166	231.733	474.658	415.598	548.087	589.919	478.897	441.886	222.896	180.782	336.468	285.242	335.166	231.733
Cox7a1	P56392	>sp|P56392|CX7A1_MOUSE Cytochrome c oxidase subunit 7A1, mitochondrial OS=Mus musculus OX=10090 GN=Cox7a1 PE=1 SV=1	3152.61	1778.82	0.000320493	0.00166017		0.564237	-0.825626	2757.66	3030.6	2696.69	3062.61	3646.79	3721.32	1911.27	1360.32	2217.02	2373	1440.15	1371.17	2757.66	3030.6	2696.69	3062.61	3646.79	3721.32	1911.27	1360.32	2217.02	2373	1440.15	1371.17
Cyb5a	P56395	>sp|P56395|CYB5_MOUSE Cytochrome b5 OS=Mus musculus OX=10090 GN=Cyb5a PE=1 SV=2	15783.6	9929.19	0.00059253	0.00248585		0.629084	-0.668676	13120.4	13496.8	19035	17779.9	16142.7	15126.7	9111.37	8072.33	9098.56	9206.81	12559.8	11526.3	13120.4	13496.8	19035	17779.9	16142.7	15126.7	9111.37	8072.33	9098.56	9206.81	12559.8	11526.3
Atp5f1b	P56480	>sp|P56480|ATPB_MOUSE ATP synthase subunit beta, mitochondrial OS=Mus musculus OX=10090 GN=Atp5f1b PE=1 SV=2	27456.2	20953.9	8.71241e-06	0.000172554		0.763175	-0.389914	25072.4	25690	28297.2	27900	29044.4	28733.1	21622.5	21270.7	21344.6	21300.2	21175.3	19010	25072.4	25690	28297.2	27900	29044.4	28733.1	21622.5	21270.7	21344.6	21300.2	21175.3	19010
Ctbp2	P56546	>sp|P56546|CTBP2_MOUSE C-terminal-binding protein 2 OS=Mus musculus OX=10090 GN=Ctbp2 PE=1 SV=2	142.961	191.998	1.90367e-05	0.000290328		1.34301	0.425471	157.314	134.11	138.654	128.767	153.448	145.472	186.611	177.441	203.309	182.374	198.889	203.364	157.314	134.11	138.654	128.767	153.448	145.472	186.611	177.441	203.309	182.374	198.889	203.364
St14	P56677	>sp|P56677|ST14_MOUSE Suppressor of tumorigenicity 14 protein homolog OS=Mus musculus OX=10090 GN=St14 PE=1 SV=2	102.83	217.006	1.33284e-07	1.36589e-05		2.11033	1.07747	99.3014	101.247	110.004	76.6266	119.997	109.805	206.829	209.842	215.817	204.087	246.624	218.836	99.3014	101.247	110.004	76.6266	119.997	109.805	206.829	209.842	215.817	204.087	246.624	218.836
Lad1	P57016	>sp|P57016|LAD1_MOUSE Ladinin-1 OS=Mus musculus OX=10090 GN=Lad1 PE=1 SV=1	219.947	273.818	0.000899909	0.00326655		1.24493	0.316061	179.091	207.013	245.742	227.228	224.761	235.85	292.752	275.974	264.379	250.76	271.267	287.778	179.091	207.013	245.742	227.228	224.761	235.85	292.752	275.974	264.379	250.76	271.267	287.778
Ncstn	P57716	>sp|P57716|NICA_MOUSE Nicastrin OS=Mus musculus OX=10090 GN=Ncstn PE=1 SV=3	333.026	415.65	0.000528048	0.00231673		1.2481	0.319737	343.282	334.272	328.998	363.564	287.732	340.306	379.327	464.112	384.799	409.48	431.708	424.477	343.282	334.272	328.998	363.564	287.732	340.306	379.327	464.112	384.799	409.48	431.708	424.477
Tpm2	P58774	>sp|P58774|TPM2_MOUSE Tropomyosin beta chain OS=Mus musculus OX=10090 GN=Tpm2 PE=1 SV=1	23061.5	14908.7	0.000782842	0.00298571		0.646477	-0.629328	20080.7	20420.8	27910.7	27658.1	20748	21550.8	16449.9	15929.9	16222.3	16191.3	12669.5	11989.6	20080.7	20420.8	27910.7	27658.1	20748	21550.8	16449.9	15929.9	16222.3	16191.3	12669.5	11989.6
Ythdf1	P59326	>sp|P59326|YTHD1_MOUSE YTH domain-containing family protein 1 OS=Mus musculus OX=10090 GN=Ythdf1 PE=1 SV=1	167.252	237.28	0.000118202	0.000888275		1.4187	0.504568	157.73	177.78	161.878	145.776	160.831	199.518	265.77	249.16	207.493	246.534	221.098	233.627	157.73	177.78	161.878	145.776	160.831	199.518	265.77	249.16	207.493	246.534	221.098	233.627
Wdhd1	P59328	>sp|P59328|WDHD1_MOUSE WD repeat and HMG-box DNA-binding protein 1 OS=Mus musculus OX=10090 GN=Wdhd1 PE=1 SV=2	18.3551	52.6743	0.00443222	0.00901296	0.0455003	2.86973	1.52091	0.532842	41.9847	23.5721	0.532842	42.9755	0.532842	67.2361	50.8582	39.6735	61.6006	48.3964	48.281		41.9847	23.5721		42.9755		67.2361	50.8582	39.6735	61.6006	48.3964	48.281
Emilin3	P59900	>sp|P59900|EMIL3_MOUSE EMILIN-3 OS=Mus musculus OX=10090 GN=Emilin3 PE=2 SV=1	28.8599	0.532842	0.00496637	0.00976451	0.00341479	0.0184631	-5.75921	31.2221	28.0378	38.4792	38.9571	35.9304	0.532842	0.532842	0.532842	0.532842	0.532842	0.532842	0.532842	31.2221	28.0378	38.4792	38.9571	35.9304
Gabarapl2	P60521	>sp|P60521|GBRL2_MOUSE Gamma-aminobutyric acid receptor-associated protein-like 2 OS=Mus musculus OX=10090 GN=Gabarapl2 PE=1 SV=1	258.113	374.247	4.34848e-06	0.000110555		1.44993	0.535988	270.999	305.003	242.622	249.396	235.541	245.116	375.148	385.643	357.932	357.889	364.191	404.676	270.999	305.003	242.622	249.396	235.541	245.116	375.148	385.643	357.932	357.889	364.191	404.676
Actb	P60710	>sp|P60710|ACTB_MOUSE Actin, cytoplasmic 1 OS=Mus musculus OX=10090 GN=Actb PE=1 SV=1	24364.3	30575.1	1.69614e-05	0.000269365		1.25491	0.327589	22505.4	23431.9	25593.4	22620.7	26001.9	26032.7	30478.2	31264	29274.5	29906	32198.9	30329.2	22505.4	23431.9	25593.4	22620.7	26001.9	26032.7	30478.2	31264	29274.5	29906	32198.9	30329.2
Ensa	P60840	>sp|P60840|ENSA_MOUSE Alpha-endosulfine OS=Mus musculus OX=10090 GN=Ensa PE=1 SV=1	137.718	97.5491	0.00048926	0.00220786		0.708324	-0.497519	143.767	132.276	154.182	149.586	135.742	110.757	105.397	111.52	103.872	89.6006	79.8688	95.0361	143.767	132.276	154.182	149.586	135.742	110.757	105.397	111.52	103.872	89.6006	79.8688	95.0361
Eif4a1	P60843	>sp|P60843|IF4A1_MOUSE Eukaryotic initiation factor 4A-I OS=Mus musculus OX=10090 GN=Eif4a1 PE=1 SV=1	2291.04	3395.29	0.000200213	0.00123328		1.48199	0.567533	2278.99	2305.38	2129.4	2342.55	2425.35	2264.57	3157.74	3153.05	3438.81	3106.03	3907.84	3608.29	2278.99	2305.38	2129.4	2342.55	2425.35	2264.57	3157.74	3153.05	3438.81	3106.03	3907.84	3608.29
Lzts1	P60853	>sp|P60853|LZTS1_MOUSE Leucine zipper putative tumor suppressor 1 OS=Mus musculus OX=10090 GN=Lzts1 PE=2 SV=3	6.17472	30.1745	0.0158243	0.021917	0.0209213	4.88677	2.28888	0.532842	0.532842	0.532842	0.532842	0.532842	34.3841	37.1215	0.532842	31.2124	38.1075	39.6985	34.3741						34.3841	37.1215		31.2124	38.1075	39.6985	34.3741
Rps20	P60867	>sp|P60867|RS20_MOUSE Small ribosomal subunit protein uS10 OS=Mus musculus OX=10090 GN=Rps20 PE=1 SV=1	3526.47	5258.48	1.88685e-06	6.4819e-05		1.49115	0.576421	3651.08	3668.09	3278.16	3070.92	3767.83	3722.75	5136.45	5814.21	5251.88	5412.64	5058.19	4877.53	3651.08	3668.09	3278.16	3070.92	3767.83	3722.75	5136.45	5814.21	5251.88	5412.64	5058.19	4877.53
Polr2i	P60898	>sp|P60898|RPB9_MOUSE DNA-directed RNA polymerase II subunit RPB9 OS=Mus musculus OX=10090 GN=Polr2i PE=1 SV=1	237.718	325.561	0.000149943	0.00103784		1.36953	0.453681	247.534	250.272	226.346	211.293	248.545	242.315	310.541	268.854	340.778	323.1	354.802	355.293	247.534	250.272	226.346	211.293	248.545	242.315	310.541	268.854	340.778	323.1	354.802	355.293
Abce1	P61222	>sp|P61222|ABCE1_MOUSE ATP-binding cassette sub-family E member 1 OS=Mus musculus OX=10090 GN=Abce1 PE=1 SV=1	660.605	887.724	0.000239449	0.001365		1.3438	0.426322	673.922	670.402	643.484	627.96	685.515	662.349	809.536	806.824	884.87	945.015	969.258	910.84	673.922	670.402	643.484	627.96	685.515	662.349	809.536	806.824	884.87	945.015	969.258	910.84
Stx1b	P61264	>sp|P61264|STX1B_MOUSE Syntaxin-1B OS=Mus musculus OX=10090 GN=Stx1b PE=1 SV=1	56.5398	0.532842	0.000212541	0.00127481	0.000532006	0.0094242	-6.72941	49.0966	45.8309	78.8884	70.5163	48.0324	46.8742	0.532842	0.532842	0.532842	0.532842	0.532842	0.532842	49.0966	45.8309	78.8884	70.5163	48.0324	46.8742
Wdr5	P61965	>sp|P61965|WDR5_MOUSE WD repeat-containing protein 5 OS=Mus musculus OX=10090 GN=Wdr5 PE=1 SV=1	439.195	566.236	8.75159e-07	4.01275e-05		1.28926	0.366542	401.933	436.635	452.881	440.466	462.603	440.651	555.192	578.412	591.257	536.47	580.899	555.183	401.933	436.635	452.881	440.466	462.603	440.651	555.192	578.412	591.257	536.47	580.899	555.183
Ywhag	P61982	>sp|P61982|1433G_MOUSE 14-3-3 protein gamma OS=Mus musculus OX=10090 GN=Ywhag PE=1 SV=2	2391.25	1534.44	0.000160608	0.00108325		0.641689	-0.640053	2275.43	2290.63	2793.43	2690.14	2127.71	2170.19	1448.75	1338.91	1852	1779.82	1434.08	1353.09	2275.43	2290.63	2793.43	2690.14	2127.71	2170.19	1448.75	1338.91	1852	1779.82	1434.08	1353.09
Rps15a	P62245	>sp|P62245|RS15A_MOUSE Small ribosomal subunit protein uS8 OS=Mus musculus OX=10090 GN=Rps15a PE=1 SV=2	1629.57	2239.3	4.46276e-05	0.000484478		1.37417	0.458556	1476.92	1399.5	1537.86	1658.81	1955.61	1748.75	2139.1	2266.82	2273.09	2139.38	2299.09	2318.34	1476.92	1399.5	1537.86	1658.81	1955.61	1748.75	2139.1	2266.82	2273.09	2139.38	2299.09	2318.34
S100a3	P62818	>sp|P62818|S10A3_MOUSE Protein S100-A3 OS=Mus musculus OX=10090 GN=S100a3 PE=2 SV=1	89.1741	377.332	2.25413e-05	0.000323234	0.29627	4.2314	2.08114	89.071	76.2664	0.532842	187.478	99.7758	81.9204	299.625	273.341	387.75	419.248	453.634	430.393	89.071	76.2664		187.478	99.7758	81.9204	299.625	273.341	387.75	419.248	453.634	430.393
Rps3	P62908	>sp|P62908|RS3_MOUSE Small ribosomal subunit protein uS3 OS=Mus musculus OX=10090 GN=Rps3 PE=1 SV=1	3906.03	5293.2	8.37198e-05	0.000713455		1.35513	0.438435	3791.02	3884.4	3434.62	3370.66	4405.53	4549.95	5364.31	5017.57	5120.34	5178.06	5552.48	5526.43	3791.02	3884.4	3434.62	3370.66	4405.53	4549.95	5364.31	5017.57	5120.34	5178.06	5552.48	5526.43
Vamp2	P63044	>sp|P63044|VAMP2_MOUSE Vesicle-associated membrane protein 2 OS=Mus musculus OX=10090 GN=Vamp2 PE=1 SV=2	7.76029	43.06	0.0150307	0.0211534	0.0209213	5.54877	2.47217	0.532842	0.532842	0.532842	43.8975	0.532842	0.532842	70.0493	56.6967	46.4881	37.2811	47.3122	0.532842				43.8975			70.0493	56.6967	46.4881	37.2811	47.3122
Crnkl1	P63154	>sp|P63154|CRNL1_MOUSE Crooked neck-like protein 1 OS=Mus musculus OX=10090 GN=Crnkl1 PE=1 SV=1	241.402	301.845	0.000118912	0.000891822		1.25039	0.322374	260.536	251.339	235.177	207.397	245.496	248.465	282.182	285.221	301.92	322.503	313.386	305.861	260.536	251.339	235.177	207.397	245.496	248.465	282.182	285.221	301.92	322.503	313.386	305.861
Eif5a	P63242	>sp|P63242|IF5A1_MOUSE Eukaryotic translation initiation factor 5A-1 OS=Mus musculus OX=10090 GN=Eif5a PE=1 SV=2	615.062	862.653	0.000105104	0.000820207		1.40255	0.488047	579.119	565.878	732.612	615.386	571.051	626.327	868.182	754.527	784.847	919.153	921.094	928.111	579.119	565.878	732.612	615.386	571.051	626.327	868.182	754.527	784.847	919.153	921.094	928.111
Ppp3ca	P63328	>sp|P63328|PP2BA_MOUSE Protein phosphatase 3 catalytic subunit alpha OS=Mus musculus OX=10090 GN=Ppp3ca PE=1 SV=1	438.459	325.694	1.25432e-05	0.000218412		0.742815	-0.428925	445.885	455.274	410.516	437.414	457.035	424.631	303.162	284.732	338.934	320.558	368.718	338.06	445.885	455.274	410.516	437.414	457.035	424.631	303.162	284.732	338.934	320.558	368.718	338.06
Acta1	P68134	>sp|P68134|ACTS_MOUSE Actin, alpha skeletal muscle OS=Mus musculus OX=10090 GN=Acta1 PE=1 SV=1	191.855	123.568	0.000725031	0.00284375		0.64407	-0.634711	169.035	152.818	210.061	210.534	198.044	210.64	132.858	141.951	138.838	142.131	98.5338	87.0969	169.035	152.818	210.061	210.534	198.044	210.64	132.858	141.951	138.838	142.131	98.5338	87.0969
Tubb4b	P68372	>sp|P68372|TBB4B_MOUSE Tubulin beta-4B chain OS=Mus musculus OX=10090 GN=Tubb4b PE=1 SV=1	11697.8	14806.4	0.000910602	0.00329142		1.26574	0.339981	11524	11124.6	12746.6	13078.9	10401.4	11311.5	13364	13381.7	14961.9	14829.3	16636.7	15664.8	11524	11124.6	12746.6	13078.9	10401.4	11311.5	13364	13381.7	14961.9	14829.3	16636.7	15664.8
Sbds	P70122	>sp|P70122|SBDS_MOUSE Ribosome maturation protein SBDS OS=Mus musculus OX=10090 GN=Sbds PE=1 SV=4	109.892	143.453	0.00053145	0.00232599		1.3054	0.384489	111.616	110.354	109.41	108.92	106.87	112.182	132.547	138.984	147.369	148.518	132.633	160.665	111.616	110.354	109.41	108.92	106.87	112.182	132.547	138.984	147.369	148.518	132.633	160.665
Abcc9	P70170	>sp|P70170|ABCC9_MOUSE ATP-binding cassette sub-family C member 9 OS=Mus musculus OX=10090 GN=Abcc9 PE=1 SV=2	228.797	138.474	4.1741e-05	0.000467932		0.605227	-0.724451	222.732	194.803	246.29	240.123	222.703	246.128	152.2	159.437	160.593	143.272	99.5234	115.819	222.732	194.803	246.29	240.123	222.703	246.128	152.2	159.437	160.593	143.272	99.5234	115.819
Tead3	P70210	>sp|P70210|TEAD3_MOUSE Transcriptional enhancer factor TEF-5 OS=Mus musculus OX=10090 GN=Tead3 PE=1 SV=2	4.70019	80.1056	7.41695e-06	0.000156361	0.00341479	17.0431	4.09111	0.532842	25.5369	0.532842	0.532842	0.532842	0.532842	83.8619	77.2743	56.5866	60.3105	98.7127	103.887		25.5369					83.8619	77.2743	56.5866	60.3105	98.7127	103.887
Pdlim4	P70271	>sp|P70271|PDLI4_MOUSE PDZ and LIM domain protein 4 OS=Mus musculus OX=10090 GN=Pdlim4 PE=1 SV=3	92.6617	129.917	0.000252402	0.00141254		1.40206	0.487545	105.873	101.623	89.1366	96.5479	90.3133	72.4771	114.572	134.466	117.799	133.328	134.038	145.299	105.873	101.623	89.1366	96.5479	90.3133	72.4771	114.572	134.466	117.799	133.328	134.038	145.299
Il18	P70380	>sp|P70380|IL18_MOUSE Interleukin-18 OS=Mus musculus OX=10090 GN=Il18 PE=1 SV=2	71.9483	117.904	0.000789637	0.00300188		1.63873	0.712581	104.547	78.9724	58.9844	47.3133	79.5484	62.3245	101.632	127.322	102.221	127.02	126.56	122.671	104.547	78.9724	58.9844	47.3133	79.5484	62.3245	101.632	127.322	102.221	127.02	126.56	122.671
Tp53bp1	P70399	>sp|P70399|TP53B_MOUSE TP53-binding protein 1 OS=Mus musculus OX=10090 GN=Tp53bp1 PE=1 SV=3	102.115	125.882	0.000772067	0.00295984		1.23275	0.301884	115.501	110.241	94.5744	98.5485	90.8084	103.014	131.659	115.696	115.994	130.176	131.899	129.87	115.501	110.241	94.5744	98.5485	90.8084	103.014	131.659	115.696	115.994	130.176	131.899	129.87
Idh3g	P70404	>sp|P70404|IDHG1_MOUSE Isocitrate dehydrogenase [NAD] subunit gamma 1, mitochondrial OS=Mus musculus OX=10090 GN=Idh3g PE=1 SV=1	484.584	316.515	5.01552e-05	0.00051341		0.653167	-0.614475	511.812	536.272	415.088	432.616	517.944	493.775	295.751	374.597	339.05	320.085	291.806	277.799	511.812	536.272	415.088	432.616	517.944	493.775	295.751	374.597	339.05	320.085	291.806	277.799
Evl	P70429	>sp|P70429|EVL_MOUSE Ena/VASP-like protein OS=Mus musculus OX=10090 GN=Evl PE=1 SV=2	253.426	371.086	0.000386305	0.00189137		1.46427	0.550186	296.302	299.816	228.489	257.121	215.897	222.934	362.608	312.086	339.884	418.099	406.118	387.72	296.302	299.816	228.489	257.121	215.897	222.934	362.608	312.086	339.884	418.099	406.118	387.72
Nherf1	P70441	>sp|P70441|NHRF1_MOUSE Na(+)/H(+) exchange regulatory cofactor NHE-RF1 OS=Mus musculus OX=10090 GN=Nherf1 PE=1 SV=3	241.291	332.144	0.000987652	0.00346464		1.37653	0.461037	258.101	227.168	243.356	229.587	241.859	247.673	295.839	288.38	336.006	341.143	385.092	346.406	258.101	227.168	243.356	229.587	241.859	247.673	295.839	288.38	336.006	341.143	385.092	346.406
Stx4	P70452	>sp|P70452|STX4_MOUSE Syntaxin-4 OS=Mus musculus OX=10090 GN=Stx4 PE=1 SV=1	322.394	244.843	0.000615244	0.0025507		0.759453	-0.396967	299.305	324.072	373.184	342.194	313.019	282.591	227.23	216.001	263.948	272.693	240.994	248.194	299.305	324.072	373.184	342.194	313.019	282.591	227.23	216.001	263.948	272.693	240.994	248.194
Fbp2	P70695	>sp|P70695|F16P2_MOUSE Fructose-1,6-bisphosphatase isozyme 2 OS=Mus musculus OX=10090 GN=Fbp2 PE=1 SV=2	789.532	269.98	0.000201112	0.00123639		0.34195	-1.54814	546.413	556.587	881.422	989.896	889.557	873.319	402.108	423.458	239.328	251.834	172.033	131.122	546.413	556.587	881.422	989.896	889.557	873.319	402.108	423.458	239.328	251.834	172.033	131.122
Ctps1	P70698	>sp|P70698|PYRG1_MOUSE CTP synthase 1 OS=Mus musculus OX=10090 GN=Ctps1 PE=1 SV=2	388.749	1260.14	6.54052e-09	1.85675e-06		3.24154	1.69668	441.204	458.072	265.301	290.066	443.588	434.261	1170.25	1142.73	1327.18	1281.9	1326.68	1312.13	441.204	458.072	265.301	290.066	443.588	434.261	1170.25	1142.73	1327.18	1281.9	1326.68	1312.13
Cct6a	P80317	>sp|P80317|TCPZ_MOUSE T-complex protein 1 subunit zeta OS=Mus musculus OX=10090 GN=Cct6a PE=1 SV=3	3174.18	3959.38	1.43414e-05	0.000240291		1.24737	0.318888	3199.81	3291.23	3141.59	3386.95	3013.37	3012.15	3797.28	3712.79	4069.84	3857.79	4156.7	4161.86	3199.81	3291.23	3141.59	3386.95	3013.37	3012.15	3797.28	3712.79	4069.84	3857.79	4156.7	4161.86
Sgcg	P82348	>sp|P82348|SGCG_MOUSE Gamma-sarcoglycan OS=Mus musculus OX=10090 GN=Sgcg PE=1 SV=2	332.383	206.59	0.000345978	0.00175281		0.62154	-0.68608	353.791	320.97	321.208	290.125	378.566	329.64	202.632	230.524	252.3	257.759	140.531	155.793	353.791	320.97	321.208	290.125	378.566	329.64	202.632	230.524	252.3	257.759	140.531	155.793
Sgcb	P82349	>sp|P82349|SGCB_MOUSE Beta-sarcoglycan OS=Mus musculus OX=10090 GN=Sgcb PE=1 SV=1	277.498	181.447	0.000157226	0.0010691		0.653868	-0.612928	242.063	271.409	268.76	277.43	299.88	305.443	194.564	217.611	180.822	209.009	132.478	154.196	242.063	271.409	268.76	277.43	299.88	305.443	194.564	217.611	180.822	209.009	132.478	154.196
Sptlc2	P97363	>sp|P97363|SPTC2_MOUSE Serine palmitoyltransferase 2 OS=Mus musculus OX=10090 GN=Sptlc2 PE=1 SV=2	93.5145	134.712	0.000253608	0.00141687		1.44054	0.526613	113.801	97.6763	84.2093	91.6579	84.358	89.3852	113.54	128.162	126.26	142.303	152.24	145.765	113.801	97.6763	84.2093	91.6579	84.358	89.3852	113.54	128.162	126.26	142.303	152.24	145.765
Cdk2	P97377	>sp|P97377|CDK2_MOUSE Cyclin-dependent kinase 2 OS=Mus musculus OX=10090 GN=Cdk2 PE=1 SV=2	139.926	218.478	0.000143356	0.0010086		1.56138	0.642817	135.012	122.608	119.996	139.305	168.131	154.506	196.517	195.317	194.936	227.053	242.74	254.302	135.012	122.608	119.996	139.305	168.131	154.506	196.517	195.317	194.936	227.053	242.74	254.302
Crmp1	P97427	>sp|P97427|DPYL1_MOUSE Dihydropyrimidinase-related protein 1 OS=Mus musculus OX=10090 GN=Crmp1 PE=1 SV=1	1376.42	924.859	0.000294493	0.00156217		0.67193	-0.573617	1244.29	1323.72	1514.83	1698.92	1259.8	1216.97	844.425	848.915	1004.75	966.28	993.066	891.719	1244.29	1323.72	1514.83	1698.92	1259.8	1216.97	844.425	848.915	1004.75	966.28	993.066	891.719
Irf6	P97431	>sp|P97431|IRF6_MOUSE Interferon regulatory factor 6 OS=Mus musculus OX=10090 GN=Irf6 PE=1 SV=2	164.432	214.589	0.000149758	0.00103704		1.30503	0.384085	153.416	156.02	174.454	168.151	151.938	182.616	198.995	216.598	208.111	196.166	233.121	234.546	153.416	156.02	174.454	168.151	151.938	182.616	198.995	216.598	208.111	196.166	233.121	234.546
Mprip	P97434	>sp|P97434|MPRIP_MOUSE Myosin phosphatase Rho-interacting protein OS=Mus musculus OX=10090 GN=Mprip PE=1 SV=2	168.971	226.498	1.48235e-07	1.46359e-05		1.34046	0.422723	177.1	176.891	170.215	156.722	162.794	170.104	219.98	216.987	223.185	232.614	235.181	231.043	177.1	176.891	170.215	156.722	162.794	170.104	219.98	216.987	223.185	232.614	235.181	231.043
Anpep	P97449	>sp|P97449|AMPN_MOUSE Aminopeptidase N OS=Mus musculus OX=10090 GN=Anpep PE=1 SV=4	2187.98	1770.6	0.000464468	0.00213502		0.809239	-0.305362	2271.11	2304.27	2221.03	2272.66	2014.29	2044.52	1847.81	1936.15	1522.4	1642.67	1862.86	1811.68	2271.11	2304.27	2221.03	2272.66	2014.29	2044.52	1847.81	1936.15	1522.4	1642.67	1862.86	1811.68
Bop1	P97452	>sp|P97452|BOP1_MOUSE Ribosome biogenesis protein BOP1 OS=Mus musculus OX=10090 GN=Bop1 PE=1 SV=1	200.654	292.366	0.000497058	0.00223025		1.45706	0.543065	187.138	171.513	194.696	159.786	238.914	251.879	271.594	292.674	289.817	259.696	321.112	319.302	187.138	171.513	194.696	159.786	238.914	251.879	271.594	292.674	289.817	259.696	321.112	319.302
Smad5	P97454	>sp|P97454|SMAD5_MOUSE Mothers against decapentaplegic homolog 5 OS=Mus musculus OX=10090 GN=Smad5 PE=1 SV=2	3.01444	26.9516	0.00694893	0.0123817	0.0209213	8.94084	3.16041	0.532842	0.532842	15.4224	0.532842	0.532842	0.532842	21.5221	0.532842	24.1944	30.7813	35.537	49.1422			15.4224				21.5221		24.1944	30.7813	35.537	49.1422
Gclc	P97494	>sp|P97494|GSH1_MOUSE Glutamate--cysteine ligase catalytic subunit OS=Mus musculus OX=10090 GN=Gclc PE=1 SV=4	355.277	504.915	3.22267e-07	2.31076e-05		1.42119	0.507097	389.726	350.866	362.405	334.025	351.347	343.29	481.659	468.772	513.806	513.552	522.821	528.878	389.726	350.866	362.405	334.025	351.347	343.29	481.659	468.772	513.806	513.552	522.821	528.878
Thumpd3	P97770	>sp|P97770|THUM3_MOUSE tRNA (guanine(6)-N2)-methyltransferase THUMP3 OS=Mus musculus OX=10090 GN=Thumpd3 PE=1 SV=1	64.545	110.244	0.000160209	0.00108159		1.70801	0.772321	65.9395	55.9971	56.4731	58.0913	79.4785	71.2904	90.4471	98.2921	109.27	105.029	136.063	122.362	65.9395	55.9971	56.4731	58.0913	79.4785	71.2904	90.4471	98.2921	109.27	105.029	136.063	122.362
Fh	P97807	>sp|P97807|FUMH_MOUSE Fumarate hydratase, mitochondrial OS=Mus musculus OX=10090 GN=Fh PE=1 SV=3	2611.39	2022.52	0.000581595	0.00245745		0.774499	-0.368665	2887.25	2794.38	2647.9	2762.54	2333.4	2242.87	1865.31	1938.27	2178.59	2090.64	2124.38	1937.92	2887.25	2794.38	2647.9	2762.54	2333.4	2242.87	1865.31	1938.27	2178.59	2090.64	2124.38	1937.92
C1qa	P98086	>sp|P98086|C1QA_MOUSE Complement C1q subcomponent subunit A OS=Mus musculus OX=10090 GN=C1qa PE=1 SV=2	57.3653	155.271	2.51944e-05	0.000347448		2.70671	1.43654	51.6244	47.1502	86.7708	71.8481	33.6469	53.1514	190.424	184.757	138.945	124.402	153.16	139.94	51.6244	47.1502	86.7708	71.8481	33.6469	53.1514	190.424	184.757	138.945	124.402	153.16	139.94
Vldlr	P98156	>sp|P98156|VLDLR_MOUSE Very low-density lipoprotein receptor OS=Mus musculus OX=10090 GN=Vldlr PE=1 SV=1	58.5393	36.3998	0.000993282	0.0034769		0.6218	-0.685478	55.8187	61.8308	73.3144	51.0838	53.2781	55.9102	34.0697	34.5727	44.451	48.8846	26.3046	30.1159	55.8187	61.8308	73.3144	51.0838	53.2781	55.9102	34.0697	34.5727	44.451	48.8846	26.3046	30.1159
Tubb5	P99024	>sp|P99024|TBB5_MOUSE Tubulin beta-5 chain OS=Mus musculus OX=10090 GN=Tubb5 PE=1 SV=1	5585.67	7210	0.000200747	0.00123513		1.2908	0.368268	5882.4	5237.36	5523.68	5081.89	6547.54	5241.17	6922.75	7851.57	7262.05	7278.59	6573.37	7371.66	5882.4	5237.36	5523.68	5081.89	6547.54	5241.17	6922.75	7851.57	7262.05	7278.59	6573.37	7371.66
Serpina1e	Q00898	>sp|Q00898|A1AT5_MOUSE Alpha-1-antitrypsin 1-5 OS=Mus musculus OX=10090 GN=Serpina1e PE=1 SV=1	11995.1	23790.4	6.74165e-06	0.000147114		1.98334	0.987934	14659.2	14985.1	11665.6	11938.2	9176.53	9546.08	24498	24931.2	25742.2	25886.1	20861.3	20823.9	14659.2	14985.1	11665.6	11938.2	9176.53	9546.08	24498	24931.2	25742.2	25886.1	20861.3	20823.9
Gjb2	Q00977	>sp|Q00977|CXB2_MOUSE Gap junction beta-2 protein OS=Mus musculus OX=10090 GN=Gjb2 PE=1 SV=1	29.656	79.2655	0.000750151	0.00290641	0.121335	2.67283	1.41837	36.866	46.443	0.532842	0.532842	44.8368	48.7244	70.7532	83.2998	70.4508	99.6862	77.0698	74.3334	36.866	46.443			44.8368	48.7244	70.7532	83.2998	70.4508	99.6862	77.0698	74.3334
C1qc	Q02105	>sp|Q02105|C1QC_MOUSE Complement C1q subcomponent subunit C OS=Mus musculus OX=10090 GN=C1qc PE=1 SV=2	224.647	501.754	7.06641e-07	3.55943e-05		2.23352	1.15932	174.601	198.004	263.21	298.97	204.79	208.31	541.481	460.369	488.871	563.702	474.859	481.244	174.601	198.004	263.21	298.97	204.79	208.31	541.481	460.369	488.871	563.702	474.859	481.244
Msx2	Q03358	>sp|Q03358|MSX2_MOUSE Homeobox protein MSX-2 OS=Mus musculus OX=10090 GN=Msx2 PE=1 SV=2	0.532842	26.585	0.0280746	0.0326154	0.0143059	49.8927	5.64076	0.532842	0.532842	0.532842	0.532842	0.532842	0.532842	0.532842	0.532842	46.6843	43.3629	31.5087	36.8881									46.6843	43.3629	31.5087	36.8881
Crisp1	Q03401	>sp|Q03401|CRIS1_MOUSE Cysteine-rich secretory protein 1 OS=Mus musculus OX=10090 GN=Crisp1 PE=2 SV=1	0.532842	46.3639	0.0255482	0.0304874	0.0143059	87.0125	6.44315	0.532842	0.532842	0.532842	0.532842	0.532842	0.532842	0.532842	0.532842	64.527	74.3103	65.5935	72.6872									64.527	74.3103	65.5935	72.6872
Serpina3m	Q03734	>sp|Q03734|SPA3M_MOUSE Serine protease inhibitor A3M OS=Mus musculus OX=10090 GN=Serpina3m PE=1 SV=2	24486.5	36926.1	0.000793364	0.0030107		1.50802	0.592655	30483.7	30325	23167.9	24461.4	18916.7	19564.2	31998.3	37198.4	38880.6	42690.8	37998.6	32789.8	30483.7	30325	23167.9	24461.4	18916.7	19564.2	31998.3	37198.4	38880.6	42690.8	37998.6	32789.8
Ckb	Q04447	>sp|Q04447|KCRB_MOUSE Creatine kinase B-type OS=Mus musculus OX=10090 GN=Ckb PE=1 SV=1	4275.97	3118.78	9.8667e-05	0.000785796		0.729374	-0.455269	4087.88	4093.45	4932.26	4553.21	3933.83	4055.17	3300.41	3033.9	3249.93	3423.84	2893.21	2811.38	4087.88	4093.45	4932.26	4553.21	3933.83	4055.17	3300.41	3033.9	3249.93	3423.84	2893.21	2811.38
Mpg	Q04841	>sp|Q04841|3MG_MOUSE DNA-3-methyladenine glycosylase OS=Mus musculus OX=10090 GN=Mpg PE=2 SV=3	0.532842	31.6561	0.00583204	0.0109471	0.000532006	59.4099	5.89263	0.532842	0.532842	0.532842	0.532842	0.532842	0.532842	25.9068	15.1424	32.4785	15.7636	57.9552	42.6901							25.9068	15.1424	32.4785	15.7636	57.9552	42.6901
Eif5b	Q05D44	>sp|Q05D44|IF2P_MOUSE Eukaryotic translation initiation factor 5B OS=Mus musculus OX=10090 GN=Eif5b PE=1 SV=2	328.628	424.749	5.46439e-07	3.04136e-05		1.29249	0.370154	325.418	325.561	309.902	322.263	349.055	339.571	406.793	404.478	428.386	444.645	431.105	433.086	325.418	325.561	309.902	322.263	349.055	339.571	406.793	404.478	428.386	444.645	431.105	433.086
Clu	Q06890	>sp|Q06890|CLUS_MOUSE Clusterin OS=Mus musculus OX=10090 GN=Clu PE=1 SV=1	2896.57	4354.46	0.000262204	0.00144736		1.50331	0.588147	3224.38	3035.49	2913.23	3184.33	2468.58	2553.44	3446.52	3953.17	5002.68	4713.3	4600.39	4410.71	3224.38	3035.49	2913.23	3184.33	2468.58	2553.44	3446.52	3953.17	5002.68	4713.3	4600.39	4410.71
Tle3	Q08122	>sp|Q08122|TLE3_MOUSE Transducin-like enhancer protein 3 OS=Mus musculus OX=10090 GN=Tle3 PE=1 SV=3	192.927	273.357	0.000574774	0.0024401		1.41689	0.50273	194.722	198.952	170.572	142.519	239.326	211.471	282.826	283.444	279.635	286.34	229.694	278.202	194.722	198.952	170.572	142.519	239.326	211.471	282.826	283.444	279.635	286.34	229.694	278.202
Tgm3	Q08189	>sp|Q08189|TGM3_MOUSE Protein-glutamine gamma-glutamyltransferase E OS=Mus musculus OX=10090 GN=Tgm3 PE=1 SV=2	1051.15	1732.37	9.88033e-05	0.000786412		1.64808	0.720783	1149.66	1246.18	735.326	762.11	1215.37	1198.25	1526.44	1678.26	1730.93	1730.51	1872.93	1855.18	1149.66	1246.18	735.326	762.11	1215.37	1198.25	1526.44	1678.26	1730.93	1730.51	1872.93	1855.18
Lyar	Q08288	>sp|Q08288|LYAR_MOUSE Cell growth-regulating nucleolar protein OS=Mus musculus OX=10090 GN=Lyar PE=1 SV=2	77.4897	125.428	0.000108689	0.000839354		1.61865	0.694787	67.5991	73.0145	73.0141	75.0081	81.3863	94.9162	119.5	99.7701	125.923	136.755	148.427	122.195	67.5991	73.0145	73.0141	75.0081	81.3863	94.9162	119.5	99.7701	125.923	136.755	148.427	122.195
Eps8	Q08509	>sp|Q08509|EPS8_MOUSE Epidermal growth factor receptor kinase substrate 8 OS=Mus musculus OX=10090 GN=Eps8 PE=1 SV=2	81.5494	102.559	0.000647363	0.00263984		1.25763	0.330703	78.8029	79.1476	86.5568	91.455	80.992	72.3422	93.3773	93.1349	105.7	114.544	103.06	105.535	78.8029	79.1476	86.5568	91.455	80.992	72.3422	93.3773	93.1349	105.7	114.544	103.06	105.535
Cd36	Q08857	>sp|Q08857|CD36_MOUSE Platelet glycoprotein 4 OS=Mus musculus OX=10090 GN=Cd36 PE=1 SV=2	2633.95	1557.61	7.38199e-05	0.000659692		0.591361	-0.75789	2394.62	2475.2	2962.46	2923.62	2589.16	2458.63	2028.77	1891.83	1292.03	1260.61	1496.97	1375.47	2394.62	2475.2	2962.46	2923.62	2589.16	2458.63	2028.77	1891.83	1292.03	1260.61	1496.97	1375.47
Cass4	Q08EC4	>sp|Q08EC4|CASS4_MOUSE Cas scaffolding protein family member 4 OS=Mus musculus OX=10090 GN=Cass4 PE=1 SV=1	494.642	946.975	0.000112803	0.000860837		1.91446	0.93694	564.867	629.115	452.221	410.679	424.489	486.483	845.675	870.176	1068.59	1108.12	1074.48	714.812	564.867	629.115	452.221	410.679	424.489	486.483	845.675	870.176	1068.59	1108.12	1074.48	714.812
Slc7a1	Q09143	>sp|Q09143|CTR1_MOUSE High affinity cationic amino acid transporter 1 OS=Mus musculus OX=10090 GN=Slc7a1 PE=1 SV=1	52.2254	186.129	1.33595e-05	0.000228554		3.56395	1.83348	38.959	32.5334	32.0034	28.5199	104.258	77.079	147.252	179.67	206.511	225.41	188.374	169.555	38.959	32.5334	32.0034	28.5199	104.258	77.079	147.252	179.67	206.511	225.41	188.374	169.555
Npepps	Q11011	>sp|Q11011|PSA_MOUSE Puromycin-sensitive aminopeptidase OS=Mus musculus OX=10090 GN=Npepps PE=1 SV=2	2927.93	2418	0.000388827	0.00189972		0.82584	-0.276066	2754.41	2816.73	3201.45	3207.1	2849.66	2738.21	2335.76	2461.07	2288.71	2377.99	2528.27	2516.2	2754.41	2816.73	3201.45	3207.1	2849.66	2738.21	2335.76	2461.07	2288.71	2377.99	2528.27	2516.2
Fam83h	Q148V8	>sp|Q148V8|FA83H_MOUSE Protein FAM83H OS=Mus musculus OX=10090 GN=Fam83h PE=1 SV=1	317.767	460.028	3.77487e-05	0.000443184		1.44769	0.533753	322.029	327.689	280.192	268.831	366.884	340.976	472.116	516.006	423.969	429.609	464.54	453.927	322.029	327.689	280.192	268.831	366.884	340.976	472.116	516.006	423.969	429.609	464.54	453.927
Nsun2	Q1HFZ0	>sp|Q1HFZ0|NSUN2_MOUSE RNA cytosine C(5)-methyltransferase NSUN2 OS=Mus musculus OX=10090 GN=Nsun2 PE=1 SV=2	317.563	469.095	1.53431e-05	0.000251777		1.47717	0.562839	312.431	308.348	307.4	266.363	362.922	347.913	416.908	443.167	499.662	499.498	488.172	467.164	312.431	308.348	307.4	266.363	362.922	347.913	416.908	443.167	499.662	499.498	488.172	467.164
Lvrn	Q2KHK3	>sp|Q2KHK3|AMPQ_MOUSE Aminopeptidase Q OS=Mus musculus OX=10090 GN=Lvrn PE=1 SV=3	256.003	154.264	4.85262e-06	0.000117429		0.602588	-0.730757	279.536	271.749	264.465	213.69	256.669	249.908	160.974	136.886	137.087	147.879	172.393	170.368	279.536	271.749	264.465	213.69	256.669	249.908	160.974	136.886	137.087	147.879	172.393	170.368
Msto1	Q2YDW2	>sp|Q2YDW2|MSTO1_MOUSE Protein misato homolog 1 OS=Mus musculus OX=10090 GN=Msto1 PE=1 SV=1	116.005	159.608	0.000533924	0.00233269		1.37587	0.460343	134.172	123.363	101.63	98.9705	130.569	107.327	179.006	150.812	147.302	142.538	173.26	164.731	134.172	123.363	101.63	98.9705	130.569	107.327	179.006	150.812	147.302	142.538	173.26	164.731
Patl1	Q3TC46	>sp|Q3TC46|PATL1_MOUSE Protein PAT1 homolog 1 OS=Mus musculus OX=10090 GN=Patl1 PE=1 SV=2	38.4183	124.728	0.0144257	0.0205545	0.0143059	3.24658	1.69892	0.532842	103.251	125.128	0.532842	0.532842	0.532842	118.74	123.96	106.379	110.899	155.703	132.688		103.251	125.128				118.74	123.96	106.379	110.899	155.703	132.688
Fahd2a	Q3TC72	>sp|Q3TC72|FAH2A_MOUSE Oxaloacetate tautomerase Fahd2a, mitochondrial OS=Mus musculus OX=10090 GN=Fahd2a PE=1 SV=2	171.441	115.775	0.000522951	0.00230277		0.675304	-0.566392	141.798	158.978	167.114	168.412	191.107	201.236	132.198	125.851	125.321	121.072	92.9129	97.2918	141.798	158.978	167.114	168.412	191.107	201.236	132.198	125.851	125.321	121.072	92.9129	97.2918
Coq10b	Q3THF9	>sp|Q3THF9|CQ10B_MOUSE Coenzyme Q-binding protein COQ10 homolog B, mitochondrial OS=Mus musculus OX=10090 GN=Coq10b PE=1 SV=1	337.819	122.961	0.000237301	0.00135695	0.29627	0.363983	-1.45806	344.14	318.197	370.646	336.019	352.112	305.804	0.532842	161.336	178.655	167.99	116.772	112.477	344.14	318.197	370.646	336.019	352.112	305.804		161.336	178.655	167.99	116.772	112.477
Prrc2c	Q3TLH4	>sp|Q3TLH4|PRC2C_MOUSE Protein PRRC2C OS=Mus musculus OX=10090 GN=Prrc2c PE=1 SV=3	112.516	140.605	0.000687112	0.00274618		1.24965	0.321527	95.8679	110.5	116.939	106.308	122.34	123.14	136.408	143.884	145.28	141.411	135.883	140.766	95.8679	110.5	116.939	106.308	122.34	123.14	136.408	143.884	145.28	141.411	135.883	140.766
Scrn3	Q3TMH2	>sp|Q3TMH2|SCRN3_MOUSE Secernin-3 OS=Mus musculus OX=10090 GN=Scrn3 PE=1 SV=1	493.838	311.844	0.000907559	0.00328436		0.631469	-0.663215	459.312	471.817	568.112	557.856	462.717	443.215	345.986	335.415	380.61	382.763	204.158	222.129	459.312	471.817	568.112	557.856	462.717	443.215	345.986	335.415	380.61	382.763	204.158	222.129
Krt26	Q3TRJ4	>sp|Q3TRJ4|K1C26_MOUSE Keratin, type I cytoskeletal 26 OS=Mus musculus OX=10090 GN=Krt26 PE=2 SV=1	180.064	936.388	4.13238e-07	2.64003e-05	0.29627	5.20032	2.3786	146.732	186.165	374.972	0.532842	175.805	196.174	1051.28	1073.9	888.135	938.124	856.212	810.685	146.732	186.165	374.972		175.805	196.174	1051.28	1073.9	888.135	938.124	856.212	810.685
Pag1	Q3U1F9	>sp|Q3U1F9|PHAG1_MOUSE Phosphoprotein associated with glycosphingolipid-enriched microdomains 1 OS=Mus musculus OX=10090 GN=Pag1 PE=1 SV=2	68.3873	116.529	0.000529978	0.00232199		1.70395	0.768884	66.4553	82.2628	29.2291	67.2804	75.3683	89.7276	131.376	126.255	114.527	112.72	103.533	110.76	66.4553	82.2628	29.2291	67.2804	75.3683	89.7276	131.376	126.255	114.527	112.72	103.533	110.76
Rnf149	Q3U2C5	>sp|Q3U2C5|RN149_MOUSE E3 ubiquitin-protein ligase RNF149 OS=Mus musculus OX=10090 GN=Rnf149 PE=1 SV=3	22.4528	71.9267	0.0176685	0.0236014	0.0143059	3.20346	1.67963	49.7881	0.532842	0.532842	0.532842	82.7974	0.532842	52.7972	78.3215	79.9913	71.8392	76.0921	72.5186	49.7881				82.7974		52.7972	78.3215	79.9913	71.8392	76.0921	72.5186
Wdr75	Q3U821	>sp|Q3U821|WDR75_MOUSE WD repeat-containing protein 75 OS=Mus musculus OX=10090 GN=Wdr75 PE=1 SV=1	115.45	162.633	0.000313301	0.00163328		1.40868	0.494347	122.586	116.483	98.7141	110.411	127.734	116.773	141.879	163.942	152.794	147.329	189.724	180.129	122.586	116.483	98.7141	110.411	127.734	116.773	141.879	163.942	152.794	147.329	189.724	180.129
Lbr	Q3U9G9	>sp|Q3U9G9|LBR_MOUSE Delta(14)-sterol reductase LBR OS=Mus musculus OX=10090 GN=Lbr PE=1 SV=2	329.365	435.191	4.91782e-05	0.000508539		1.3213	0.401959	342.387	313.894	298.842	291.1	371.376	358.594	446.634	408.649	432.522	464.942	421.905	436.492	342.387	313.894	298.842	291.1	371.376	358.594	446.634	408.649	432.522	464.942	421.905	436.492
Trip13	Q3UA06	>sp|Q3UA06|PCH2_MOUSE Pachytene checkpoint protein 2 homolog OS=Mus musculus OX=10090 GN=Trip13 PE=1 SV=1	86.5355	155.377	0.000606008	0.00252452		1.79553	0.844407	88.6139	83.3116	58.9984	60.3418	113.234	114.713	145.855	113.076	162.191	156.046	178.121	176.971	88.6139	83.3116	58.9984	60.3418	113.234	114.713	145.855	113.076	162.191	156.046	178.121	176.971
Eif3j1	Q3UGC7	>sp|Q3UGC7|EI3JA_MOUSE Eukaryotic translation initiation factor 3 subunit J-A OS=Mus musculus OX=10090 GN=Eif3j1 PE=2 SV=1	150.479	200.9	0.000643438	0.0026291		1.33506	0.416909	148.329	146.978	149.444	150.018	140.563	167.544	173.677	183.053	232.019	196.313	227.138	193.198	148.329	146.978	149.444	150.018	140.563	167.544	173.677	183.053	232.019	196.313	227.138	193.198
Hdhd2	Q3UGR5	>sp|Q3UGR5|HDHD2_MOUSE Haloacid dehalogenase-like hydrolase domain-containing protein 2 OS=Mus musculus OX=10090 GN=Hdhd2 PE=1 SV=2	916.848	624.811	1.40399e-05	0.000236738		0.681477	-0.553263	869.908	939.902	996.839	931.216	897.623	865.597	691.788	647.155	687.004	664.694	512.931	545.291	869.908	939.902	996.839	931.216	897.623	865.597	691.788	647.155	687.004	664.694	512.931	545.291
Gtpbp2	Q3UJK4	>sp|Q3UJK4|GTPB2_MOUSE GTP-binding protein 2 OS=Mus musculus OX=10090 GN=Gtpbp2 PE=1 SV=1	29.4625	90.0671	0.00468646	0.009377	0.0455003	3.05701	1.61212	0.532842	0.532842	68.4248	32.8654	73.886	0.532842	131.494	89.0053	77.3152	91.5163	68.891	82.1805			68.4248	32.8654	73.886		131.494	89.0053	77.3152	91.5163	68.891	82.1805
Gpd1l	Q3ULJ0	>sp|Q3ULJ0|GPD1L_MOUSE Glycerol-3-phosphate dehydrogenase 1-like protein OS=Mus musculus OX=10090 GN=Gpd1l PE=1 SV=2	441.873	316.647	0.000537368	0.00234199		0.716602	-0.480757	416.059	371.979	469.443	445.102	477.758	470.898	375.988	350.298	332.784	310.852	271.279	258.681	416.059	371.979	469.443	445.102	477.758	470.898	375.988	350.298	332.784	310.852	271.279	258.681
Afg2a	Q3UMC0	>sp|Q3UMC0|AFG2A_MOUSE ATPase family gene 2 protein homolog A OS=Mus musculus OX=10090 GN=Afg2a PE=1 SV=2	46.5457	64.5189	0.000633939	0.00260294		1.38614	0.471075	45.7106	41.6108	45.1165	38.7763	54.3376	53.7221	62.7661	65.1341	64.7872	64.775	62.4705	67.1806	45.7106	41.6108	45.1165	38.7763	54.3376	53.7221	62.7661	65.1341	64.7872	64.775	62.4705	67.1806
Mcu	Q3UMR5	>sp|Q3UMR5|MCU_MOUSE Calcium uniporter protein, mitochondrial OS=Mus musculus OX=10090 GN=Mcu PE=1 SV=2	510.889	382.009	0.00048027	0.00218174		0.747735	-0.419401	499.909	497.335	500.635	466.83	530.39	570.232	411.638	429.306	406.799	405.486	297.431	341.395	499.909	497.335	500.635	466.83	530.39	570.232	411.638	429.306	406.799	405.486	297.431	341.395
Eml4	Q3UMY5	>sp|Q3UMY5|EMAL4_MOUSE Echinoderm microtubule-associated protein-like 4 OS=Mus musculus OX=10090 GN=Eml4 PE=1 SV=1	97.299	140.763	0.000151254	0.00104356		1.4467	0.532769	110.053	101.183	86.2879	88.2038	104.532	93.535	160.619	150.957	117.658	129.363	145.052	140.928	110.053	101.183	86.2879	88.2038	104.532	93.535	160.619	150.957	117.658	129.363	145.052	140.928
Slmap	Q3URD3	>sp|Q3URD3|SLMAP_MOUSE Sarcolemmal membrane-associated protein OS=Mus musculus OX=10090 GN=Slmap PE=1 SV=2	442.478	335.756	5.50009e-06	0.000128303		0.758808	-0.398193	406.258	436.364	451.953	455.243	465.378	439.672	299.489	349.871	320.022	340.957	347.772	356.423	406.258	436.364	451.953	455.243	465.378	439.672	299.489	349.871	320.022	340.957	347.772	356.423
Smim15	Q3UTD9	>sp|Q3UTD9|SIM15_MOUSE Small integral membrane protein 15 OS=Mus musculus OX=10090 GN=Smim15 PE=1 SV=1	126.721	36.2853	0.000724773	0.0028431	0.0455003	0.286341	-1.80419	112.116	106.456	164.703	143.625	128.426	104.999	0.532842	0.532842	81.4255	0.532842	70.885	63.8031	112.116	106.456	164.703	143.625	128.426	104.999			81.4255		70.885	63.8031
Krt76	Q3UV17	>sp|Q3UV17|K22O_MOUSE Keratin, type II cytoskeletal 2 oral OS=Mus musculus OX=10090 GN=Krt76 PE=1 SV=1	23.1889	135.151	0.00296176	0.00694206	0.0143059	5.82825	2.54306	0.532842	0.532842	66.7918	70.2102	0.532842	0.532842	69.1814	74.6944	175.465	115.915	226.62	149.029			66.7918	70.2102			69.1814	74.6944	175.465	115.915	226.62	149.029
Pdp1	Q3UV70	>sp|Q3UV70|PDP1_MOUSE [Pyruvate dehydrogenase [acetyl-transferring]]-phosphatase 1, mitochondrial OS=Mus musculus OX=10090 GN=Pdp1 PE=1 SV=1	938.764	624.759	0.000467847	0.00214506		0.665512	-0.587463	815.948	872.172	980.773	894.168	1021.23	1048.29	768.524	766.107	569.468	632.139	508.845	503.469	815.948	872.172	980.773	894.168	1021.23	1048.29	768.524	766.107	569.468	632.139	508.845	503.469
Lrrfip1	Q3UZ39	>sp|Q3UZ39|LRRF1_MOUSE Leucine-rich repeat flightless-interacting protein 1 OS=Mus musculus OX=10090 GN=Lrrfip1 PE=1 SV=2	356.871	512.302	0.000890701	0.00324532		1.43554	0.521592	339.621	355.089	351.598	381.761	362.731	350.426	458.122	429.082	527.398	529.838	544.867	584.506	339.621	355.089	351.598	381.761	362.731	350.426	458.122	429.082	527.398	529.838	544.867	584.506
Slc25a31	Q3V132	>sp|Q3V132|ADT4_MOUSE ADP/ATP translocase 4 OS=Mus musculus OX=10090 GN=Slc25a31 PE=1 SV=1	612.127	331.524	0.00029653	0.00156975		0.541594	-0.884715	479.615	475.037	638.549	650.674	715.551	713.335	383.16	408.178	338.129	350.799	241.348	267.532	479.615	475.037	638.549	650.674	715.551	713.335	383.16	408.178	338.129	350.799	241.348	267.532
Hephl1	Q3V1H3	>sp|Q3V1H3|HPHL1_MOUSE Ferroxidase HEPHL1 OS=Mus musculus OX=10090 GN=Hephl1 PE=2 SV=2	163.546	329.651	8.50863e-07	3.95248e-05		2.01565	1.01124	173.102	191.787	112.324	145.624	179.205	179.234	350.755	313.726	302.963	317.617	326.629	366.218	173.102	191.787	112.324	145.624	179.205	179.234	350.755	313.726	302.963	317.617	326.629	366.218
Lyg2	Q3V1I0	>sp|Q3V1I0|LYG2_MOUSE Lysozyme g-like protein 2 OS=Mus musculus OX=10090 GN=Lyg2 PE=2 SV=1	40.1774	197.086	1.62836e-05	0.000262139	0.0455003	4.90539	2.29437	0.532842	0.532842	93.1714	0.532842	63.0078	83.2866	196.829	196.809	226.724	217.284	176.09	168.779			93.1714		63.0078	83.2866	196.829	196.809	226.724	217.284	176.09	168.779
Esf1	Q3V1V3	>sp|Q3V1V3|ESF1_MOUSE ESF1 homolog OS=Mus musculus OX=10090 GN=Esf1 PE=1 SV=1	43.7872	110.065	0.036566	0.0393495	0.0455003	2.51364	1.32978	0.532842	69.22	87.7888	104.116	0.532842	0.532842	57.4234	46.2977	140.659	120.798	155.076	140.136		69.22	87.7888	104.116			57.4234	46.2977	140.659	120.798	155.076	140.136
Kif22	Q3V300	>sp|Q3V300|KIF22_MOUSE Kinesin-like protein KIF22 OS=Mus musculus OX=10090 GN=Kif22 PE=2 SV=2	7.15922	35.602	0.00315374	0.00721113	0.00341479	4.97289	2.31408	0.532842	0.532842	0.532842	0.532842	40.2911	0.532842	34.8121	33.0687	37.6355	48.6347	35.2338	24.2271					40.2911		34.8121	33.0687	37.6355	48.6347	35.2338	24.2271
Itga1	Q3V3R4	>sp|Q3V3R4|ITA1_MOUSE Integrin alpha-1 OS=Mus musculus OX=10090 GN=Itga1 PE=1 SV=2	173.76	142.303	3.57139e-05	0.000429648		0.818964	-0.288128	186.827	180.958	167.918	177.941	161.495	167.42	138.742	139.943	139.475	143.97	139.468	152.219	186.827	180.958	167.918	177.941	161.495	167.42	138.742	139.943	139.475	143.97	139.468	152.219
Krt35	Q497I4	>sp|Q497I4|KRT35_MOUSE Keratin, type I cuticular Ha5 OS=Mus musculus OX=10090 GN=Krt35 PE=1 SV=1	47.3782	185.217	0.000328843	0.00169098	0.29627	3.90934	1.96692	41.791	46.3714	0.532842	52.7717	76.8146	65.9877	244.425	263.193	182.049	165.101	132.889	123.647	41.791	46.3714		52.7717	76.8146	65.9877	244.425	263.193	182.049	165.101	132.889	123.647
Ece1	Q4PZA2	>sp|Q4PZA2|ECE1_MOUSE Endothelin-converting enzyme 1 OS=Mus musculus OX=10090 GN=Ece1 PE=1 SV=1	234.232	347.803	9.68705e-05	0.000777606		1.48487	0.570336	226.784	203.539	251.188	250.388	250.251	223.241	308.767	322.588	328.454	331.17	407.789	388.052	226.784	203.539	251.188	250.388	250.251	223.241	308.767	322.588	328.454	331.17	407.789	388.052
Plekhg3	Q4VAC9	>sp|Q4VAC9|PKHG3_MOUSE Pleckstrin homology domain-containing family G member 3 OS=Mus musculus OX=10090 GN=Plekhg3 PE=1 SV=2	70.0921	91.6952	0.000421419	0.00200464		1.30821	0.387596	62.3535	74.1755	60.9109	64.7516	84.8196	73.5412	95.2944	92.7593	92.6201	97.1631	86.6454	85.6892	62.3535	74.1755	60.9109	64.7516	84.8196	73.5412	95.2944	92.7593	92.6201	97.1631	86.6454	85.6892
Tapt1	Q4VBD2	>sp|Q4VBD2|TAPT1_MOUSE Transmembrane anterior posterior transformation protein 1 OS=Mus musculus OX=10090 GN=Tapt1 PE=1 SV=2	191.804	142.364	7.6919e-05	0.000677076		0.742239	-0.430045	191.096	162.272	182.906	198.637	207.922	207.991	139.777	137.314	144.657	153.091	146.566	132.781	191.096	162.272	182.906	198.637	207.922	207.991	139.777	137.314	144.657	153.091	146.566	132.781
Wdr18	Q4VBE8	>sp|Q4VBE8|WDR18_MOUSE WD repeat-containing protein 18 OS=Mus musculus OX=10090 GN=Wdr18 PE=1 SV=1	164.63	218.717	0.000230153	0.001332		1.32853	0.409835	163.331	162.32	151.75	178.908	165.791	165.68	197.483	205.922	206.988	214.084	257.766	230.058	163.331	162.32	151.75	178.908	165.791	165.68	197.483	205.922	206.988	214.084	257.766	230.058
Phactr4	Q501J7	>sp|Q501J7|PHAR4_MOUSE Phosphatase and actin regulator 4 OS=Mus musculus OX=10090 GN=Phactr4 PE=1 SV=2	139.736	170.582	0.000894787	0.00325476		1.22074	0.28776	119.857	133.848	154.117	131.068	152.604	146.922	176.406	173.305	181.084	156.883	171.909	163.904	119.857	133.848	154.117	131.068	152.604	146.922	176.406	173.305	181.084	156.883	171.909	163.904
Thrap3	Q569Z6	>sp|Q569Z6|TR150_MOUSE Thyroid hormone receptor-associated protein 3 OS=Mus musculus OX=10090 GN=Thrap3 PE=1 SV=1	199.945	249.071	0.000262352	0.00144788		1.2457	0.316956	192.324	177.626	192.519	194.115	221.57	221.512	257.135	251.834	227.262	240.66	260.961	256.572	192.324	177.626	192.519	194.115	221.57	221.512	257.135	251.834	227.262	240.66	260.961	256.572
Prss53	Q571E5	>sp|Q571E5|PRS53_MOUSE Serine protease 53 OS=Mus musculus OX=10090 GN=Prss53 PE=2 SV=2	0.532842	75.8349	1.44477e-05	0.000241533	0.000532006	142.322	7.15301	0.532842	0.532842	0.532842	0.532842	0.532842	0.532842	70.3694	61.382	84.0092	68.2711	79.682	91.2957							70.3694	61.382	84.0092	68.2711	79.682	91.2957
Urb1	Q571H0	>sp|Q571H0|NPA1P_MOUSE Nucleolar pre-ribosomal-associated protein 1 OS=Mus musculus OX=10090 GN=Urb1 PE=1 SV=2	71.1968	95.8723	0.000620513	0.00256553		1.34658	0.429301	82.1406	62.9231	62.0817	61.5786	75.6602	82.7968	89.5658	93.1131	101.213	92.6873	91.2131	107.442	82.1406	62.9231	62.0817	61.5786	75.6602	82.7968	89.5658	93.1131	101.213	92.6873	91.2131	107.442
Aldh16a1	Q571I9	>sp|Q571I9|A16A1_MOUSE Aldehyde dehydrogenase family 16 member A1 OS=Mus musculus OX=10090 GN=Aldh16a1 PE=1 SV=2	410.203	602.818	3.89594e-05	0.000450933		1.46956	0.555386	447.978	431.368	353.189	383.368	440.22	405.093	566.525	550.415	561.15	591.116	664.604	683.097	447.978	431.368	353.189	383.368	440.22	405.093	566.525	550.415	561.15	591.116	664.604	683.097
Tut7	Q5BLK4	>sp|Q5BLK4|TUT7_MOUSE Terminal uridylyltransferase 7 OS=Mus musculus OX=10090 GN=Tut7 PE=1 SV=3	151.128	185.211	0.000457682	0.00211506		1.22552	0.293391	168.194	132.696	148.892	148.452	150.64	157.897	171.073	193.964	182.325	199.258	173.755	190.889	168.194	132.696	148.892	148.452	150.64	157.897	171.073	193.964	182.325	199.258	173.755	190.889
Rassf5	Q5EBH1	>sp|Q5EBH1|RASF5_MOUSE Ras association domain-containing protein 5 OS=Mus musculus OX=10090 GN=Rassf5 PE=1 SV=1	14.4313	35.1373	0.0282784	0.0327893	0.0455003	2.4348	1.2838	0.532842	36.5948	15.5875	0.532842	32.8071	0.532842	39.0281	35.4389	40.7051	28.1479	34.5624	32.9415		36.5948	15.5875		32.8071		39.0281	35.4389	40.7051	28.1479	34.5624	32.9415
Ecm2	Q5FW85	>sp|Q5FW85|ECM2_MOUSE Extracellular matrix protein 2 OS=Mus musculus OX=10090 GN=Ecm2 PE=1 SV=1	865.426	439.86	7.93512e-05	0.000690358		0.508259	-0.976364	678.481	744.251	1088.77	924.574	852.492	903.985	531.081	516.333	333.056	387.22	438.794	432.678	678.481	744.251	1088.77	924.574	852.492	903.985	531.081	516.333	333.056	387.22	438.794	432.678
Arhgef15	Q5FWH6	>sp|Q5FWH6|ARHGF_MOUSE Rho guanine nucleotide exchange factor 15 OS=Mus musculus OX=10090 GN=Arhgef15 PE=1 SV=1	33.7213	14.4916	0.0368373	0.039556	0.0455003	0.429747	-1.21844	16.3136	36.7309	44.5055	36.2334	37.8161	30.7282	0.532842	0.532842	0.532842	17.0818	27.4074	40.8619	16.3136	36.7309	44.5055	36.2334	37.8161	30.7282				17.0818	27.4074	40.8619
Slc10a7	Q5PT53	>sp|Q5PT53|NTCP7_MOUSE Sodium/bile acid cotransporter 7 OS=Mus musculus OX=10090 GN=Slc10a7 PE=2 SV=1	7.45166	29.0726	0.00352106	0.00771466	0.0143059	3.9015	1.96403	0.532842	0.532842	0.532842	0.532842	23.3041	19.2745	22.5036	32.7391	44.7439	29.635	22.8657	21.9485					23.3041	19.2745	22.5036	32.7391	44.7439	29.635	22.8657	21.9485
Nol10	Q5RJG1	>sp|Q5RJG1|NOL10_MOUSE Nucleolar protein 10 OS=Mus musculus OX=10090 GN=Nol10 PE=2 SV=1	92.0313	136.702	0.000251049	0.00140765		1.48539	0.570841	72.5442	98.238	71.5962	98.9624	103.022	107.825	117.017	132.608	144.816	132.286	144.273	149.215	72.5442	98.238	71.5962	98.9624	103.022	107.825	117.017	132.608	144.816	132.286	144.273	149.215
Tmprss11e	Q5S248	>sp|Q5S248|TM11E_MOUSE Transmembrane protease serine 11E OS=Mus musculus OX=10090 GN=Tmprss11e PE=1 SV=2	52.7065	79.922	0.00045802	0.00211606		1.51636	0.600612	60.5959	47.463	44.3743	51.5708	56.5568	55.6783	88.2306	97.9134	69.1706	80.3576	75.8643	67.9955	60.5959	47.463	44.3743	51.5708	56.5568	55.6783	88.2306	97.9134	69.1706	80.3576	75.8643	67.9955
Pfas	Q5SUR0	>sp|Q5SUR0|PUR4_MOUSE Phosphoribosylformylglycinamidine synthase OS=Mus musculus OX=10090 GN=Pfas PE=1 SV=1	1148.61	1480.72	0.000788566	0.00299934		1.28915	0.366418	1244.65	1201.3	1054.25	990.12	1212.29	1189.03	1302.59	1371.19	1442.62	1508.77	1579.09	1680.08	1244.65	1201.3	1054.25	990.12	1212.29	1189.03	1302.59	1371.19	1442.62	1508.77	1579.09	1680.08
Myh1	Q5SX40	>sp|Q5SX40|MYH1_MOUSE Myosin-1 OS=Mus musculus OX=10090 GN=Myh1 PE=1 SV=1	37844.1	24246.2	0.000418433	0.00199526		0.640686	-0.642311	32809.4	32991.8	39839.5	37622.9	41584.2	42216.9	28445.7	28731.1	25383.6	26756.5	18197.7	17962.7	32809.4	32991.8	39839.5	37622.9	41584.2	42216.9	28445.7	28731.1	25383.6	26756.5	18197.7	17962.7
Atp13a4	Q5XF90	>sp|Q5XF90|AT134_MOUSE Probable cation-transporting ATPase 13A4 OS=Mus musculus OX=10090 GN=Atp13a4 PE=1 SV=1	0.532842	379.964	0.00616274	0.0113876	0.00341479	713.09	9.47794	0.532842	0.532842	0.532842	0.532842	0.532842	0.532842	0.532842	546.842	504.833	522.386	341.27	363.922								546.842	504.833	522.386	341.27	363.922
Orm1	Q60590	>sp|Q60590|A1AG1_MOUSE Alpha-1-acid glycoprotein 1 OS=Mus musculus OX=10090 GN=Orm1 PE=1 SV=1	3522.98	7316.98	0.000196387	0.00121993		2.07693	1.05445	5405.49	5458.27	2765.91	2575.59	2417.8	2514.84	7322.74	7626.62	7066.88	6727.12	6680.19	8478.3	5405.49	5458.27	2765.91	2575.59	2417.8	2514.84	7322.74	7626.62	7066.88	6727.12	6680.19	8478.3
Ogdh	Q60597	>sp|Q60597|ODO1_MOUSE 2-oxoglutarate dehydrogenase complex component E1 OS=Mus musculus OX=10090 GN=Ogdh PE=1 SV=3	6115.89	4235.68	3.10623e-08	4.82082e-06		0.69257	-0.529968	6113.5	6219.32	5832.8	6099.83	6116.24	6313.68	3985.78	4119.31	4605.71	4513.43	4094.31	4095.56	6113.5	6219.32	5832.8	6099.83	6116.24	6313.68	3985.78	4119.31	4605.71	4513.43	4094.31	4095.56
Slc27a1	Q60714	>sp|Q60714|S27A1_MOUSE Long-chain fatty acid transport protein 1 OS=Mus musculus OX=10090 GN=Slc27a1 PE=1 SV=1	329.939	248.104	2.32545e-05	0.000329653		0.751969	-0.411254	326.249	317.184	319.263	309.347	335.347	372.242	257.82	271.183	236.96	245.359	248.703	228.598	326.249	317.184	319.263	309.347	335.347	372.242	257.82	271.183	236.96	245.359	248.703	228.598
P4ha2	Q60716	>sp|Q60716|P4HA2_MOUSE Prolyl 4-hydroxylase subunit alpha-2 OS=Mus musculus OX=10090 GN=P4ha2 PE=1 SV=1	2703.72	1961.36	0.000371021	0.00183997		0.725429	-0.463094	2638.99	2752.76	2917.5	2783.25	2504.55	2625.29	2448.85	2239.16	1640.97	1728.05	1848.41	1862.71	2638.99	2752.76	2917.5	2783.25	2504.55	2625.29	2448.85	2239.16	1640.97	1728.05	1848.41	1862.71
Slc30a1	Q60738	>sp|Q60738|ZNT1_MOUSE Proton-coupled zinc antiporter SLC30A1 OS=Mus musculus OX=10090 GN=Slc30a1 PE=1 SV=1	111.47	236.521	0.00013375	0.000964173		2.12183	1.08531	113.933	118.059	74.5625	75.1484	134.583	152.535	296.497	269.463	221.198	238.864	195.367	197.739	113.933	118.059	74.5625	75.1484	134.583	152.535	296.497	269.463	221.198	238.864	195.367	197.739
Col12a1	Q60847	>sp|Q60847|COCA1_MOUSE Collagen alpha-1(XII) chain OS=Mus musculus OX=10090 GN=Col12a1 PE=2 SV=3	415.751	1090.02	5.99051e-05	0.000574633		2.6218	1.39056	560.043	563.196	278.796	300.432	402.712	389.325	945.418	1007.67	939.675	917.437	1416.32	1313.57	560.043	563.196	278.796	300.432	402.712	389.325	945.418	1007.67	939.675	917.437	1416.32	1313.57
Ltc4s	Q60860	>sp|Q60860|LTC4S_MOUSE Leukotriene C4 synthase OS=Mus musculus OX=10090 GN=Ltc4s PE=1 SV=1	44.4562	0.532842	7.13081e-05	0.000645209	0.000532006	0.0119858	-6.38253	29.8509	38.8865	51.7642	43.1786	50.2097	52.8475	0.532842	0.532842	0.532842	0.532842	0.532842	0.532842	29.8509	38.8865	51.7642	43.1786	50.2097	52.8475
Ggt1	Q60928	>sp|Q60928|GGT1_MOUSE Glutathione hydrolase 1 proenzyme OS=Mus musculus OX=10090 GN=Ggt1 PE=1 SV=1	52.0789	187.945	3.29111e-06	9.39985e-05	0.29627	3.60885	1.85154	50.7272	90.2163	0.532842	47.314	60.7061	62.9768	160.79	172.365	193.788	219.616	198.864	182.247	50.7272	90.2163		47.314	60.7061	62.9768	160.79	172.365	193.788	219.616	198.864	182.247
Coq8a	Q60936	>sp|Q60936|COQ8A_MOUSE Atypical kinase COQ8A, mitochondrial OS=Mus musculus OX=10090 GN=Coq8a PE=1 SV=2	883.686	494.959	5.2611e-05	0.00052523		0.560107	-0.836226	905.94	898.286	758.007	728.879	1031.74	979.265	436.936	408.262	605.717	566.514	473.607	478.717	905.94	898.286	758.007	728.879	1031.74	979.265	436.936	408.262	605.717	566.514	473.607	478.717
Rbbp7	Q60973	>sp|Q60973|RBBP7_MOUSE Histone-binding protein RBBP7 OS=Mus musculus OX=10090 GN=Rbbp7 PE=1 SV=1	1139.66	1452.53	0.000454811	0.00210654		1.27453	0.349967	1035.63	1042.88	1077.3	1102.61	1310.2	1269.32	1470.38	1477.19	1327.35	1361.37	1517.75	1561.12	1035.63	1042.88	1077.3	1102.61	1310.2	1269.32	1470.38	1477.19	1327.35	1361.37	1517.75	1561.12
Lama5	Q61001	>sp|Q61001|LAMA5_MOUSE Laminin subunit alpha-5 OS=Mus musculus OX=10090 GN=Lama5 PE=1 SV=4	514.988	771.282	0.000747279	0.00289932		1.49767	0.582718	479.003	492.546	479.906	483.607	581.355	573.514	912.382	941.621	703.05	668.329	715.943	686.368	479.003	492.546	479.906	483.607	581.355	573.514	912.382	941.621	703.05	668.329	715.943	686.368
Nab2	Q61127	>sp|Q61127|NAB2_MOUSE NGFI-A-binding protein 2 OS=Mus musculus OX=10090 GN=Nab2 PE=1 SV=2	62.5525	97.3482	3.98429e-05	0.000456451		1.55626	0.638086	66.0286	70.9828	74.8528	49.0352	58.9323	55.4835	92.5187	107.983	101.701	88.3901	101.052	92.4436	66.0286	70.9828	74.8528	49.0352	58.9323	55.4835	92.5187	107.983	101.701	88.3901	101.052	92.4436
Gstt2	Q61133	>sp|Q61133|GSTT2_MOUSE Glutathione S-transferase theta-2 OS=Mus musculus OX=10090 GN=Gstt2 PE=1 SV=4	211.638	137.779	1.10313e-05	0.000198642		0.651013	-0.619242	227.609	229.746	193.649	211.764	211.2	195.859	147.187	159.623	149.514	122.618	128.511	119.221	227.609	229.746	193.649	211.764	211.2	195.859	147.187	159.623	149.514	122.618	128.511	119.221
Mapre1	Q61166	>sp|Q61166|MARE1_MOUSE Microtubule-associated protein RP/EB family member 1 OS=Mus musculus OX=10090 GN=Mapre1 PE=1 SV=3	739.067	905.273	0.000575232	0.00244127		1.22489	0.292648	732.91	767.818	804.395	768.526	662.364	698.392	831.031	835.477	927.709	949.147	897.237	991.038	732.91	767.818	804.395	768.526	662.364	698.392	831.031	835.477	927.709	949.147	897.237	991.038
Eif2d	Q61211	>sp|Q61211|EIF2D_MOUSE Eukaryotic translation initiation factor 2D OS=Mus musculus OX=10090 GN=Eif2d PE=1 SV=3	30.5313	42.536	0.000537949	0.00234355		1.39319	0.478395	30.4036	26.9918	29.6831	23.9359	38.8778	33.2957	39.2873	42.3013	40.4276	42.5962	43.2327	47.3709	30.4036	26.9918	29.6831	23.9359	38.8778	33.2957	39.2873	42.3013	40.4276	42.5962	43.2327	47.3709
Tfap2b	Q61313	>sp|Q61313|AP2B_MOUSE Transcription factor AP-2-beta OS=Mus musculus OX=10090 GN=Tfap2b PE=1 SV=2	6.79018	19.9852	0.00623335	0.0114799	0.0455003	2.94324	1.55741	0.532842	12.1391	0.532842	14.2937	12.7097	0.532842	19.2896	20.8222	28.5725	13.965	12.0447	25.2169		12.1391		14.2937	12.7097		19.2896	20.8222	28.5725	13.965	12.0447	25.2169
Chi3l1	Q61362	>sp|Q61362|CH3L1_MOUSE Chitinase-3-like protein 1 OS=Mus musculus OX=10090 GN=Chi3l1 PE=1 SV=3	36.2281	97.649	0.0111082	0.0171401	0.0455003	2.69539	1.4305	83.4402	71.6057	0.532842	60.7242	0.532842	0.532842	78.8033	82.078	108.376	110.486	99.3234	106.828	83.4402	71.6057		60.7242			78.8033	82.078	108.376	110.486	99.3234	106.828
Msi1	Q61474	>sp|Q61474|MSI1H_MOUSE RNA-binding protein Musashi homolog 1 OS=Mus musculus OX=10090 GN=Msi1 PE=1 SV=1	116.99	318.76	0.0411561	0.0428151	0.0143059	2.72467	1.44608	313.957	0.532842	385.854	0.532842	0.532842	0.532842	358.949	403.063	254.31	281.508	302.687	312.047	313.957		385.854				358.949	403.063	254.31	281.508	302.687	312.047
Foxn1	Q61575	>sp|Q61575|FOXN1_MOUSE Forkhead box protein N1 OS=Mus musculus OX=10090 GN=Foxn1 PE=1 SV=1	0.532842	27.7209	0.00431107	0.00883826	0.000532006	52.0245	5.70112	0.532842	0.532842	0.532842	0.532842	0.532842	0.532842	36.4165	28.947	42.9879	35.3598	11.647	10.9669							36.4165	28.947	42.9879	35.3598	11.647	10.9669
Igfbp7	Q61581	>sp|Q61581|IBP7_MOUSE Insulin-like growth factor-binding protein 7 OS=Mus musculus OX=10090 GN=Igfbp7 PE=1 SV=3	51.0196	89.2943	0.000554422	0.00238736		1.7502	0.807517	50.0045	71.0485	37.0839	54.8154	49.5016	43.6636	79.0197	64.95	91.5489	104.481	94.399	101.367	50.0045	71.0485	37.0839	54.8154	49.5016	43.6636	79.0197	64.95	91.5489	104.481	94.399	101.367
Ddx19a	Q61655	>sp|Q61655|DD19A_MOUSE ATP-dependent RNA helicase DDX19A OS=Mus musculus OX=10090 GN=Ddx19a PE=1 SV=2	331.666	455.342	9.12797e-06	0.000177342		1.37289	0.45722	293.064	317.969	343.853	347.548	362.519	325.041	426.663	438.958	474.583	489.623	473.694	428.528	293.064	317.969	343.853	347.548	362.519	325.041	426.663	438.958	474.583	489.623	473.694	428.528
Cbx5	Q61686	>sp|Q61686|CBX5_MOUSE Chromobox protein homolog 5 OS=Mus musculus OX=10090 GN=Cbx5 PE=1 SV=1	124.257	232.767	5.47994e-06	0.000127977		1.87327	0.905556	111.279	112.667	121.596	101.414	152.157	146.432	215.944	198.766	238.564	262.671	245.801	234.858	111.279	112.667	121.596	101.414	152.157	146.432	215.944	198.766	238.564	262.671	245.801	234.858
Hsph1	Q61699	>sp|Q61699|HS105_MOUSE Heat shock protein 105 kDa OS=Mus musculus OX=10090 GN=Hsph1 PE=1 SV=2	380.39	531.386	0.000400323	0.00193737		1.39695	0.482279	418.605	426.072	397.559	407.98	327.116	305.008	513.462	495.946	587.414	599.207	482.821	509.463	418.605	426.072	397.559	407.98	327.116	305.008	513.462	495.946	587.414	599.207	482.821	509.463
Itga7	Q61738	>sp|Q61738|ITA7_MOUSE Integrin alpha-7 OS=Mus musculus OX=10090 GN=Itga7 PE=1 SV=3	321.554	241.234	8.90695e-05	0.000740482		0.750214	-0.414625	320.017	323.928	353.052	335.161	281.892	315.273	252.497	267.027	238.575	251.577	209.613	228.117	320.017	323.928	353.052	335.161	281.892	315.273	252.497	267.027	238.575	251.577	209.613	228.117
Itga6	Q61739	>sp|Q61739|ITA6_MOUSE Integrin alpha-6 OS=Mus musculus OX=10090 GN=Itga6 PE=1 SV=3	872.514	658.047	0.000551464	0.00237957		0.754197	-0.406987	859.906	793.493	940.854	1032.82	782.411	825.597	646.403	713.749	605.921	620.48	687.429	674.301	859.906	793.493	940.854	1032.82	782.411	825.597	646.403	713.749	605.921	620.48	687.429	674.301
Eif2b4	Q61749	>sp|Q61749|EI2BD_MOUSE Translation initiation factor eIF2B subunit delta OS=Mus musculus OX=10090 GN=Eif2b4 PE=1 SV=2	176.518	231.921	5.17009e-05	0.000520918		1.31386	0.393815	194.737	166.234	155.712	171.556	184.929	185.941	214.603	214.46	245.89	237.737	243.435	235.398	194.737	166.234	155.712	171.556	184.929	185.941	214.603	214.46	245.89	237.737	243.435	235.398
Klk1b21	Q61759	>sp|Q61759|K1B21_MOUSE Kallikrein 1-related peptidase b21 OS=Mus musculus OX=10090 GN=Klk1b21 PE=2 SV=3	0.532842	49.763	0.0274661	0.0320922	0.0143059	93.3916	6.54522	0.532842	0.532842	0.532842	0.532842	0.532842	0.532842	83.3897	83.6479	70.6607	59.8138	0.532842	0.532842							83.3897	83.6479	70.6607	59.8138
Krt14	Q61781	>sp|Q61781|K1C14_MOUSE Keratin, type I cytoskeletal 14 OS=Mus musculus OX=10090 GN=Krt14 PE=1 SV=2	3800.73	7998.61	8.51564e-05	0.000720845		2.1045	1.07347	3509.72	3339.66	2817.42	2880.75	5195.46	5061.35	9669.46	9355.51	6837	6869.66	7633.06	7626.98	3509.72	3339.66	2817.42	2880.75	5195.46	5061.35	9669.46	9355.51	6837	6869.66	7633.06	7626.98
Lasp1	Q61792	>sp|Q61792|LASP1_MOUSE LIM and SH3 domain protein 1 OS=Mus musculus OX=10090 GN=Lasp1 PE=1 SV=1	208.07	253.005	8.66474e-05	0.000728411		1.21596	0.282098	200.86	220.886	211.33	214.333	208.845	192.165	259.522	240.67	247.946	277.331	239.432	253.127	200.86	220.886	211.33	214.333	208.845	192.165	259.522	240.67	247.946	277.331	239.432	253.127
Pdcd4	Q61823	>sp|Q61823|PDCD4_MOUSE Programmed cell death protein 4 OS=Mus musculus OX=10090 GN=Pdcd4 PE=1 SV=1	536.347	830.125	0.000647481	0.00264016		1.54774	0.630162	446.551	424.08	565.623	539.994	654.023	587.812	684.932	692.073	817.681	959.848	908.086	918.132	446.551	424.08	565.623	539.994	654.023	587.812	684.932	692.073	817.681	959.848	908.086	918.132
Pzp	Q61838	>sp|Q61838|PZP_MOUSE Pregcy zone protein OS=Mus musculus OX=10090 GN=Pzp PE=1 SV=3	12688.1	16809.9	1.37055e-05	0.000232746		1.32485	0.405831	13513.2	13329.4	12595.8	12386.6	12138.9	12164.9	17926.8	17626.2	16932.3	17559.7	15569.3	15245.2	13513.2	13329.4	12595.8	12386.6	12138.9	12164.9	17926.8	17626.2	16932.3	17559.7	15569.3	15245.2
Mcm7	Q61881	>sp|Q61881|MCM7_MOUSE DNA replication licensing factor MCM7 OS=Mus musculus OX=10090 GN=Mcm7 PE=1 SV=1	201.824	345.282	0.000905116	0.00327869		1.71081	0.774676	186.168	181.176	155.035	149.794	268.133	270.641	301.881	295.63	338.558	318.929	428.147	388.549	186.168	181.176	155.035	149.794	268.133	270.641	301.881	295.63	338.558	318.929	428.147	388.549
Npm1	Q61937	>sp|Q61937|NPM_MOUSE Nucleophosmin OS=Mus musculus OX=10090 GN=Npm1 PE=1 SV=1	1188.49	2160.96	3.58094e-07	2.4405e-05		1.81824	0.862543	1079.07	1154.76	1075.44	1099.03	1400.28	1322.37	1986.05	2366.37	1991.14	2191.58	2198.01	2232.63	1079.07	1154.76	1075.44	1099.03	1400.28	1322.37	1986.05	2366.37	1991.14	2191.58	2198.01	2232.63
Postn	Q62009	>sp|Q62009|POSTN_MOUSE Periostin OS=Mus musculus OX=10090 GN=Postn PE=1 SV=2	3338.88	6679.21	0.000985601	0.00346017		2.00044	1.00031	4984.62	5037.95	2283.73	2149.95	2732.38	2844.63	6633.93	6446.67	6210.63	6296.35	7250.01	7237.68	4984.62	5037.95	2283.73	2149.95	2732.38	2844.63	6633.93	6446.67	6210.63	6296.35	7250.01	7237.68
Pla2r1	Q62028	>sp|Q62028|PLA2R_MOUSE Secretory phospholipase A2 receptor OS=Mus musculus OX=10090 GN=Pla2r1 PE=1 SV=1	396.999	222.135	3.78956e-05	0.000444136		0.559537	-0.837696	387.384	414.014	383.366	371.777	436.128	389.325	228.886	188.103	172.291	164.811	290.255	288.466	387.384	414.014	383.366	371.777	436.128	389.325	228.886	188.103	172.291	164.811	290.255	288.466
Pea15	Q62048	>sp|Q62048|PEA15_MOUSE Astrocytic phosphoprotein PEA-15 OS=Mus musculus OX=10090 GN=Pea15 PE=1 SV=1	1282.33	881.739	0.000223666	0.00131046		0.687606	-0.540347	1301.48	1345.98	1440.4	1293.57	1174.2	1138.36	876.078	893.453	927.809	1100.53	701.509	791.062	1301.48	1345.98	1440.4	1293.57	1174.2	1138.36	876.078	893.453	927.809	1100.53	701.509	791.062
Vcan	Q62059	>sp|Q62059|CSPG2_MOUSE Versican core protein OS=Mus musculus OX=10090 GN=Vcan PE=1 SV=2	172.549	236.019	8.9569e-05	0.000742938		1.36784	0.451903	202.688	185.855	151.85	163.331	164.911	166.657	234.686	245.583	220.328	221.227	263.749	230.544	202.688	185.855	151.85	163.331	164.911	166.657	234.686	245.583	220.328	221.227	263.749	230.544
Krt32	Q62168	>sp|Q62168|K1H2_MOUSE Keratin, type I cuticular Ha2 OS=Mus musculus OX=10090 GN=Krt32 PE=1 SV=2	237.362	760.036	6.90655e-05	0.000631969	0.29627	3.20202	1.67898	0.532842	353.967	274.177	111.074	331.933	352.487	1012.6	775.273	722.866	650.677	708.27	690.535		353.967	274.177	111.074	331.933	352.487	1012.6	775.273	722.866	650.677	708.27	690.535
Sf3a2	Q62203	>sp|Q62203|SF3A2_MOUSE Splicing factor 3A subunit 2 OS=Mus musculus OX=10090 GN=Sf3a2 PE=1 SV=2	165.491	211.938	1.53289e-05	0.000251617		1.28066	0.356891	154.695	158.851	169.878	154.756	175.603	179.165	207.032	199.185	214.279	220.725	205.225	225.184	154.695	158.851	169.878	154.756	175.603	179.165	207.032	199.185	214.279	220.725	205.225	225.184
Siglec1	Q62230	>sp|Q62230|SN_MOUSE Sialoadhesin OS=Mus musculus OX=10090 GN=Siglec1 PE=1 SV=2	317.638	503.337	0.000166952	0.00110917		1.58462	0.664141	401.264	405.966	294.115	313.423	243.872	247.19	506.04	521.736	463.572	473.137	546.144	509.394	401.264	405.966	294.115	313.423	243.872	247.19	506.04	521.736	463.572	473.137	546.144	509.394
Sptbn1	Q62261	>sp|Q62261|SPTB2_MOUSE Spectrin beta chain, non-erythrocytic 1 OS=Mus musculus OX=10090 GN=Sptbn1 PE=1 SV=2	7164.3	5544.23	2.69506e-07	2.09305e-05		0.773869	-0.36984	6918.35	6819.91	7506.08	7515.73	7096.71	7129.03	5313.22	5540.81	5543.98	5671.39	5733.91	5462.05	6918.35	6819.91	7506.08	7515.73	7096.71	7129.03	5313.22	5540.81	5543.98	5671.39	5733.91	5462.05
Tfrc	Q62351	>sp|Q62351|TFR1_MOUSE Transferrin receptor protein 1 OS=Mus musculus OX=10090 GN=Tfrc PE=1 SV=1	764.919	1205.41	9.81091e-07	4.25829e-05		1.57587	0.656146	821.505	808.004	686.395	691.957	763.943	817.71	1144.48	1194.46	1137.8	1141.79	1308.27	1305.66	821.505	808.004	686.395	691.957	763.943	817.71	1144.48	1194.46	1137.8	1141.79	1308.27	1305.66
Phlda1	Q62392	>sp|Q62392|PHLA1_MOUSE Pleckstrin homology-like domain family A member 1 OS=Mus musculus OX=10090 GN=Phlda1 PE=1 SV=2	136.336	364.919	0.0318122	0.0357019	0.0455003	2.67662	1.42041	170.469	112.023	0.532842	533.924	0.532842	0.532842	238.34	345.68	426.607	298.793	416.162	463.934	170.469	112.023		533.924			238.34	345.68	426.607	298.793	416.162	463.934
Vat1	Q62465	>sp|Q62465|VAT1_MOUSE Synaptic vesicle membrane protein VAT-1 homolog OS=Mus musculus OX=10090 GN=Vat1 PE=1 SV=3	8738.54	5855.24	0.00046536	0.00213763		0.670048	-0.577665	7698.57	7786.45	7829.04	8509.07	10155.4	10452.7	5885.87	6057.65	5323.91	4998.46	6601.65	6263.89	7698.57	7786.45	7829.04	8509.07	10155.4	10452.7	5885.87	6057.65	5323.91	4998.46	6601.65	6263.89
Coch	Q62507	>sp|Q62507|COCH_MOUSE Cochlin OS=Mus musculus OX=10090 GN=Coch PE=1 SV=2	792.629	609.606	0.000496118	0.00222756		0.769093	-0.378769	770.988	882.22	730.01	797.534	788.76	786.266	574.633	613.676	545.394	553.193	743.752	626.988	770.988	882.22	730.01	797.534	788.76	786.266	574.633	613.676	545.394	553.193	743.752	626.988
Cavin2	Q63918	>sp|Q63918|CAVN2_MOUSE Caveolae-associated protein 2 OS=Mus musculus OX=10090 GN=Cavin2 PE=1 SV=3	886.207	548.711	0.000299943	0.00158239		0.619168	-0.691597	797.951	902.81	1004.74	1051.52	739.239	820.974	535.903	378.235	599.531	644.034	575.922	558.641	797.951	902.81	1004.74	1051.52	739.239	820.974	535.903	378.235	599.531	644.034	575.922	558.641
Aebp1	Q640N1	>sp|Q640N1|AEBP1_MOUSE Adipocyte enhancer-binding protein 1 OS=Mus musculus OX=10090 GN=Aebp1 PE=1 SV=1	3454.9	1912.77	5.73222e-06	0.000132014		0.553639	-0.852982	2985.09	3156.34	3589.53	3547.61	3718.61	3732.24	2086.6	2179.74	1503.89	1541.59	2093.44	2071.35	2985.09	3156.34	3589.53	3547.61	3718.61	3732.24	2086.6	2179.74	1503.89	1541.59	2093.44	2071.35
Sf1	Q64213	>sp|Q64213|SF01_MOUSE Splicing factor 1 OS=Mus musculus OX=10090 GN=Sf1 PE=1 SV=6	544.397	720.808	3.52783e-06	9.80506e-05		1.32405	0.404955	533.527	522.02	529.147	552.469	549.652	579.568	661.477	715.907	719.159	714.491	793.992	719.82	533.527	522.02	529.147	552.469	549.652	579.568	661.477	715.907	719.159	714.491	793.992	719.82
Cyp1b1	Q64429	>sp|Q64429|CP1B1_MOUSE Cytochrome P450 1B1 OS=Mus musculus OX=10090 GN=Cyp1b1 PE=1 SV=3	46.0676	67.6131	0.000623077	0.00257271		1.46769	0.553551	56.7342	50.8547	37.7077	40.7796	46.8721	43.4571	58.4659	76.2104	74.0787	62.5908	59.65	74.6829	56.7342	50.8547	37.7077	40.7796	46.8721	43.4571	58.4659	76.2104	74.0787	62.5908	59.65	74.6829
Adh7	Q64437	>sp|Q64437|ADH7_MOUSE All-trans-retinol dehydrogenase [NAD(+)] ADH7 OS=Mus musculus OX=10090 GN=Adh7 PE=2 SV=2	2997.33	1864.09	7.93845e-10	7.41428e-07		0.621917	-0.685206	2872.78	2985.68	3022.87	2976.64	3048.09	3077.92	1937.17	1854.52	1853.01	1729.78	1791.28	2018.77	2872.78	2985.68	3022.87	2976.64	3048.09	3077.92	1937.17	1854.52	1853.01	1729.78	1791.28	2018.77
Sord	Q64442	>sp|Q64442|DHSO_MOUSE Sorbitol dehydrogenase OS=Mus musculus OX=10090 GN=Sord PE=1 SV=3	1008.46	803.538	0.0002759	0.00149446		0.796796	-0.327718	1029.35	1043.44	1039.91	913.782	1009.71	1014.58	796.208	915.785	780.067	682.882	855.047	791.237	1029.35	1043.44	1039.91	913.782	1009.71	1014.58	796.208	915.785	780.067	682.882	855.047	791.237
Ca4	Q64444	>sp|Q64444|CAH4_MOUSE Carbonic anhydrase 4 OS=Mus musculus OX=10090 GN=Ca4 PE=1 SV=1	32.2641	5.56014	0.00155187	0.00464328	0.00341479	0.172332	-2.53674	24.4332	18.8031	37.4646	33.5084	42.4589	36.9161	0.532842	0.532842	0.532842	0.532842	30.6966	0.532842	24.4332	18.8031	37.4646	33.5084	42.4589	36.9161					30.6966
Cyp4b1	Q64462	>sp|Q64462|CP4B1_MOUSE Cytochrome P450 4B1 OS=Mus musculus OX=10090 GN=Cyp4b1 PE=1 SV=1	770.41	487.275	1.97261e-05	0.000296927		0.632488	-0.66089	757.144	810.57	809.476	774.211	733.833	737.225	614.553	573.477	461.567	421.327	410.805	441.921	757.144	810.57	809.476	774.211	733.833	737.225	614.553	573.477	461.567	421.327	410.805	441.921
Gstt1	Q64471	>sp|Q64471|GSTT1_MOUSE Glutathione S-transferase theta-1 OS=Mus musculus OX=10090 GN=Gstt1 PE=1 SV=4	739.911	571.912	0.00099591	0.00348261		0.772947	-0.371558	717.405	672.126	869.918	789.657	745.078	645.284	620.777	595.979	536.577	596.205	543.902	538.034	717.405	672.126	869.918	789.657	745.078	645.284	620.777	595.979	536.577	596.205	543.902	538.034
Gart	Q64737	>sp|Q64737|PUR2_MOUSE Trifunctional purine biosynthetic protein adenosine-3 OS=Mus musculus OX=10090 GN=Gart PE=1 SV=3	665.009	874.66	1.56214e-05	0.000254885		1.31526	0.39535	641.97	662.212	634.923	624.792	679.551	746.605	816.309	839.54	885.319	846.979	944.565	915.25	641.97	662.212	634.923	624.792	679.551	746.605	816.309	839.54	885.319	846.979	944.565	915.25
Wapl	Q65Z40	>sp|Q65Z40|WAPL_MOUSE Wings apart-like protein homolog OS=Mus musculus OX=10090 GN=Wapl PE=1 SV=2	111.295	146.739	0.000257907	0.00143221		1.31847	0.398862	117.83	109.913	96.4921	98.0069	130.724	114.803	165.007	141.169	143.859	142.491	145.432	142.475	117.83	109.913	96.4921	98.0069	130.724	114.803	165.007	141.169	143.859	142.491	145.432	142.475
Map3k10	Q66L42	>sp|Q66L42|M3K10_MOUSE Mitogen-activated protein kinase kinase kinase 10 OS=Mus musculus OX=10090 GN=Map3k10 PE=1 SV=2	85.262	307.072	0.000701736	0.00278424		3.60151	1.8486	32.0281	17.8322	60.5345	257.414	62.4081	81.355	236.864	283.622	340.076	285.486	261.769	434.612	32.0281	17.8322	60.5345	257.414	62.4081	81.355	236.864	283.622	340.076	285.486	261.769	434.612
Mars1	Q68FL6	>sp|Q68FL6|SYMC_MOUSE Methionine--tRNA ligase, cytoplasmic OS=Mus musculus OX=10090 GN=Mars1 PE=1 SV=1	344.88	435.674	1.07811e-06	4.50805e-05		1.26326	0.337157	356.083	352.147	327.495	333.717	350.46	349.375	422.698	416.428	444.378	463.557	423.127	443.856	356.083	352.147	327.495	333.717	350.46	349.375	422.698	416.428	444.378	463.557	423.127	443.856
Nop58	Q6DFW4	>sp|Q6DFW4|NOP58_MOUSE Nucleolar protein 58 OS=Mus musculus OX=10090 GN=Nop58 PE=1 SV=1	394.05	525.383	2.99173e-05	0.000387145		1.33329	0.41499	412.783	393.295	342.047	381.592	414.514	420.068	528.316	486.878	490.146	520.711	570.991	555.255	412.783	393.295	342.047	381.592	414.514	420.068	528.316	486.878	490.146	520.711	570.991	555.255
Wls	Q6DID7	>sp|Q6DID7|WLS_MOUSE Protein wntless homolog OS=Mus musculus OX=10090 GN=Wls PE=1 SV=1	112.75	182.997	9.57495e-05	0.000772429		1.62304	0.698699	109.911	117.866	99.6764	105.283	131.178	112.585	220.324	171.151	193.668	197.224	164.027	151.59	109.911	117.866	99.6764	105.283	131.178	112.585	220.324	171.151	193.668	197.224	164.027	151.59
Lemd2	Q6DVA0	>sp|Q6DVA0|LEMD2_MOUSE LEM domain-containing protein 2 OS=Mus musculus OX=10090 GN=Lemd2 PE=1 SV=1	411.989	275.189	4.2777e-05	0.000473994		0.667953	-0.582182	428.258	425.675	454.822	410.622	362.014	390.54	246.359	234.439	299.042	268.785	333.972	268.537	428.258	425.675	454.822	410.622	362.014	390.54	246.359	234.439	299.042	268.785	333.972	268.537
Enpp3	Q6DYE8	>sp|Q6DYE8|ENPP3_MOUSE Ectonucleotide pyrophosphatase/phosphodiesterase family member 3 OS=Mus musculus OX=10090 GN=Enpp3 PE=1 SV=2	430.336	255.51	1.04125e-05	0.000191057		0.593746	-0.752082	394.758	407.199	458.369	444.014	404.596	473.081	321.743	283.18	234.932	204.706	232.922	255.581	394.758	407.199	458.369	444.014	404.596	473.081	321.743	283.18	234.932	204.706	232.922	255.581
Krt39	Q6IFX4	>sp|Q6IFX4|K1C39_MOUSE Keratin, type I cytoskeletal 39 OS=Mus musculus OX=10090 GN=Krt39 PE=2 SV=2	8.58071	96.0312	0.000526283	0.00231191	0.00341479	11.1915	3.48433	0.532842	0.532842	0.532842	48.8201	0.532842	0.532842	128.223	145.89	96.9555	97.9164	58.8586	48.3439				48.8201			128.223	145.89	96.9555	97.9164	58.8586	48.3439
Krt72	Q6IME9	>sp|Q6IME9|K2C72_MOUSE Keratin, type II cytoskeletal 72 OS=Mus musculus OX=10090 GN=Krt72 PE=3 SV=1	276.94	1243.52	2.60333e-05	0.000354876		4.49022	2.16679	180.116	171.327	247.388	671.49	193.493	197.827	1542.99	1562.66	1172.47	1201.57	921.417	1060.02	180.116	171.327	247.388	671.49	193.493	197.827	1542.99	1562.66	1172.47	1201.57	921.417	1060.02
Krt73	Q6NXH9	>sp|Q6NXH9|K2C73_MOUSE Keratin, type II cytoskeletal 73 OS=Mus musculus OX=10090 GN=Krt73 PE=1 SV=1	544.628	3113.33	1.55491e-10	5.19257e-07		5.71643	2.51511	525.326	485.024	251.005	515.591	752.09	738.731	3351.38	3194.09	3141.88	3075.52	2908.61	3008.47	525.326	485.024	251.005	515.591	752.09	738.731	3351.38	3194.09	3141.88	3075.52	2908.61	3008.47
Zc3h11a	Q6NZF1	>sp|Q6NZF1|ZC11A_MOUSE Zinc finger CCCH domain-containing protein 11A OS=Mus musculus OX=10090 GN=Zc3h11a PE=1 SV=1	41.7738	53.3808	0.000460126	0.00212227		1.27785	0.35372	36.8189	37.5378	40.179	48.2987	43.0962	44.7124	51.1343	49.0294	51.0678	57.1695	56.2855	55.5981	36.8189	37.5378	40.179	48.2987	43.0962	44.7124	51.1343	49.0294	51.0678	57.1695	56.2855	55.5981
Rbm26	Q6NZN0	>sp|Q6NZN0|RBM26_MOUSE RNA-binding protein 26 OS=Mus musculus OX=10090 GN=Rbm26 PE=1 SV=2	71.4889	94.4012	0.000762381	0.00293637		1.3205	0.401086	65.7551	66.5872	72.0615	67.2032	85.9163	71.4103	82.6568	93.0424	95.3444	95.1474	110.193	90.0231	65.7551	66.5872	72.0615	67.2032	85.9163	71.4103	82.6568	93.0424	95.3444	95.1474	110.193	90.0231
Fam167a	Q6P1G6	>sp|Q6P1G6|F167A_MOUSE Protein FAM167A OS=Mus musculus OX=10090 GN=Fam167a PE=2 SV=1	31.7888	99.1517	0.0185871	0.0244363	0.0143059	3.11908	1.64112	0.532842	0.532842	0.532842	0.532842	106.783	81.8184	105.751	111.809	97.5703	111.388	72.9034	95.4891					106.783	81.8184	105.751	111.809	97.5703	111.388	72.9034	95.4891
Vsig8	Q6P3A4	>sp|Q6P3A4|VSIG8_MOUSE V-set and immunoglobulin domain-containing protein 8 OS=Mus musculus OX=10090 GN=Vsig8 PE=2 SV=2	201.901	1725.2	0.000191844	0.00120379		8.54482	3.09505	225.674	201.489	117.733	161.108	223.188	282.21	1311.42	1380.98	2373.33	1909.56	1550.6	1825.33	225.674	201.489	117.733	161.108	223.188	282.21	1311.42	1380.98	2373.33	1909.56	1550.6	1825.33
Arl11	Q6P3A9	>sp|Q6P3A9|ARL11_MOUSE ADP-ribosylation factor-like protein 11 OS=Mus musculus OX=10090 GN=Arl11 PE=2 SV=1	8.19285	28.1097	0.00198238	0.005373	0.0455003	3.43101	1.77863	13.5476	0.532842	18.303	15.7079	0.532842	0.532842	33.2772	18.9101	18.5988	30.4484	39.0881	28.3358	13.5476		18.303	15.7079			33.2772	18.9101	18.5988	30.4484	39.0881	28.3358
Nudt16	Q6P3D0	>sp|Q6P3D0|NUD16_MOUSE U8 snoRNA-decapping enzyme OS=Mus musculus OX=10090 GN=Nudt16 PE=1 SV=1	164.268	123.151	8.32207e-06	0.000167883		0.749693	-0.415629	154.719	168.725	168.49	166.215	157.992	169.47	109.645	125.291	113.29	122.473	132.012	136.193	154.719	168.725	168.49	166.215	157.992	169.47	109.645	125.291	113.29	122.473	132.012	136.193
Abcf1	Q6P542	>sp|Q6P542|ABCF1_MOUSE ATP-binding cassette sub-family F member 1 OS=Mus musculus OX=10090 GN=Abcf1 PE=1 SV=1	558.299	834.546	3.3134e-07	2.34488e-05		1.4948	0.579953	606.78	629.724	500.557	552.953	534.981	524.801	848.483	824.927	831.692	838.393	873.877	789.903	606.78	629.724	500.557	552.953	534.981	524.801	848.483	824.927	831.692	838.393	873.877	789.903
Smchd1	Q6P5D8	>sp|Q6P5D8|SMHD1_MOUSE Structural maintece of chromosomes flexible hinge domain-containing protein 1 OS=Mus musculus OX=10090 GN=Smchd1 PE=1 SV=2	302.849	401.261	6.66794e-05	0.000617549		1.32495	0.405943	294.468	289.164	292.188	258.565	349.104	333.605	383.928	380.924	406.931	412.79	398.949	424.043	294.468	289.164	292.188	258.565	349.104	333.605	383.928	380.924	406.931	412.79	398.949	424.043
Xpo1	Q6P5F9	>sp|Q6P5F9|XPO1_MOUSE Exportin-1 OS=Mus musculus OX=10090 GN=Xpo1 PE=1 SV=1	691.586	909.562	0.00062329	0.00257331		1.31518	0.395262	707.235	745.94	631.114	605.28	751.028	708.921	844.292	806.354	927.745	848.854	1019.75	1010.37	707.235	745.94	631.114	605.28	751.028	708.921	844.292	806.354	927.745	848.854	1019.75	1010.37
Shb	Q6PD21	>sp|Q6PD21|SHB_MOUSE SH2 domain-containing adapter protein B OS=Mus musculus OX=10090 GN=Shb PE=1 SV=2	0.532842	19.157	0.0268992	0.0315994	0.0143059	35.9525	5.16802	0.532842	0.532842	0.532842	0.532842	0.532842	0.532842	0.532842	0.532842	24.5496	32.274	31.1185	25.934									24.5496	32.274	31.1185	25.934
Cachd1	Q6PDJ1	>sp|Q6PDJ1|CAHD1_MOUSE VWFA and cache domain-containing protein 1 OS=Mus musculus OX=10090 GN=Cachd1 PE=1 SV=1	134.92	99.1792	4.38496e-05	0.000480123		0.735098	-0.443992	137.549	116.761	135.828	139.165	135.378	144.837	85.5782	105.795	99.0891	110.253	97.292	97.0679	137.549	116.761	135.828	139.165	135.378	144.837	85.5782	105.795	99.0891	110.253	97.292	97.0679
Chd4	Q6PDQ2	>sp|Q6PDQ2|CHD4_MOUSE Chromodomain-helicase-DNA-binding protein 4 OS=Mus musculus OX=10090 GN=Chd4 PE=1 SV=1	409.298	529.09	0.000571475	0.00243165		1.29268	0.370363	390.968	388.215	356.47	375.142	476.012	468.981	484.101	501.399	529.849	548.773	565.632	544.787	390.968	388.215	356.47	375.142	476.012	468.981	484.101	501.399	529.849	548.773	565.632	544.787
Ctif	Q6PEE2	>sp|Q6PEE2|CTIF_MOUSE CBP80/20-dependent translation initiation factor OS=Mus musculus OX=10090 GN=Ctif PE=1 SV=2	407.901	593.732	9.66871e-07	4.22687e-05		1.45558	0.541593	405.556	400.643	406.573	393.954	459.963	380.715	617.779	633.293	545.109	612.412	567.621	586.177	405.556	400.643	406.573	393.954	459.963	380.715	617.779	633.293	545.109	612.412	567.621	586.177
Dhx29	Q6PGC1	>sp|Q6PGC1|DHX29_MOUSE ATP-dependent RNA helicase DHX29 OS=Mus musculus OX=10090 GN=Dhx29 PE=1 SV=1	322.082	405.571	0.000123539	0.000914591		1.25922	0.332525	336.203	351.556	302.87	271.9	330.252	339.712	409.727	378.32	405.318	419.587	396.466	424.005	336.203	351.556	302.87	271.9	330.252	339.712	409.727	378.32	405.318	419.587	396.466	424.005
Naa35	Q6PHQ8	>sp|Q6PHQ8|NAA35_MOUSE N-alpha-acetyltransferase 35, NatC auxiliary subunit OS=Mus musculus OX=10090 GN=Naa35 PE=1 SV=1	36.5594	52.647	2.97598e-05	0.000385901		1.44004	0.526111	41.4293	35.921	35.5776	37.9128	32.1426	36.3728	47.2666	47.9993	52.4884	55.1792	53.5054	59.4431	41.4293	35.921	35.5776	37.9128	32.1426	36.3728	47.2666	47.9993	52.4884	55.1792	53.5054	59.4431
Sort1	Q6PHU5	>sp|Q6PHU5|SORT_MOUSE Sortilin OS=Mus musculus OX=10090 GN=Sort1 PE=1 SV=1	272.945	341.425	0.000236427	0.00135393		1.25089	0.322955	292.075	282.21	293.907	259.082	246.436	263.962	351.184	371.098	301.963	336.604	336.96	350.739	292.075	282.21	293.907	259.082	246.436	263.962	351.184	371.098	301.963	336.604	336.96	350.739
Atp1a2	Q6PIE5	>sp|Q6PIE5|AT1A2_MOUSE Sodium/potassium-transporting ATPase subunit alpha-2 OS=Mus musculus OX=10090 GN=Atp1a2 PE=1 SV=1	4819.91	3453.38	4.09591e-05	0.000463263		0.716482	-0.480998	4687.19	4545.23	5033.53	5291.64	4577.25	4784.61	3285.98	3552.47	3835.28	3934.57	3149.83	2962.13	4687.19	4545.23	5033.53	5291.64	4577.25	4784.61	3285.98	3552.47	3835.28	3934.57	3149.83	2962.13
Acot5	Q6Q2Z6	>sp|Q6Q2Z6|ACOT5_MOUSE Acyl-coenzyme A thioesterase 5 OS=Mus musculus OX=10090 GN=Acot5 PE=1 SV=2	139.292	99.1568	0.000361016	0.00180559		0.711862	-0.49033	139.421	157.677	128.237	116.969	138.533	154.916	107.953	86.0123	92.6919	114.279	98.5155	95.4884	139.421	157.677	128.237	116.969	138.533	154.916	107.953	86.0123	92.6919	114.279	98.5155	95.4884
S100a15a	Q6S5I3	>sp|Q6S5I3|S115A_MOUSE Protein S100-A15A OS=Mus musculus OX=10090 GN=S100a15a PE=1 SV=1	0.532842	29.7193	0.0329021	0.0365629	0.0143059	55.7751	5.80155	0.532842	0.532842	0.532842	0.532842	0.532842	0.532842	0.532842	44.6299	0.532842	60.7888	39.3147	32.5166								44.6299		60.7888	39.3147	32.5166
Myh14	Q6URW6	>sp|Q6URW6|MYH14_MOUSE Myosin-14 OS=Mus musculus OX=10090 GN=Myh14 PE=1 SV=1	734.694	1170.93	4.24011e-06	0.000109027		1.59376	0.672435	605.686	602.745	761.278	809.457	851.929	777.069	1092.66	1125.35	1161.6	1213	1196.92	1236.03	605.686	602.745	761.278	809.457	851.929	777.069	1092.66	1125.35	1161.6	1213	1196.92	1236.03
Npr2	Q6VVW5	>sp|Q6VVW5|ANPRB_MOUSE Atrial natriuretic peptide receptor 2 OS=Mus musculus OX=10090 GN=Npr2 PE=1 SV=2	139.253	99.1601	0.000333106	0.00170654		0.712084	-0.48988	130.224	126.987	168.959	138.259	145.11	125.981	115.345	101.605	91.3762	96.6509	93.9223	96.0618	130.224	126.987	168.959	138.259	145.11	125.981	115.345	101.605	91.3762	96.6509	93.9223	96.0618
Gigyf2	Q6Y7W8	>sp|Q6Y7W8|GGYF2_MOUSE GRB10-interacting GYF protein 2 OS=Mus musculus OX=10090 GN=Gigyf2 PE=1 SV=2	65.929	98.3401	3.65212e-06	0.000100092		1.49161	0.576867	63.0134	68.5536	61.855	63.5824	69.8866	68.683	91.8643	90.8682	107.233	91.7565	100.302	108.016	63.0134	68.5536	61.855	63.5824	69.8866	68.683	91.8643	90.8682	107.233	91.7565	100.302	108.016
Carns1	Q6ZPS2	>sp|Q6ZPS2|CRNS1_MOUSE Carnosine synthase 1 OS=Mus musculus OX=10090 GN=Carns1 PE=1 SV=2	33.9737	2.31663	0.0346725	0.0379259	0.0209213	0.068189	-3.87432	12.5439	0.532842	28.3755	36.7287	76.5897	49.0719	0.532842	0.532842	0.532842	11.2356	0.532842	0.532842	12.5439		28.3755	36.7287	76.5897	49.0719				11.2356
Zc3h4	Q6ZPZ3	>sp|Q6ZPZ3|ZC3H4_MOUSE Zinc finger CCCH domain-containing protein 4 OS=Mus musculus OX=10090 GN=Zc3h4 PE=1 SV=2	132.993	162.482	0.000541826	0.00235396		1.22173	0.28893	128.512	132.599	136.114	119.303	141.979	139.45	149.386	165.383	157.926	150.746	178.63	172.819	128.512	132.599	136.114	119.303	141.979	139.45	149.386	165.383	157.926	150.746	178.63	172.819
Larp1	Q6ZQ58	>sp|Q6ZQ58|LARP1_MOUSE La-related protein 1 OS=Mus musculus OX=10090 GN=Larp1 PE=1 SV=3	858.449	1104.34	5.16196e-05	0.000520529		1.28643	0.363376	786.575	854.35	934.894	787.724	913.04	874.109	1055.21	1004.92	1157.94	1128.29	1104.36	1175.3	786.575	854.35	934.894	787.724	913.04	874.109	1055.21	1004.92	1157.94	1128.29	1104.36	1175.3
Rps9	Q6ZWN5	>sp|Q6ZWN5|RS9_MOUSE Small ribosomal subunit protein uS4 OS=Mus musculus OX=10090 GN=Rps9 PE=1 SV=3	3833.64	4998.89	1.43322e-05	0.000240184		1.30395	0.382892	3748.43	3683.69	3586.4	4046.45	3896.29	4040.6	5312.72	5224.76	4918.89	4605.09	5257.22	4674.65	3748.43	3683.69	3586.4	4046.45	3896.29	4040.6	5312.72	5224.76	4918.89	4605.09	5257.22	4674.65
Fblim1	Q71FD7	>sp|Q71FD7|FBLI1_MOUSE Filamin-binding LIM protein 1 OS=Mus musculus OX=10090 GN=Fblim1 PE=1 SV=2	95.4454	215.967	0.00095365	0.00338948		2.26272	1.17806	119.563	63.8461	84.24	85.5126	130.585	88.9251	116.4	211.439	184.083	251.866	258.747	273.264	119.563	63.8461	84.24	85.5126	130.585	88.9251	116.4	211.439	184.083	251.866	258.747	273.264
Fgl1	Q71KU9	>sp|Q71KU9|FGL1_MOUSE Fibrinogen-like protein 1 OS=Mus musculus OX=10090 GN=Fgl1 PE=1 SV=2	6.83577	64.4002	3.31494e-05	0.000411606	0.00341479	9.42107	3.23589	0.532842	38.3504	0.532842	0.532842	0.532842	0.532842	85.1264	65.0149	58.2965	71.5607	55.8166	50.5864		38.3504					85.1264	65.0149	58.2965	71.5607	55.8166	50.5864
Tln2	Q71LX4	>sp|Q71LX4|TLN2_MOUSE Talin-2 OS=Mus musculus OX=10090 GN=Tln2 PE=1 SV=3	876.285	708.067	4.11354e-05	0.000464323		0.808033	-0.307513	926.069	911.949	882.836	882.984	854.034	799.836	722.486	699.581	754.719	738.141	686.658	646.818	926.069	911.949	882.836	882.984	854.034	799.836	722.486	699.581	754.719	738.141	686.658	646.818
Fhod3	Q76LL6	>sp|Q76LL6|FHOD3_MOUSE FH1/FH2 domain-containing protein 3 OS=Mus musculus OX=10090 GN=Fhod3 PE=1 SV=1	13.8886	45.1951	0.0124798	0.0185366	0.0143059	3.25411	1.70226	0.532842	0.532842	0.532842	37.4374	43.7628	0.532842	37.6165	48.9855	36.2052	51.8599	44.4267	52.0764				37.4374	43.7628		37.6165	48.9855	36.2052	51.8599	44.4267	52.0764
Tmed3	Q78IS1	>sp|Q78IS1|TMED3_MOUSE Transmembrane emp24 domain-containing protein 3 OS=Mus musculus OX=10090 GN=Tmed3 PE=1 SV=1	942.776	750.497	0.000717833	0.00282551		0.79605	-0.32907	926.808	1021.18	930.408	923.937	929.659	924.664	817.848	794.085	574.17	760.978	805.133	750.765	926.808	1021.18	930.408	923.937	929.659	924.664	817.848	794.085	574.17	760.978	805.133	750.765
Polr1h	Q791N7	>sp|Q791N7|RPA12_MOUSE DNA-directed RNA polymerase I subunit RPA12 OS=Mus musculus OX=10090 GN=Polr1h PE=1 SV=1	0.532842	13.5181	0.0318943	0.0357674	0.0143059	25.3699	4.66504	0.532842	0.532842	0.532842	0.532842	0.532842	0.532842	16.666	26.7005	15.6943	0.532842	20.9823	0.532842							16.666	26.7005	15.6943		20.9823
Scn4b	Q7M729	>sp|Q7M729|SCN4B_MOUSE Sodium channel subunit beta-4 OS=Mus musculus OX=10090 GN=Scn4b PE=1 SV=1	16.7321	1.88809	0.00282878	0.00674905	0.0209213	0.112842	-3.14762	25.4188	22.6001	17.4185	17.0349	0.532842	17.3873	0.532842	0.532842	8.66432	0.532842	0.532842	0.532842	25.4188	22.6001	17.4185	17.0349		17.3873			8.66432
Ndufa12	Q7TMF3	>sp|Q7TMF3|NDUAC_MOUSE NADH dehydrogenase [ubiquinone] 1 alpha subcomplex subunit 12 OS=Mus musculus OX=10090 GN=Ndufa12 PE=1 SV=2	1941.2	1290.41	0.000113406	0.000863944		0.664745	-0.589127	1772.62	1800.16	1973.08	1856.65	2128.18	2116.53	1231.52	1176.08	1510.46	1592.73	1104.05	1127.6	1772.62	1800.16	1973.08	1856.65	2128.18	2116.53	1231.52	1176.08	1510.46	1592.73	1104.05	1127.6
Serpina12	Q7TMF5	>sp|Q7TMF5|SPA12_MOUSE Serpin A12 OS=Mus musculus OX=10090 GN=Serpina12 PE=1 SV=2	146.335	72.7161	1.38485e-06	5.29588e-05		0.496915	-1.00893	130.579	138.48	167.843	156.773	133.679	150.656	78.8857	75.6461	59.4502	60.98	84.5816	76.7527	130.579	138.48	167.843	156.773	133.679	150.656	78.8857	75.6461	59.4502	60.98	84.5816	76.7527
Thoc7	Q7TMY4	>sp|Q7TMY4|THOC7_MOUSE THO complex subunit 7 homolog OS=Mus musculus OX=10090 GN=Thoc7 PE=1 SV=2	35.199	50.9701	0.000403912	0.00194898		1.44805	0.534115	33.4185	29.2658	30.1218	36.6873	42.6362	39.0645	46.5057	49.4588	44.5835	52.6368	59.219	53.4167	33.4185	29.2658	30.1218	36.6873	42.6362	39.0645	46.5057	49.4588	44.5835	52.6368	59.219	53.4167
Smap2	Q7TN29	>sp|Q7TN29|SMAP2_MOUSE Stromal membrane-associated protein 2 OS=Mus musculus OX=10090 GN=Smap2 PE=1 SV=1	111.16	172.967	1.78845e-05	0.000278899		1.55603	0.637869	133.059	123.453	99.3689	111.742	104.632	94.7022	190.192	164.218	180.426	178.095	172.702	152.172	133.059	123.453	99.3689	111.742	104.632	94.7022	190.192	164.218	180.426	178.095	172.702	152.172
Inpp5a	Q7TNC9	>sp|Q7TNC9|I5P1_MOUSE Inositol polyphosphate-5-phosphatase A OS=Mus musculus OX=10090 GN=Inpp5a PE=1 SV=1	161.854	124.23	0.00085267	0.00315591		0.767539	-0.381687	147.051	161.663	174.768	181.437	151.702	154.505	125.153	124.451	124.681	120.624	121.808	128.66	147.051	161.663	174.768	181.437	151.702	154.505	125.153	124.451	124.681	120.624	121.808	128.66
Ppp2r1b	Q7TNP2	>sp|Q7TNP2|2AAB_MOUSE Serine/threonine-protein phosphatase 2A 65 kDa regulatory subunit A beta isoform OS=Mus musculus OX=10090 GN=Ppp2r1b PE=1 SV=2	365.569	687.667	1.77781e-07	1.63706e-05		1.88109	0.911566	411.235	383.441	355.116	339.723	364.97	338.93	611.256	631.785	699.311	695.26	747.01	741.381	411.235	383.441	355.116	339.723	364.97	338.93	611.256	631.785	699.311	695.26	747.01	741.381
Prrc2b	Q7TPM1	>sp|Q7TPM1|PRC2B_MOUSE Protein PRRC2B OS=Mus musculus OX=10090 GN=Prrc2b PE=1 SV=1	17.8005	26.2575	0.000202337	0.0012406		1.4751	0.560812	15.8149	21.2242	21.0751	14.8873	16.6926	17.1089	27.5077	25.7284	24.5406	22.5492	28.921	28.298	15.8149	21.2242	21.0751	14.8873	16.6926	17.1089	27.5077	25.7284	24.5406	22.5492	28.921	28.298
Podn	Q7TQ62	>sp|Q7TQ62|PODN_MOUSE Podocan OS=Mus musculus OX=10090 GN=Podn PE=2 SV=1	1931.92	1146.84	1.67514e-06	6.01244e-05		0.59363	-0.752365	1831.06	1835.02	1950.07	1928.36	1996.43	2050.56	1071.13	1069.92	1030.06	985.286	1410.46	1314.19	1831.06	1835.02	1950.07	1928.36	1996.43	2050.56	1071.13	1069.92	1030.06	985.286	1410.46	1314.19
Atxn2l	Q7TQH0	>sp|Q7TQH0|ATX2L_MOUSE Ataxin-2-like protein OS=Mus musculus OX=10090 GN=Atxn2l PE=1 SV=1	211.563	275.594	0.000723681	0.00284034		1.30266	0.38146	217.935	200.135	203.896	169.924	255.477	222.012	268.023	249.084	297.392	285.438	277.841	275.789	217.935	200.135	203.896	169.924	255.477	222.012	268.023	249.084	297.392	285.438	277.841	275.789
Exosc3	Q7TQK4	>sp|Q7TQK4|EXOS3_MOUSE Exosome complex component RRP40 OS=Mus musculus OX=10090 GN=Exosc3 PE=1 SV=3	107.091	146.288	0.000355653	0.00178693		1.36602	0.449977	99.1853	100.893	92.3209	112.743	120.777	116.623	137.097	152.805	130.281	164.805	158.527	134.211	99.1853	100.893	92.3209	112.743	120.777	116.623	137.097	152.805	130.281	164.805	158.527	134.211
Pdpr	Q7TSQ8	>sp|Q7TSQ8|PDPR_MOUSE Pyruvate dehydrogenase phosphatase regulatory subunit, mitochondrial OS=Mus musculus OX=10090 GN=Pdpr PE=1 SV=1	576.438	426.84	1.15553e-06	4.69521e-05		0.740477	-0.433472	549.898	578.705	580.628	612.607	554.051	582.74	408.442	464.701	446.543	437.245	411.812	392.294	549.898	578.705	580.628	612.607	554.051	582.74	408.442	464.701	446.543	437.245	411.812	392.294
Ppm1e	Q80TL0	>sp|Q80TL0|PPM1E_MOUSE Protein phosphatase 1E OS=Mus musculus OX=10090 GN=Ppm1e PE=1 SV=2	35.1655	14.9201	0.0250211	0.0300678	0.0455003	0.424282	-1.2369	24.7664	20.6376	44.2868	40.7249	40.1382	40.4392	34.0393	0.532842	0.532842	29.381	24.5018	0.532842	24.7664	20.6376	44.2868	40.7249	40.1382	40.4392	34.0393			29.381	24.5018
Plekhm2	Q80TQ5	>sp|Q80TQ5|PKHM2_MOUSE Pleckstrin homology domain-containing family M member 2 OS=Mus musculus OX=10090 GN=Plekhm2 PE=1 SV=2	155.08	104.431	0.000945562	0.00337131		0.673405	-0.570453	166.987	182.052	139.236	128.33	148.056	165.816	135.404	107.227	98.5388	80.7778	98.4886	106.152	166.987	182.052	139.236	128.33	148.056	165.816	135.404	107.227	98.5388	80.7778	98.4886	106.152
Suz12	Q80U70	>sp|Q80U70|SUZ12_MOUSE Polycomb protein Suz12 OS=Mus musculus OX=10090 GN=Suz12 PE=1 SV=2	144.741	194.013	0.000226865	0.00132041		1.34042	0.42268	135.299	132.367	149.59	125.637	162.183	163.371	201.765	192.339	206.78	206.988	169.803	186.404	135.299	132.367	149.59	125.637	162.183	163.371	201.765	192.339	206.78	206.988	169.803	186.404
Nup214	Q80U93	>sp|Q80U93|NU214_MOUSE Nuclear pore complex protein Nup214 OS=Mus musculus OX=10090 GN=Nup214 PE=1 SV=2	171.336	218.122	0.000147786	0.00102837		1.27306	0.348303	184.82	183.426	150.336	167.175	173.802	168.459	216.992	240.276	197.895	207.572	225.768	220.228	184.82	183.426	150.336	167.175	173.802	168.459	216.992	240.276	197.895	207.572	225.768	220.228
Naa15	Q80UM3	>sp|Q80UM3|NAA15_MOUSE N-alpha-acetyltransferase 15, NatA auxiliary subunit OS=Mus musculus OX=10090 GN=Naa15 PE=1 SV=1	213.259	312.789	1.67131e-05	0.000266741		1.46671	0.552586	232.133	213.712	174.459	186.905	243.986	228.359	301.713	289.347	326.574	328.329	325.04	305.733	232.133	213.712	174.459	186.905	243.986	228.359	301.713	289.347	326.574	328.329	325.04	305.733
Dgkz	Q80UP3	>sp|Q80UP3|DGKZ_MOUSE Diacylglycerol kinase zeta OS=Mus musculus OX=10090 GN=Dgkz PE=1 SV=2	69.64	100.451	0.000419683	0.00199919		1.44244	0.528512	58.4461	73.5835	70.3987	53.6994	80.6287	81.0835	100.617	94.8912	118.315	93.0339	98.5796	97.2723	58.4461	73.5835	70.3987	53.6994	80.6287	81.0835	100.617	94.8912	118.315	93.0339	98.5796	97.2723
Pgrmc2	Q80UU9	>sp|Q80UU9|PGRC2_MOUSE Membrane-associated progesterone receptor component 2 OS=Mus musculus OX=10090 GN=Pgrmc2 PE=1 SV=2	952.806	673.856	3.96633e-05	0.000455338		0.707233	-0.499742	928.064	903.908	885.68	916.391	1025.64	1057.15	638.957	630.747	606.104	660.382	715.852	791.093	928.064	903.908	885.68	916.391	1025.64	1057.15	638.957	630.747	606.104	660.382	715.852	791.093
Fbxo2	Q80UW2	>sp|Q80UW2|FBX2_MOUSE F-box only protein 2 OS=Mus musculus OX=10090 GN=Fbxo2 PE=1 SV=1	89.6888	40.947	0.000518077	0.00228932		0.456546	-1.13117	83.0832	75.2128	98.8115	125.003	60.8564	95.1658	38.9395	40.6596	40.1833	56.9211	38.6581	30.3207	83.0832	75.2128	98.8115	125.003	60.8564	95.1658	38.9395	40.6596	40.1833	56.9211	38.6581	30.3207
Abhd13	Q80UX8	>sp|Q80UX8|ABHDD_MOUSE Protein ABHD13 OS=Mus musculus OX=10090 GN=Abhd13 PE=2 SV=1	45.5152	70.2378	0.000250801	0.00140675		1.54317	0.6259	46.8908	51.3717	34.6308	40.4655	52.2979	47.4343	79.1863	79.1372	62.459	60.8116	64.404	75.4285	46.8908	51.3717	34.6308	40.4655	52.2979	47.4343	79.1863	79.1372	62.459	60.8116	64.404	75.4285
Sdad1	Q80UZ2	>sp|Q80UZ2|SDA1_MOUSE Protein SDA1 homolog OS=Mus musculus OX=10090 GN=Sdad1 PE=1 SV=1	204.495	339.994	0.000103614	0.000812133		1.6626	0.73344	191.867	175.821	213.765	248.526	215.064	181.929	265.244	299.411	357.988	368.846	378.726	369.748	191.867	175.821	213.765	248.526	215.064	181.929	265.244	299.411	357.988	368.846	378.726	369.748
Cpm	Q80V42	>sp|Q80V42|CBPM_MOUSE Carboxypeptidase M OS=Mus musculus OX=10090 GN=Cpm PE=1 SV=2	226.883	824.281	1.34318e-09	8.97103e-07		3.63307	1.86119	253.695	277.23	146.811	146.188	263.297	274.076	853.51	805.387	817.249	787.663	867.727	814.149	253.695	277.23	146.811	146.188	263.297	274.076	853.51	805.387	817.249	787.663	867.727	814.149
Hapln3	Q80WM5	>sp|Q80WM5|HPLN3_MOUSE Hyaluro and proteoglycan link protein 3 OS=Mus musculus OX=10090 GN=Hapln3 PE=2 SV=3	3.52675	22.1812	0.00939945	0.0152748	0.0209213	6.28943	2.65293	0.532842	0.532842	0.532842	0.532842	18.4963	0.532842	17.85	0.532842	32.7818	23.247	24.6696	34.0061					18.4963		17.85		32.7818	23.247	24.6696	34.0061
Lrrc15	Q80X72	>sp|Q80X72|LRC15_MOUSE Leucine-rich repeat-containing protein 15 OS=Mus musculus OX=10090 GN=Lrrc15 PE=1 SV=1	178.862	687.337	2.1941e-07	1.86101e-05		3.84284	1.94217	190.175	181.778	88.7222	90.1431	268.03	254.323	608.12	618.88	676.472	720.945	770.975	728.632	190.175	181.778	88.7222	90.1431	268.03	254.323	608.12	618.88	676.472	720.945	770.975	728.632
Flnb	Q80X90	>sp|Q80X90|FLNB_MOUSE Filamin-B OS=Mus musculus OX=10090 GN=Flnb PE=1 SV=3	2071.78	2684.75	0.000579666	0.00245256		1.29587	0.373919	2183.63	2201.19	2216.91	2095.03	1890.02	1843.89	2382.62	2452.57	2617.11	2712.43	3039.07	2904.7	2183.63	2201.19	2216.91	2095.03	1890.02	1843.89	2382.62	2452.57	2617.11	2712.43	3039.07	2904.7
Elac2	Q80Y81	>sp|Q80Y81|RNZ2_MOUSE Zinc phosphodiesterase ELAC protein 2 OS=Mus musculus OX=10090 GN=Elac2 PE=1 SV=1	121.876	165.359	2.32244e-05	0.000329385		1.35678	0.440184	128.092	123.96	113.956	117.734	127.883	119.633	153.598	155.616	154.088	166.159	181.82	180.874	128.092	123.96	113.956	117.734	127.883	119.633	153.598	155.616	154.088	166.159	181.82	180.874
Afap1	Q80YS6	>sp|Q80YS6|AFAP1_MOUSE Actin filament-associated protein 1 OS=Mus musculus OX=10090 GN=Afap1 PE=1 SV=1	40.1356	52.9239	0.000367853	0.00182914		1.31863	0.399036	39.5903	46.8851	35.1428	43.4188	38.7768	36.9996	51.6045	50.6416	50.6091	48.5691	57.9149	58.2038	39.5903	46.8851	35.1428	43.4188	38.7768	36.9996	51.6045	50.6416	50.6091	48.5691	57.9149	58.2038
Tnc	Q80YX1	>sp|Q80YX1|TENA_MOUSE Tenascin OS=Mus musculus OX=10090 GN=Tnc PE=1 SV=1	125.61	495.79	0.00021603	0.00128618		3.94705	1.98077	205.275	194.112	65.0478	77.9053	100.784	110.538	314.41	338.468	503.38	499.643	670.281	648.557	205.275	194.112	65.0478	77.9053	100.784	110.538	314.41	338.468	503.38	499.643	670.281	648.557
Vangl1	Q80Z96	>sp|Q80Z96|VANG1_MOUSE Vang-like protein 1 OS=Mus musculus OX=10090 GN=Vangl1 PE=1 SV=2	54.0706	77.9441	3.12925e-05	0.0003978		1.44152	0.527596	54.7897	59.1784	45.6912	53.468	61.2564	50.0401	70.755	79.6012	77.2455	71.8146	84.877	83.3716	54.7897	59.1784	45.6912	53.468	61.2564	50.0401	70.755	79.6012	77.2455	71.8146	84.877	83.3716
Paqr7	Q80ZE4	>sp|Q80ZE4|PAQR7_MOUSE Membrane progestin receptor alpha OS=Mus musculus OX=10090 GN=Paqr7 PE=2 SV=2	215.754	97.2077	0.00062516	0.00257854		0.450548	-1.15025	190.589	156.557	221.961	204.542	280.733	240.142	100.296	106.598	80.0036	81.3532	115.357	99.6377	190.589	156.557	221.961	204.542	280.733	240.142	100.296	106.598	80.0036	81.3532	115.357	99.6377
Ddx42	Q810A7	>sp|Q810A7|DDX42_MOUSE ATP-dependent RNA helicase DDX42 OS=Mus musculus OX=10090 GN=Ddx42 PE=1 SV=3	345.142	425.334	5.33133e-06	0.000125545		1.23234	0.301404	334.996	328.587	343.097	344.168	348.074	371.93	431.666	442.543	423.361	393.724	433.682	427.026	334.996	328.587	343.097	344.168	348.074	371.93	431.666	442.543	423.361	393.724	433.682	427.026
Grwd1	Q810D6	>sp|Q810D6|GRWD1_MOUSE Glutamate-rich WD repeat-containing protein 1 OS=Mus musculus OX=10090 GN=Grwd1 PE=1 SV=2	108.341	147.995	9.68929e-05	0.000777709		1.36601	0.449963	131.814	118.914	103.317	94.9661	99.3148	101.721	141.391	146.747	141.841	154.109	157.838	146.042	131.814	118.914	103.317	94.9661	99.3148	101.721	141.391	146.747	141.841	154.109	157.838	146.042
Cpeb2	Q812E0	>sp|Q812E0|CPEB2_MOUSE Cytoplasmic polyadenylation element-binding protein 2 OS=Mus musculus OX=10090 GN=Cpeb2 PE=1 SV=1	0.532842	21.3806	0.00618262	0.0114137	0.00341479	40.1256	5.32645	0.532842	0.532842	0.532842	0.532842	0.532842	0.532842	22.7175	0.532842	25.0788	34.6458	21.2433	24.0656							22.7175		25.0788	34.6458	21.2433	24.0656
TMEM229B	Q8BFQ2	>sp|Q8BFQ2|T229B_MOUSE Transmembrane protein 229B OS=Mus musculus OX=10090 GN=TMEM229B PE=2 SV=1	22.3335	145.551	2.7609e-05	0.000368374	0.0143059	6.51714	2.70424	53.1947	78.675	0.532842	0.532842	0.532842	0.532842	114.144	123.88	167.162	143.861	171.175	153.081	53.1947	78.675					114.144	123.88	167.162	143.861	171.175	153.081
Wdr82	Q8BFQ4	>sp|Q8BFQ4|WDR82_MOUSE WD repeat-containing protein 82 OS=Mus musculus OX=10090 GN=Wdr82 PE=1 SV=1	195.497	259	0.000738098	0.00287654		1.32483	0.405803	188.729	192.334	202.876	196.079	187.466	205.5	247.365	251.963	237.481	243.167	298.961	275.062	188.729	192.334	202.876	196.079	187.466	205.5	247.365	251.963	237.481	243.167	298.961	275.062
Gns	Q8BFR4	>sp|Q8BFR4|GNS_MOUSE N-acetylglucosamine-6-sulfatase OS=Mus musculus OX=10090 GN=Gns PE=1 SV=1	572.234	392.003	0.000192094	0.00120468		0.685039	-0.545742	583.863	551.784	596.368	665.716	487.818	547.856	385.617	418.36	336.967	346.136	471.284	393.652	583.863	551.784	596.368	665.716	487.818	547.856	385.617	418.36	336.967	346.136	471.284	393.652
Hnrnpa3	Q8BG05	>sp|Q8BG05|ROA3_MOUSE Heterogeneous nuclear ribonucleoprotein A3 OS=Mus musculus OX=10090 GN=Hnrnpa3 PE=1 SV=1	5208.96	6715.02	0.000455203	0.00210771		1.28913	0.366396	5294.27	5010.55	4621.68	4572.85	5888.78	5865.62	6109.32	6311.35	6838.01	6944.63	6819.96	7266.83	5294.27	5010.55	4621.68	4572.85	5888.78	5865.62	6109.32	6311.35	6838.01	6944.63	6819.96	7266.83
Clca2	Q8BG22	>sp|Q8BG22|CLCA2_MOUSE Calcium-activated chloride channel regulator 2 OS=Mus musculus OX=10090 GN=Clca2 PE=2 SV=1	143.62	86.2829	0.000236218	0.00135321		0.600774	-0.735106	133.662	131.911	158.477	160.747	141.081	135.839	101.625	119.837	57.6892	74.3428	82.8428	81.36	133.662	131.911	158.477	160.747	141.081	135.839	101.625	119.837	57.6892	74.3428	82.8428	81.36
Atg4b	Q8BGE6	>sp|Q8BGE6|ATG4B_MOUSE Cysteine protease ATG4B OS=Mus musculus OX=10090 GN=Atg4b PE=1 SV=2	164.885	211.389	0.000125753	0.000925485		1.28204	0.35844	142.35	173.208	179.293	181.332	146.226	166.902	221.536	219.986	210.407	209.799	208.851	197.755	142.35	173.208	179.293	181.332	146.226	166.902	221.536	219.986	210.407	209.799	208.851	197.755
D3Ertd751e	Q8BGN2	>sp|Q8BGN2|CD033_MOUSE UPF0462 protein C4orf33 homolog OS=Mus musculus OX=10090 GN=D3Ertd751e PE=2 SV=1	182.635	126.549	4.53387e-05	0.000488395		0.692904	-0.529272	198.556	163.961	200.08	185.524	177.792	169.899	132.717	121.685	126.368	150.047	115.165	113.311	198.556	163.961	200.08	185.524	177.792	169.899	132.717	121.685	126.368	150.047	115.165	113.311
Flrt3	Q8BGT1	>sp|Q8BGT1|FLRT3_MOUSE Leucine-rich repeat transmembrane protein FLRT3 OS=Mus musculus OX=10090 GN=Flrt3 PE=1 SV=1	152.771	276.811	1.21595e-06	4.83411e-05		1.81193	0.857528	162.11	170.708	174.304	108.106	151.752	149.648	290.302	270.644	266.611	258.482	270.224	304.603	162.11	170.708	174.304	108.106	151.752	149.648	290.302	270.644	266.611	258.482	270.224	304.603
Krt75	Q8BGZ7	>sp|Q8BGZ7|K2C75_MOUSE Keratin, type II cytoskeletal 75 OS=Mus musculus OX=10090 GN=Krt75 PE=1 SV=1	394.974	1398.02	7.5187e-08	9.08104e-06		3.53953	1.82356	261.744	230.756	482.439	494.308	462.226	438.372	1571.38	1463.67	1460.25	1412.36	1223.96	1256.51	261.744	230.756	482.439	494.308	462.226	438.372	1571.38	1463.67	1460.25	1412.36	1223.96	1256.51
C8b	Q8BH35	>sp|Q8BH35|CO8B_MOUSE Complement component C8 beta chain OS=Mus musculus OX=10090 GN=C8b PE=1 SV=1	754.869	1380.43	0.000442637	0.00207002		1.8287	0.870818	1094.15	1082.61	600.107	652.238	562.232	537.872	1294.32	1382.59	1537.23	1560.44	1317.56	1190.42	1094.15	1082.61	600.107	652.238	562.232	537.872	1294.32	1382.59	1537.23	1560.44	1317.56	1190.42
Coro2b	Q8BH44	>sp|Q8BH44|COR2B_MOUSE Coronin-2B OS=Mus musculus OX=10090 GN=Coro2b PE=1 SV=2	127.594	74.1843	0.000557391	0.00239515		0.58141	-0.782372	104.173	131.133	159.493	147.271	125.295	98.1971	93.1705	79.6027	70.8716	72.4579	68.4229	60.58	104.173	131.133	159.493	147.271	125.295	98.1971	93.1705	79.6027	70.8716	72.4579	68.4229	60.58
Tiprl	Q8BH58	>sp|Q8BH58|TIPRL_MOUSE TIP41-like protein OS=Mus musculus OX=10090 GN=Tiprl PE=1 SV=1	1096.55	896.142	0.00022706	0.00132101		0.817235	-0.291178	1048.32	1110.75	1237.74	1101.45	1051.78	1029.29	864.988	847.215	884.454	917.297	969.783	893.117	1048.32	1110.75	1237.74	1101.45	1051.78	1029.29	864.988	847.215	884.454	917.297	969.783	893.117
Slc25a12	Q8BH59	>sp|Q8BH59|S2512_MOUSE Electrogenic aspartate/glutamate antiporter SLC25A12, mitochondrial OS=Mus musculus OX=10090 GN=Slc25a12 PE=1 SV=1	3532.81	2378.35	0.00092723	0.00332969		0.673218	-0.570854	3499.27	3650.45	2862.86	3034.69	4080.86	4068.74	2565.12	2433.62	2679.01	2669.15	1975.38	1947.85	3499.27	3650.45	2862.86	3034.69	4080.86	4068.74	2565.12	2433.62	2679.01	2669.15	1975.38	1947.85
Dglucy	Q8BH86	>sp|Q8BH86|GLUCM_MOUSE D-glutamate cyclase, mitochondrial OS=Mus musculus OX=10090 GN=Dglucy PE=1 SV=1	242.583	189.392	0.00012386	0.000916149		0.780732	-0.357101	225.469	216.184	238.699	258.769	266.957	249.418	183.318	175.71	192.555	192.761	189.7	202.309	225.469	216.184	238.699	258.769	266.957	249.418	183.318	175.71	192.555	192.761	189.7	202.309
Wdr3	Q8BHB4	>sp|Q8BHB4|WDR3_MOUSE WD repeat-containing protein 3 OS=Mus musculus OX=10090 GN=Wdr3 PE=1 SV=1	113.877	151.202	6.77156e-05	0.000623854		1.32776	0.409	118.999	116.605	115.874	91.4419	115.677	124.665	154.359	157.413	156.908	153.193	135.83	149.508	118.999	116.605	115.874	91.4419	115.677	124.665	154.359	157.413	156.908	153.193	135.83	149.508
Ptbp3	Q8BHD7	>sp|Q8BHD7|PTBP3_MOUSE Polypyrimidine tract-binding protein 3 OS=Mus musculus OX=10090 GN=Ptbp3 PE=1 SV=1	478.438	719.448	6.06775e-06	0.000137216		1.50375	0.58856	489.254	467.074	418.974	441.176	520.89	533.258	657.18	714.817	682.067	809.166	725.207	728.253	489.254	467.074	418.974	441.176	520.89	533.258	657.18	714.817	682.067	809.166	725.207	728.253
Ercc6l	Q8BHK9	>sp|Q8BHK9|ERC6L_MOUSE DNA excision repair protein ERCC-6-like OS=Mus musculus OX=10090 GN=Ercc6l PE=1 SV=1	7.73289	28.6023	0.00308529	0.00711672	0.0143059	3.69879	1.88705	0.532842	0.532842	14.6342	0.532842	29.6317	0.532842	28.8805	29.7163	28.566	21.0989	26.2348	37.1173			14.6342		29.6317		28.8805	29.7163	28.566	21.0989	26.2348	37.1173
Elmo2	Q8BHL5	>sp|Q8BHL5|ELMO2_MOUSE Engulfment and cell motility protein 2 OS=Mus musculus OX=10090 GN=Elmo2 PE=1 SV=1	164.703	203.249	0.000698323	0.00277541		1.23404	0.303388	171.943	165.223	149.569	141.913	189.093	170.475	186.887	206.538	203.37	216.564	199.161	206.977	171.943	165.223	149.569	141.913	189.093	170.475	186.887	206.538	203.37	216.564	199.161	206.977
Cyria	Q8BHZ0	>sp|Q8BHZ0|CYRIA_MOUSE CYFIP-related Rac1 interactor A OS=Mus musculus OX=10090 GN=Cyria PE=1 SV=1	329.938	511.14	9.49328e-07	4.18746e-05		1.5492	0.631524	347.771	360.404	325.547	306.874	345.996	293.034	505.727	458.636	504.194	505.386	550.259	542.636	347.771	360.404	325.547	306.874	345.996	293.034	505.727	458.636	504.194	505.386	550.259	542.636
Cemip	Q8BI06	>sp|Q8BI06|CEMIP_MOUSE Cell migration-inducing and hyaluro-binding protein OS=Mus musculus OX=10090 GN=Cemip PE=1 SV=4	29.456	83.3637	0.0305303	0.0346673	0.0143059	2.83011	1.50086	0.532842	0.532842	78.0295	96.5752	0.532842	0.532842	110.643	121.545	61.5228	73.4002	76.6114	56.4591			78.0295	96.5752			110.643	121.545	61.5228	73.4002	76.6114	56.4591
Frmd4a	Q8BIE6	>sp|Q8BIE6|FRM4A_MOUSE FERM domain-containing protein 4A OS=Mus musculus OX=10090 GN=Frmd4a PE=1 SV=2	2.28571	14.8265	0.00617041	0.0113977	0.0209213	6.48659	2.69746	0.532842	0.532842	0.532842	0.532842	11.05	0.532842	0.532842	23.7655	17.5992	16.3509	17.3806	13.3297					11.05			23.7655	17.5992	16.3509	17.3806	13.3297
Arl14ep	Q8BIX3	>sp|Q8BIX3|AL14E_MOUSE ARL14 effector protein OS=Mus musculus OX=10090 GN=Arl14ep PE=1 SV=1	0.532842	13.8214	0.0475229	0.0474788	0.0143059	25.9389	4.69705	0.532842	0.532842	0.532842	0.532842	0.532842	0.532842	0.532842	16.0397	0.532842	13.4964	33.6901	18.6363								16.0397		13.4964	33.6901	18.6363
Nagpa	Q8BJ48	>sp|Q8BJ48|NAGPA_MOUSE N-acetylglucosamine-1-phosphodiester alpha-N-acetylglucosaminidase OS=Mus musculus OX=10090 GN=Nagpa PE=1 SV=2	127.552	171.556	7.55067e-05	0.000669219		1.34499	0.427591	114.653	118.543	134.835	125.137	130.972	141.173	181.938	181.102	162.316	186.682	153.373	163.924	114.653	118.543	134.835	125.137	130.972	141.173	181.938	181.102	162.316	186.682	153.373	163.924
Itih5	Q8BJD1	>sp|Q8BJD1|ITIH5_MOUSE Inter-alpha-trypsin inhibitor heavy chain H5 OS=Mus musculus OX=10090 GN=Itih5 PE=1 SV=1	379.563	312.925	0.000519205	0.00229244		0.824435	-0.278522	395.251	373.465	351.426	343.908	395.573	417.755	310.027	325.039	293.961	295.172	328.922	324.429	395.251	373.465	351.426	343.908	395.573	417.755	310.027	325.039	293.961	295.172	328.922	324.429
Sgta	Q8BJU0	>sp|Q8BJU0|SGTA_MOUSE Small glutamine-rich tetratricopeptide repeat-containing protein alpha OS=Mus musculus OX=10090 GN=Sgta PE=1 SV=2	689.019	1030.21	9.31345e-05	0.000760151		1.49519	0.580325	724.959	782.704	660.445	544.215	713.419	708.373	994.16	1224.78	1071.3	953.357	999.219	938.449	724.959	782.704	660.445	544.215	713.419	708.373	994.16	1224.78	1071.3	953.357	999.219	938.449
Tmem11	Q8BK08	>sp|Q8BK08|TMM11_MOUSE Transmembrane protein 11, mitochondrial OS=Mus musculus OX=10090 GN=Tmem11 PE=1 SV=1	285.921	177.603	1.01521e-05	0.000188401		0.621162	-0.686959	278.015	283.066	262.507	267.732	287.7	336.507	181.953	207.105	150.39	165.145	181.787	179.239	278.015	283.066	262.507	267.732	287.7	336.507	181.953	207.105	150.39	165.145	181.787	179.239
Csnk1a1	Q8BK63	>sp|Q8BK63|KC1A_MOUSE Casein kinase I isoform alpha OS=Mus musculus OX=10090 GN=Csnk1a1 PE=1 SV=2	448.807	646.441	2.2717e-06	7.36448e-05		1.44036	0.526426	430.909	406.598	461.934	403.784	498.604	491.011	613.345	666.972	668.902	613.803	677.347	638.28	430.909	406.598	461.934	403.784	498.604	491.011	613.345	666.972	668.902	613.803	677.347	638.28
Ahsa1	Q8BK64	>sp|Q8BK64|AHSA1_MOUSE Activator of 90 kDa heat shock protein ATPase homolog 1 OS=Mus musculus OX=10090 GN=Ahsa1 PE=1 SV=2	403.662	601.013	0.000151596	0.00104504		1.4889	0.574248	359.546	420.171	430.571	438.453	392.928	380.305	574.358	529.525	590.95	682.152	703.738	525.358	359.546	420.171	430.571	438.453	392.928	380.305	574.358	529.525	590.95	682.152	703.738	525.358
Mterf2	Q8BKY8	>sp|Q8BKY8|MTEF2_MOUSE Transcription termination factor 2, mitochondrial OS=Mus musculus OX=10090 GN=Mterf2 PE=1 SV=1	128.924	75.1533	7.24192e-05	0.00065166		0.582927	-0.778612	123.575	118.05	153.942	118.658	120.181	139.138	71.8618	89.1309	94.9482	73.312	58.9469	62.7198	123.575	118.05	153.942	118.658	120.181	139.138	71.8618	89.1309	94.9482	73.312	58.9469	62.7198
Pdhx	Q8BKZ9	>sp|Q8BKZ9|ODPX_MOUSE Pyruvate dehydrogenase protein X component, mitochondrial OS=Mus musculus OX=10090 GN=Pdhx PE=1 SV=1	481.7	374.698	1.33853e-05	0.000228868		0.777865	-0.362408	483.372	504.412	467.385	458.451	515.401	461.177	388.066	380.107	400.61	387.48	348.33	343.593	483.372	504.412	467.385	458.451	515.401	461.177	388.066	380.107	400.61	387.48	348.33	343.593
Lss	Q8BLN5	>sp|Q8BLN5|LSS_MOUSE Lanosterol synthase OS=Mus musculus OX=10090 GN=Lss PE=1 SV=2	1706.98	1017.41	0.000274221	0.00148878		0.596027	-0.74655	1686.95	1521.16	1471.68	1580.78	2012.53	1968.78	845.166	933.017	895.769	890.665	1353.61	1186.21	1686.95	1521.16	1471.68	1580.78	2012.53	1968.78	845.166	933.017	895.769	890.665	1353.61	1186.21
Ctso	Q8BM88	>sp|Q8BM88|CATO_MOUSE Cathepsin O OS=Mus musculus OX=10090 GN=Ctso PE=2 SV=1	245.949	132.642	0.000120862	0.000901489		0.539305	-0.890827	202.023	277.216	266.323	247.239	254.841	228.052	157.815	186.276	102.769	143.407	87.9594	117.622	202.023	277.216	266.323	247.239	254.841	228.052	157.815	186.276	102.769	143.407	87.9594	117.622
Eif4e2	Q8BMB3	>sp|Q8BMB3|IF4E2_MOUSE Eukaryotic translation initiation factor 4E type 2 OS=Mus musculus OX=10090 GN=Eif4e2 PE=1 SV=1	170.559	207.348	0.000713555	0.00281461		1.2157	0.281783	149.187	185.651	192.549	173.208	154.839	167.919	200.491	207.492	196.159	218.924	210.479	210.542	149.187	185.651	192.549	173.208	154.839	167.919	200.491	207.492	196.159	218.924	210.479	210.542
Me3	Q8BMF3	>sp|Q8BMF3|MAON_MOUSE NADP-dependent malic enzyme, mitochondrial OS=Mus musculus OX=10090 GN=Me3 PE=1 SV=2	66.8531	43.6522	0.00017645	0.00114656		0.652958	-0.614939	75.2618	73.5838	56.0714	64.5651	70.2125	61.4237	43.2723	38.5898	44.0477	54.5012	36.0737	45.4286	75.2618	73.5838	56.0714	64.5651	70.2125	61.4237	43.2723	38.5898	44.0477	54.5012	36.0737	45.4286
Dlat	Q8BMF4	>sp|Q8BMF4|ODP2_MOUSE Dihydrolipoyllysine-residue acetyltransferase component of pyruvate dehydrogenase complex, mitochondrial OS=Mus musculus OX=10090 GN=Dlat PE=1 SV=2	5197.88	3389.24	1.32334e-07	1.35943e-05		0.652042	-0.616962	5098.23	5038.24	5088.32	5060.77	5396.57	5505.17	3329.12	3271.61	3693.98	3685	2966.85	3388.88	5098.23	5038.24	5088.32	5060.77	5396.57	5505.17	3329.12	3271.61	3693.98	3685	2966.85	3388.88
Ckap4	Q8BMK4	>sp|Q8BMK4|CKAP4_MOUSE Cytoskeleton-associated protein 4 OS=Mus musculus OX=10090 GN=Ckap4 PE=1 SV=2	5125.78	3875.9	4.27679e-06	0.000109548		0.756158	-0.403241	4813.26	5116.64	5412.85	5447.11	4991.86	4972.99	4124.98	4067.67	3632.05	3588.63	4002.53	3839.54	4813.26	5116.64	5412.85	5447.11	4991.86	4972.99	4124.98	4067.67	3632.05	3588.63	4002.53	3839.54
Bnc2	Q8BMQ3	>sp|Q8BMQ3|BNC2_MOUSE Zinc finger protein basonuclin-2 OS=Mus musculus OX=10090 GN=Bnc2 PE=1 SV=3	17.727	47.084	0.000887631	0.0032382	0.121335	2.65606	1.40929	0.532842	23.0846	20.1127	0.532842	31.5431	30.5562	44.3542	43.9407	37.4975	49.9591	55.6427	51.11		23.0846	20.1127		31.5431	30.5562	44.3542	43.9407	37.4975	49.9591	55.6427	51.11
Hadha	Q8BMS1	>sp|Q8BMS1|ECHA_MOUSE Trifunctional enzyme subunit alpha, mitochondrial OS=Mus musculus OX=10090 GN=Hadha PE=1 SV=1	3669.01	3035.84	0.000716185	0.00282131		0.827426	-0.273297	3699.49	3598.01	3565.81	3766.75	3728.34	3655.67	2690.17	2813.55	3062.82	3148.16	3256.4	3243.92	3699.49	3598.01	3565.81	3766.75	3728.34	3655.67	2690.17	2813.55	3062.82	3148.16	3256.4	3243.92
Kctd6	Q8BNL5	>sp|Q8BNL5|KCTD6_MOUSE BTB/POZ domain-containing protein KCTD6 OS=Mus musculus OX=10090 GN=Kctd6 PE=2 SV=1	13.7891	48.2529	0.00640127	0.0116969	0.0143059	3.49934	1.80708	43.0823	37.5212	0.532842	0.532842	0.532842	0.532842	44.934	44.0373	40.56	49.602	36.32	74.0642	43.0823	37.5212					44.934	44.0373	40.56	49.602	36.32	74.0642
Armc6	Q8BNU0	>sp|Q8BNU0|ARMC6_MOUSE Armadillo repeat-containing protein 6 OS=Mus musculus OX=10090 GN=Armc6 PE=1 SV=1	192.465	277.653	8.65917e-05	0.00072813		1.44262	0.528688	211.605	206.971	209.214	193.842	174.338	158.82	283.763	227.754	289.981	282.273	285.301	296.847	211.605	206.971	209.214	193.842	174.338	158.82	283.763	227.754	289.981	282.273	285.301	296.847
Trmt2a	Q8BNV1	>sp|Q8BNV1|TRM2A_MOUSE tRNA (uracil-5-)-methyltransferase homolog A OS=Mus musculus OX=10090 GN=Trmt2a PE=1 SV=2	159.239	243.283	5.01341e-05	0.000513306		1.52778	0.611441	173.906	177.459	142.989	148.3	148.014	164.767	205.621	222.243	234.823	274.643	261.378	260.99	173.906	177.459	142.989	148.3	148.014	164.767	205.621	222.243	234.823	274.643	261.378	260.99
Cnot4	Q8BT14	>sp|Q8BT14|CNOT4_MOUSE CCR4-NOT transcription complex subunit 4 OS=Mus musculus OX=10090 GN=Cnot4 PE=1 SV=2	5.71757	32.0007	0.0095718	0.0154691	0.0209213	5.5969	2.48463	0.532842	0.532842	0.532842	0.532842	0.532842	31.6412	0.532842	40.9337	35.3606	38.4207	41.5243	35.2318						31.6412		40.9337	35.3606	38.4207	41.5243	35.2318
Tcp11l1	Q8BTG3	>sp|Q8BTG3|T11L1_MOUSE T-complex protein 11-like protein 1 OS=Mus musculus OX=10090 GN=Tcp11l1 PE=1 SV=1	86.9415	58.582	0.000333294	0.00170722		0.67381	-0.569587	94.6268	93.3576	78.9652	93.5649	86.0369	75.0977	65.8784	66.4204	53.2734	69.9746	46.759	49.1863	94.6268	93.3576	78.9652	93.5649	86.0369	75.0977	65.8784	66.4204	53.2734	69.9746	46.759	49.1863
Tusc3	Q8BTV1	>sp|Q8BTV1|TUSC3_MOUSE Tumor suppressor candidate 3 OS=Mus musculus OX=10090 GN=Tusc3 PE=1 SV=1	243.543	172.605	7.15154e-05	0.000646418		0.708726	-0.496701	270.018	246.837	212.385	223.627	241.91	266.482	168.988	149.663	166.133	180.569	180.789	189.489	270.018	246.837	212.385	223.627	241.91	266.482	168.988	149.663	166.133	180.569	180.789	189.489
Rsl1d1	Q8BVY0	>sp|Q8BVY0|RL1D1_MOUSE Ribosomal L1 domain-containing protein 1 OS=Mus musculus OX=10090 GN=Rsl1d1 PE=1 SV=1	195.322	252.9	0.000309585	0.00161924		1.29479	0.372713	166.134	168.619	225.194	205.599	209.918	196.469	245.26	244.654	270.806	261.505	253.908	241.267	166.134	168.619	225.194	205.599	209.918	196.469	245.26	244.654	270.806	261.505	253.908	241.267
Pomgnt2	Q8BW41	>sp|Q8BW41|PMGT2_MOUSE Protein O-linked-mannose beta-1,4-N-acetylglucosaminyltransferase 2 OS=Mus musculus OX=10090 GN=Pomgnt2 PE=1 SV=2	134.908	110.24	0.000929675	0.00333528		0.817152	-0.291324	130.582	128.232	141.483	122.031	134.642	152.477	120.516	103.346	115.149	113.468	107.205	101.757	130.582	128.232	141.483	122.031	134.642	152.477	120.516	103.346	115.149	113.468	107.205	101.757
Slc38a7	Q8BWH0	>sp|Q8BWH0|S38A7_MOUSE Sodium-coupled neutral amino acid transporter 7 OS=Mus musculus OX=10090 GN=Slc38a7 PE=1 SV=1	11.3645	50.4455	0.00200478	0.00540724	0.0455003	4.43887	2.15019	15.1784	32.0819	0.532842	19.3281	0.532842	0.532842	40.5282	34.5183	35.9788	49.5296	85.1897	56.9285	15.1784	32.0819		19.3281			40.5282	34.5183	35.9788	49.5296	85.1897	56.9285
Naa25	Q8BWZ3	>sp|Q8BWZ3|NAA25_MOUSE N-alpha-acetyltransferase 25, NatB auxiliary subunit OS=Mus musculus OX=10090 GN=Naa25 PE=1 SV=1	359.073	440.085	0.000383873	0.00188327		1.22562	0.293506	341.178	366.194	357.188	332.078	392.557	365.242	410.831	408.267	427.184	443.697	489.593	460.939	341.178	366.194	357.188	332.078	392.557	365.242	410.831	408.267	427.184	443.697	489.593	460.939
Pgam5	Q8BX10	>sp|Q8BX10|PGAM5_MOUSE Serine/threonine-protein phosphatase PGAM5, mitochondrial OS=Mus musculus OX=10090 GN=Pgam5 PE=1 SV=1	66.2471	87.6508	0.000262593	0.00144872		1.32309	0.40391	66.0283	63.6194	66.364	61.6669	64.9255	74.8786	82.484	77.5022	86.1059	86.9587	102.079	90.7748	66.0283	63.6194	66.364	61.6669	64.9255	74.8786	82.484	77.5022	86.1059	86.9587	102.079	90.7748
Gemin5	Q8BX17	>sp|Q8BX17|GEMI5_MOUSE Gem-associated protein 5 OS=Mus musculus OX=10090 GN=Gemin5 PE=1 SV=2	112.285	153.181	0.000582619	0.00246004		1.36421	0.448063	110.749	109.003	97.3921	98.1041	130.224	128.241	138.977	131.945	156.607	159.346	167.258	164.95	110.749	109.003	97.3921	98.1041	130.224	128.241	138.977	131.945	156.607	159.346	167.258	164.95
Acp7	Q8BX37	>sp|Q8BX37|ACP7_MOUSE Acid phosphatase type 7 OS=Mus musculus OX=10090 GN=Acp7 PE=2 SV=2	62.9211	119.515	0.000200877	0.00123558		1.89944	0.925574	71.468	74.3421	66.622	48.5128	68.9817	47.5998	150.522	99.0184	130.622	128.898	94.0802	113.948	71.468	74.3421	66.622	48.5128	68.9817	47.5998	150.522	99.0184	130.622	128.898	94.0802	113.948
Ift57	Q8BXG3	>sp|Q8BXG3|IFT57_MOUSE Intraflagellar transport protein 57 homolog OS=Mus musculus OX=10090 GN=Ift57 PE=1 SV=1	0.532842	69.212	0.0328735	0.0365405	0.0143059	129.892	7.02117	0.532842	0.532842	0.532842	0.532842	0.532842	0.532842	0.532842	0.532842	75.1457	84.6127	119.554	134.894									75.1457	84.6127	119.554	134.894
Ppm1k	Q8BXN7	>sp|Q8BXN7|PPM1K_MOUSE Protein phosphatase Mn(2+)-dependent 1K OS=Mus musculus OX=10090 GN=Ppm1k PE=1 SV=1	19.9212	6.93813	0.0163559	0.0224152	0.0455003	0.348278	-1.52169	20.9023	12.1708	15.6007	12.5611	29.2859	29.0067	19.5194	0.532842	0.532842	9.32583	11.185	0.532842	20.9023	12.1708	15.6007	12.5611	29.2859	29.0067	19.5194			9.32583	11.185
Pigt	Q8BXQ2	>sp|Q8BXQ2|PIGT_MOUSE GPI transamidase component PIG-T OS=Mus musculus OX=10090 GN=Pigt PE=1 SV=2	308.417	375.823	0.000362603	0.00181109		1.21855	0.285171	327.199	345.73	288.164	271.052	308.628	309.729	391.056	367.892	360.798	364.404	369.272	401.515	327.199	345.73	288.164	271.052	308.628	309.729	391.056	367.892	360.798	364.404	369.272	401.515
Hat1	Q8BY71	>sp|Q8BY71|HAT1_MOUSE Histone acetyltransferase type B catalytic subunit OS=Mus musculus OX=10090 GN=Hat1 PE=1 SV=1	100.049	142.278	0.000434401	0.00204491		1.42208	0.508005	97.3941	105.939	82.3379	84.6809	114.498	115.445	141.601	134.882	147.425	144.67	138.031	147.061	97.3941	105.939	82.3379	84.6809	114.498	115.445	141.601	134.882	147.425	144.67	138.031	147.061
Slc5a8	Q8BYF6	>sp|Q8BYF6|SC5A8_MOUSE Sodium-coupled monocarboxylate transporter 1 OS=Mus musculus OX=10090 GN=Slc5a8 PE=1 SV=1	72.0364	110.254	7.49147e-06	0.000157343		1.53053	0.61403	84.4812	68.624	62.2518	63.8542	83.5013	69.5056	108.128	104.914	107.301	107.374	119.388	114.417	84.4812	68.624	62.2518	63.8542	83.5013	69.5056	108.128	104.914	107.301	107.374	119.388	114.417
Eogt	Q8BYW9	>sp|Q8BYW9|EOGT_MOUSE EGF domain-specific O-linked N-acetylglucosamine transferase OS=Mus musculus OX=10090 GN=Eogt PE=1 SV=1	164.248	218.679	0.000265338	0.0014583		1.33139	0.412934	153.451	174.017	168.306	173.699	148.582	167.435	207.046	205.717	191.249	222.396	234.504	251.161	153.451	174.017	168.306	173.699	148.582	167.435	207.046	205.717	191.249	222.396	234.504	251.161
Tigar	Q8BZA9	>sp|Q8BZA9|TIGAR_MOUSE Fructose-2,6-bisphosphatase TIGAR OS=Mus musculus OX=10090 GN=Tigar PE=1 SV=1	358.093	222.259	0.000153645	0.00105387		0.620674	-0.688094	340.522	363.132	419.691	369.543	339.944	315.725	255.997	258.067	230.681	252.974	156.859	178.975	340.522	363.132	419.691	369.543	339.944	315.725	255.997	258.067	230.681	252.974	156.859	178.975
Pgm5	Q8BZF8	>sp|Q8BZF8|PGM5_MOUSE Phosphoglucomutase-like protein 5 OS=Mus musculus OX=10090 GN=Pgm5 PE=1 SV=2	846.261	583.028	4.00389e-06	0.000105574		0.688946	-0.537537	812.861	796.933	925.19	874.268	829.107	839.208	567.207	612.918	665.606	598.746	531.663	522.028	812.861	796.933	925.19	874.268	829.107	839.208	567.207	612.918	665.606	598.746	531.663	522.028
Dcun1d2	Q8BZJ7	>sp|Q8BZJ7|DCNL2_MOUSE DCN1-like protein 2 OS=Mus musculus OX=10090 GN=Dcun1d2 PE=1 SV=3	146.888	82.1787	0.000213175	0.00127689		0.559466	-0.837876	131.164	132.185	162.15	159.175	145.498	151.154	99.6953	70.1784	112.073	99.6844	58.8797	52.5611	131.164	132.185	162.15	159.175	145.498	151.154	99.6953	70.1784	112.073	99.6844	58.8797	52.5611
Farsa	Q8C0C7	>sp|Q8C0C7|SYFA_MOUSE Phenylalanine--tRNA ligase alpha subunit OS=Mus musculus OX=10090 GN=Farsa PE=1 SV=1	727.79	904.104	0.000118535	0.000889944		1.24226	0.312966	796.092	770.236	700.54	668.425	725.666	705.782	988.139	947.688	882.552	876.716	883.75	845.779	796.092	770.236	700.54	668.425	725.666	705.782	988.139	947.688	882.552	876.716	883.75	845.779
Slc39a6	Q8C145	>sp|Q8C145|S39A6_MOUSE Zinc transporter ZIP6 OS=Mus musculus OX=10090 GN=Slc39a6 PE=1 SV=1	53.1023	101.589	0.000932761	0.00334231		1.91308	0.935894	49.4783	72.3336	30.2001	43.4781	65.0344	58.0895	128.245	121.685	86.7207	108.165	83.0296	81.6868	49.4783	72.3336	30.2001	43.4781	65.0344	58.0895	128.245	121.685	86.7207	108.165	83.0296	81.6868
Pm20d1	Q8C165	>sp|Q8C165|P20D1_MOUSE N-fatty-acyl-amino acid synthase/hydrolase PM20D1 OS=Mus musculus OX=10090 GN=Pm20d1 PE=1 SV=1	118.095	280.241	3.39812e-08	5.15816e-06		2.37303	1.24673	137.409	151.779	101.034	106.027	109.023	103.296	260.068	275.833	296.841	297.989	266.019	284.699	137.409	151.779	101.034	106.027	109.023	103.296	260.068	275.833	296.841	297.989	266.019	284.699
Dus1l	Q8C2P3	>sp|Q8C2P3|DUS1L_MOUSE tRNA-dihydrouridine(16/17) synthase [NAD(P)(+)]-like OS=Mus musculus OX=10090 GN=Dus1l PE=2 SV=1	25.7869	44.1518	3.35606e-05	0.000414576		1.71218	0.775833	27.5515	22.8704	19.4049	22.0812	32.1605	30.6533	50.8194	41.737	40.9226	44.1368	41.4148	45.8805	27.5515	22.8704	19.4049	22.0812	32.1605	30.6533	50.8194	41.737	40.9226	44.1368	41.4148	45.8805
Rbm14	Q8C2Q3	>sp|Q8C2Q3|RBM14_MOUSE RNA-binding protein 14 OS=Mus musculus OX=10090 GN=Rbm14 PE=1 SV=1	1200.68	1995.65	2.23354e-06	7.27758e-05		1.66209	0.733002	1049.32	1143.73	1189.31	1138.15	1359.16	1324.42	1723.79	1867.05	2052.76	2094.32	2129.28	2106.67	1049.32	1143.73	1189.31	1138.15	1359.16	1324.42	1723.79	1867.05	2052.76	2094.32	2129.28	2106.67
Vcpkmt	Q8C436	>sp|Q8C436|MT21D_MOUSE Protein N-lysine methyltransferase METTL21D OS=Mus musculus OX=10090 GN=Vcpkmt PE=1 SV=2	44.2831	89.3837	0.000686557	0.00274472		2.01846	1.01325	34.032	50.521	58.5567	52.5597	33.7236	36.3059	64.4156	64.8695	100.404	91.7689	110.305	104.539	34.032	50.521	58.5567	52.5597	33.7236	36.3059	64.4156	64.8695	100.404	91.7689	110.305	104.539
Tbl3	Q8C4J7	>sp|Q8C4J7|TBL3_MOUSE Transducin beta-like protein 3 OS=Mus musculus OX=10090 GN=Tbl3 PE=2 SV=1	138.21	207.312	1.40975e-05	0.000237421		1.49998	0.584942	139.076	125.456	144.395	113.428	154.25	152.653	191.059	200.903	203.341	198.36	227.985	222.221	139.076	125.456	144.395	113.428	154.25	152.653	191.059	200.903	203.341	198.36	227.985	222.221
Nadk2	Q8C5H8	>sp|Q8C5H8|NAKD2_MOUSE NAD kinase 2, mitochondrial OS=Mus musculus OX=10090 GN=Nadk2 PE=1 SV=2	75.4025	55.9174	0.000553462	0.00238483		0.741585	-0.431316	87.9686	72.2452	77.0458	73.4582	72.702	68.9954	54.9409	47.6473	56.7106	64.6749	62.4685	49.0623	87.9686	72.2452	77.0458	73.4582	72.702	68.9954	54.9409	47.6473	56.7106	64.6749	62.4685	49.0623
Proser2	Q8C5R2	>sp|Q8C5R2|PRSR2_MOUSE Proline and serine-rich protein 2 OS=Mus musculus OX=10090 GN=Proser2 PE=1 SV=3	16.557	90.3732	0.000210494	0.00126807	0.0143059	5.45831	2.44845	0.532842	60.0471	37.1635	0.532842	0.532842	0.532842	119.053	105.31	74.0196	75.3836	92.963	75.5095		60.0471	37.1635				119.053	105.31	74.0196	75.3836	92.963	75.5095
Utp15	Q8C7V3	>sp|Q8C7V3|UTP15_MOUSE U3 small nucleolar RNA-associated protein 15 homolog OS=Mus musculus OX=10090 GN=Utp15 PE=1 SV=1	93.1579	136.13	0.000295067	0.00156431		1.46128	0.547237	103.551	100.039	74.8234	76.7242	90.7965	113.013	154.255	135.923	119.428	135.715	127.988	143.472	103.551	100.039	74.8234	76.7242	90.7965	113.013	154.255	135.923	119.428	135.715	127.988	143.472
Ank2	Q8C8R3	>sp|Q8C8R3|ANK2_MOUSE Ankyrin-2 OS=Mus musculus OX=10090 GN=Ank2 PE=1 SV=2	223.097	140.614	4.28145e-05	0.00047421		0.630284	-0.665926	206.766	197.706	232.433	221.006	240.967	239.702	166.082	163.399	137.646	149.308	114.346	112.905	206.766	197.706	232.433	221.006	240.967	239.702	166.082	163.399	137.646	149.308	114.346	112.905
Podxl2	Q8CAE9	>sp|Q8CAE9|PDXL2_MOUSE Podocalyxin-like protein 2 OS=Mus musculus OX=10090 GN=Podxl2 PE=1 SV=2	14.0333	43.3865	0.0236308	0.0289325	0.0143059	3.09168	1.62839	0.532842	0.532842	0.532842	33.6341	0.532842	48.4344	68.0558	53.2373	47.3467	36.1957	21.5796	33.9038				33.6341		48.4344	68.0558	53.2373	47.3467	36.1957	21.5796	33.9038
Immt	Q8CAQ8	>sp|Q8CAQ8|MIC60_MOUSE MICOS complex subunit Mic60 OS=Mus musculus OX=10090 GN=Immt PE=1 SV=1	1662.79	1356.89	9.71681e-06	0.000183824		0.816033	-0.2933	1729.82	1643.6	1543.92	1612.59	1711.34	1735.47	1438.12	1385.18	1340.08	1346.27	1344.74	1286.94	1729.82	1643.6	1543.92	1612.59	1711.34	1735.47	1438.12	1385.18	1340.08	1346.27	1344.74	1286.94
Naprt	Q8CC86	>sp|Q8CC86|PNCB_MOUSE Nicotinate phosphoribosyltransferase OS=Mus musculus OX=10090 GN=Naprt PE=1 SV=1	319.543	238.58	3.89307e-05	0.000450752		0.746629	-0.421536	317.435	326.204	279.062	326.535	345.427	322.595	243.92	249.358	246.146	228.612	256.691	206.754	317.435	326.204	279.062	326.535	345.427	322.595	243.92	249.358	246.146	228.612	256.691	206.754
Prpf31	Q8CCF0	>sp|Q8CCF0|PRP31_MOUSE U4/U6 small nuclear ribonucleoprotein Prp31 OS=Mus musculus OX=10090 GN=Prpf31 PE=1 SV=3	180.283	219.24	0.000393657	0.00191563		1.21609	0.282247	191.308	173.066	182.362	190.744	169.465	174.755	201.919	213.39	210.75	212.57	233.176	243.637	191.308	173.066	182.362	190.744	169.465	174.755	201.919	213.39	210.75	212.57	233.176	243.637
Timm21	Q8CCM6	>sp|Q8CCM6|TIM21_MOUSE Mitochondrial import inner membrane translocase subunit Tim21 OS=Mus musculus OX=10090 GN=Timm21 PE=1 SV=2	86.8936	57.2102	0.000153653	0.00105391		0.658393	-0.602978	100.606	85.1687	79.4866	76.276	81.6627	98.1613	52.7402	52.982	62.1998	67.2829	48.3176	59.7387	100.606	85.1687	79.4866	76.276	81.6627	98.1613	52.7402	52.982	62.1998	67.2829	48.3176	59.7387
Ccdc73	Q8CDM4	>sp|Q8CDM4|CCD73_MOUSE Coiled-coil domain-containing protein 73 OS=Mus musculus OX=10090 GN=Ccdc73 PE=2 SV=2	39.4503	626.769	0.00896082	0.0147703	0.0455003	15.8876	3.98983	38.8371	0.532842	0.532842	0.532842	96.6988	99.5673	157.844	195.324	794.577	872.76	844.484	895.627	38.8371				96.6988	99.5673	157.844	195.324	794.577	872.76	844.484	895.627
Fhip2a	Q8CDM8	>sp|Q8CDM8|FHI2A_MOUSE FHF complex subunit HOOK interacting protein 2A OS=Mus musculus OX=10090 GN=Fhip2a PE=1 SV=2	150.611	120.612	2.3275e-06	7.49002e-05		0.800817	-0.320455	152.782	152.842	143.712	148.098	148.21	158.02	125.146	126.16	119.691	121.369	121.452	109.852	152.782	152.842	143.712	148.098	148.21	158.02	125.146	126.16	119.691	121.369	121.452	109.852
Calhm4	Q8CE93	>sp|Q8CE93|CAHM4_MOUSE Calcium homeostasis modulator protein 4 OS=Mus musculus OX=10090 GN=Calhm4 PE=2 SV=2	39.2297	317.546	1.28518e-07	1.33317e-05	0.29627	8.09453	3.01695	75.8384	70.4798	0.532842	10.5763	34.751	43.1997	321.561	363.262	321.423	360.336	257.228	281.466	75.8384	70.4798		10.5763	34.751	43.1997	321.561	363.262	321.423	360.336	257.228	281.466
Trmt6	Q8CE96	>sp|Q8CE96|TRM6_MOUSE tRNA (adenine(58)-N(1))-methyltransferase non-catalytic subunit TRM6 OS=Mus musculus OX=10090 GN=Trmt6 PE=1 SV=1	107.225	167.353	0.000559331	0.00240022		1.56076	0.642253	103.229	97.2195	93.4366	102.843	119.793	126.83	141.584	156.28	148.003	157.122	205.385	195.746	103.229	97.2195	93.4366	102.843	119.793	126.83	141.584	156.28	148.003	157.122	205.385	195.746
Ppwd1	Q8CEC6	>sp|Q8CEC6|PPWD1_MOUSE Peptidylprolyl isomerase domain and WD repeat-containing protein 1 OS=Mus musculus OX=10090 GN=Ppwd1 PE=1 SV=2	144.904	216.323	5.12736e-07	2.94992e-05		1.49287	0.578086	142.819	145.135	148.577	135.666	132.859	164.37	211.476	233.267	215.473	202.606	211.708	223.407	142.819	145.135	148.577	135.666	132.859	164.37	211.476	233.267	215.473	202.606	211.708	223.407
Mab21l4	Q8CEZ4	>sp|Q8CEZ4|MB214_MOUSE Protein mab-21-like 4 OS=Mus musculus OX=10090 GN=Mab21l4 PE=1 SV=2	286.534	552.758	3.50949e-06	9.77445e-05		1.92912	0.947943	289.551	289.044	231.623	212.438	361.285	335.26	488.067	544.516	559.796	572.334	615.072	536.761	289.551	289.044	231.623	212.438	361.285	335.26	488.067	544.516	559.796	572.334	615.072	536.761
Hpf1	Q8CFE2	>sp|Q8CFE2|HPF1_MOUSE Histone PARylation factor 1 OS=Mus musculus OX=10090 GN=Hpf1 PE=1 SV=1	236.934	296.452	0.00018718	0.00118686		1.2512	0.323315	246.545	243.244	245.475	234.787	228.227	223.326	272.209	263.368	297.735	311.793	318.341	315.268	246.545	243.244	245.475	234.787	228.227	223.326	272.209	263.368	297.735	311.793	318.341	315.268
C1ra	Q8CG16	>sp|Q8CG16|C1RA_MOUSE Complement C1r-A subcomponent OS=Mus musculus OX=10090 GN=C1ra PE=1 SV=1	341.422	515.571	0.00016424	0.00109818		1.51007	0.594617	416.267	408.496	332.462	331.309	288.314	271.683	494.654	460.759	482.14	545.941	546.558	563.377	416.267	408.496	332.462	331.309	288.314	271.683	494.654	460.759	482.14	545.941	546.558	563.377
Rab43	Q8CG50	>sp|Q8CG50|RAB43_MOUSE Ras-related protein Rab-43 OS=Mus musculus OX=10090 GN=Rab43 PE=1 SV=1	170.638	122.603	0.000517198	0.00228689		0.718499	-0.476942	172.252	186.575	154.654	149.058	189.389	171.9	138.768	131.742	126.783	135.163	99.9247	103.239	172.252	186.575	154.654	149.058	189.389	171.9	138.768	131.742	126.783	135.163	99.9247	103.239
Wdr47	Q8CGF6	>sp|Q8CGF6|WDR47_MOUSE WD repeat-containing protein 47 OS=Mus musculus OX=10090 GN=Wdr47 PE=1 SV=2	139.589	184.037	0.000115609	0.000875204		1.31842	0.39881	134.298	130.232	144.83	150.064	145.121	132.99	173.467	210.111	185.458	191.485	164.119	179.583	134.298	130.232	144.83	150.064	145.121	132.99	173.467	210.111	185.458	191.485	164.119	179.583
Tcerg1	Q8CGF7	>sp|Q8CGF7|TCRG1_MOUSE Transcription elongation regulator 1 OS=Mus musculus OX=10090 GN=Tcerg1 PE=1 SV=2	316.304	399.039	6.86373e-05	0.000629406		1.26157	0.335219	300.923	327.954	315.995	293.087	328.682	331.182	405.06	355.017	387.801	407.963	436.171	402.221	300.923	327.954	315.995	293.087	328.682	331.182	405.06	355.017	387.801	407.963	436.171	402.221
Calcoco1	Q8CGU1	>sp|Q8CGU1|CACO1_MOUSE Calcium-binding and coiled-coil domain-containing protein 1 OS=Mus musculus OX=10090 GN=Calcoco1 PE=1 SV=2	63.5751	83.7712	0.000134635	0.000968359		1.31767	0.397993	65.647	60.174	55.5568	58.658	70.2781	71.1363	86.0113	83.2966	81.277	75.397	90.7784	85.867	65.647	60.174	55.5568	58.658	70.2781	71.1363	86.0113	83.2966	81.277	75.397	90.7784	85.867
Dpyd	Q8CHR6	>sp|Q8CHR6|DPYD_MOUSE Dihydropyrimidine dehydrogenase [NADP(+)] OS=Mus musculus OX=10090 GN=Dpyd PE=1 SV=1	121.359	75.6782	0.000137479	0.000981677		0.623592	-0.681325	127.422	115.665	129.447	127.863	105.199	122.556	83.8442	100.819	52.2346	74.3847	67.5134	75.2733	127.422	115.665	129.447	127.863	105.199	122.556	83.8442	100.819	52.2346	74.3847	67.5134	75.2733
Eif2b5	Q8CHW4	>sp|Q8CHW4|EI2BE_MOUSE Translation initiation factor eIF2B subunit epsilon OS=Mus musculus OX=10090 GN=Eif2b5 PE=1 SV=1	135.919	213.005	1.95698e-05	0.000295446		1.56714	0.648132	133.239	120.835	120.629	126.607	165.537	148.669	205.364	186.408	234.385	216.116	206.571	229.183	133.239	120.835	120.629	126.607	165.537	148.669	205.364	186.408	234.385	216.116	206.571	229.183
Bicdl2	Q8CHW5	>sp|Q8CHW5|BICL2_MOUSE BICD family-like cargo adapter 2 OS=Mus musculus OX=10090 GN=Bicdl2 PE=1 SV=1	110.692	155.563	0.00018844	0.00119147		1.40537	0.490948	109.36	100.907	109.101	102.501	119.024	123.261	137.341	168.868	153.618	146.029	145.024	182.502	109.36	100.907	109.101	102.501	119.024	123.261	137.341	168.868	153.618	146.029	145.024	182.502
Gnl3	Q8CI11	>sp|Q8CI11|GNL3_MOUSE Guanine nucleotide-binding protein-like 3 OS=Mus musculus OX=10090 GN=Gnl3 PE=1 SV=2	54.5836	78.3437	0.000488311	0.00220512		1.4353	0.52135	47.2409	55.5627	55.6309	68.2286	49.7894	51.0491	67.8099	68.8272	79.5633	81.4652	81.3834	91.0133	47.2409	55.5627	55.6309	68.2286	49.7894	51.0491	67.8099	68.8272	79.5633	81.4652	81.3834	91.0133
Prmt5	Q8CIG8	>sp|Q8CIG8|ANM5_MOUSE Protein arginine N-methyltransferase 5 OS=Mus musculus OX=10090 GN=Prmt5 PE=1 SV=3	274.379	378.282	9.71164e-05	0.000778734		1.37868	0.46329	258.054	231.836	276.644	265.402	299.448	314.893	337.109	372.36	390.988	363.276	419.806	386.153	258.054	231.836	276.644	265.402	299.448	314.893	337.109	372.36	390.988	363.276	419.806	386.153
Sbsn	Q8CIT9	>sp|Q8CIT9|SBSN_MOUSE Suprabasin OS=Mus musculus OX=10090 GN=Sbsn PE=2 SV=1	2713.59	1688.6	0.000164296	0.00109841		0.622273	-0.684382	2177	2293.3	2987.79	2917.8	2983.01	2922.67	1818.52	1816.03	1415.97	1413.14	1806.61	1861.31	2177	2293.3	2987.79	2917.8	2983.01	2922.67	1818.52	1816.03	1415.97	1413.14	1806.61	1861.31
Mill2	Q8HWE5	>sp|Q8HWE5|MILL2_MOUSE MHC class I-like protein MILL2 OS=Mus musculus OX=10090 GN=Mill2 PE=1 SV=1	93.6394	39.8546	0.000588741	0.00247544	0.29627	0.425618	-1.23237	90.4645	75.5065	105.105	78.3822	104.551	107.827	0.532842	59.0513	50.5547	60.792	34.9543	33.2427	90.4645	75.5065	105.105	78.3822	104.551	107.827		59.0513	50.5547	60.792	34.9543	33.2427
Rasgef1b	Q8JZL7	>sp|Q8JZL7|RGF1B_MOUSE Ras-GEF domain-containing family member 1B OS=Mus musculus OX=10090 GN=Rasgef1b PE=1 SV=1	3.543	16.9424	0.00502749	0.00984735	0.0455003	4.78193	2.25759	5.75714	9.07658	0.532842	0.532842	4.82575	0.532842	21.2471	16.2681	10.2316	13.1078	9.1365	31.6632	5.75714	9.07658			4.82575		21.2471	16.2681	10.2316	13.1078	9.1365	31.6632
Eif3b	Q8JZQ9	>sp|Q8JZQ9|EIF3B_MOUSE Eukaryotic translation initiation factor 3 subunit B OS=Mus musculus OX=10090 GN=Eif3b PE=1 SV=1	2281.8	3104.36	0.000161061	0.00108512		1.36049	0.444122	2279.32	2210.58	2154.52	2182.27	2438.41	2425.73	2744.52	2764.34	3160.62	3053.29	3561.3	3342.1	2279.32	2210.58	2154.52	2182.27	2438.41	2425.73	2744.52	2764.34	3160.62	3053.29	3561.3	3342.1
Slc25a1	Q8JZU2	>sp|Q8JZU2|TXTP_MOUSE Tricarboxylate transport protein, mitochondrial OS=Mus musculus OX=10090 GN=Slc25a1 PE=1 SV=1	1129.32	875.713	0.000172105	0.00112966		0.775432	-0.366928	1232.65	1227.07	1064.66	1101.73	1075.83	1074	963.771	919.452	804.191	777.746	871.118	918.002	1232.65	1227.07	1064.66	1101.73	1075.83	1074	963.771	919.452	804.191	777.746	871.118	918.002
Amdhd2	Q8JZV7	>sp|Q8JZV7|NAGA_MOUSE N-acetylglucosamine-6-phosphate deacetylase OS=Mus musculus OX=10090 GN=Amdhd2 PE=1 SV=1	267.98	219.887	8.71612e-06	0.000172597		0.820536	-0.285362	273.727	251.667	264.401	273.519	278.696	265.867	224.312	236.016	222.754	205.033	217.231	213.975	273.727	251.667	264.401	273.519	278.696	265.867	224.312	236.016	222.754	205.033	217.231	213.975
Rbm17	Q8JZX4	>sp|Q8JZX4|SPF45_MOUSE Splicing factor 45 OS=Mus musculus OX=10090 GN=Rbm17 PE=1 SV=1	177.206	220.955	0.00026833	0.00146865		1.24688	0.318322	180.672	176.301	168.661	165.526	191.49	180.589	235.033	233.461	203.106	195.739	232.916	225.476	180.672	176.301	168.661	165.526	191.49	180.589	235.033	233.461	203.106	195.739	232.916	225.476
Fnbp1l	Q8K012	>sp|Q8K012|FBP1L_MOUSE Formin-binding protein 1-like OS=Mus musculus OX=10090 GN=Fnbp1l PE=1 SV=2	88.1738	108.767	0.00046513	0.00213696		1.23355	0.302813	93.3098	84.1449	82.6815	78.0127	101.37	89.5245	106.41	107.836	108.713	107.541	103.332	118.766	93.3098	84.1449	82.6815	78.0127	101.37	89.5245	106.41	107.836	108.713	107.541	103.332	118.766
Fgb	Q8K0E8	>sp|Q8K0E8|FIBB_MOUSE Fibrinogen beta chain OS=Mus musculus OX=10090 GN=Fgb PE=1 SV=1	3870.8	7526.11	1.06193e-06	4.46755e-05		1.94433	0.959271	4617.57	4786.7	3460.82	3569.63	3458.4	3331.71	7734.85	7767.34	7997.54	7957.88	7104.26	6594.77	4617.57	4786.7	3460.82	3569.63	3458.4	3331.71	7734.85	7767.34	7997.54	7957.88	7104.26	6594.77
Cnot3	Q8K0V4	>sp|Q8K0V4|CNOT3_MOUSE CCR4-NOT transcription complex subunit 3 OS=Mus musculus OX=10090 GN=Cnot3 PE=1 SV=1	53.6133	74.5489	0.000155299	0.00106094		1.39049	0.475598	50.7167	50.2119	53.9805	49.9821	59.7098	57.0785	61.0265	84.3925	78.6981	74.7169	74.8329	73.6268	50.7167	50.2119	53.9805	49.9821	59.7098	57.0785	61.0265	84.3925	78.6981	74.7169	74.8329	73.6268
C8a	Q8K182	>sp|Q8K182|CO8A_MOUSE Complement component C8 alpha chain OS=Mus musculus OX=10090 GN=C8a PE=1 SV=1	170.3	377.418	0.000188299	0.00119096		2.21619	1.14808	238.284	233.51	154.434	142.473	117.227	135.872	315.189	308.239	457.79	471.909	370.771	340.61	238.284	233.51	154.434	142.473	117.227	135.872	315.189	308.239	457.79	471.909	370.771	340.61
Pdxk	Q8K183	>sp|Q8K183|PDXK_MOUSE Pyridoxal kinase OS=Mus musculus OX=10090 GN=Pdxk PE=1 SV=1	1498.22	1136.48	0.000153319	0.00105247		0.758558	-0.398669	1581.62	1569.55	1555.54	1555.91	1312.19	1414.48	1176.4	1279.05	1169.1	1157.21	1047.68	989.461	1581.62	1569.55	1555.54	1555.91	1312.19	1414.48	1176.4	1279.05	1169.1	1157.21	1047.68	989.461
Fermt3	Q8K1B8	>sp|Q8K1B8|URP2_MOUSE Fermitin family homolog 3 OS=Mus musculus OX=10090 GN=Fermt3 PE=1 SV=1	157.082	202.747	0.000666054	0.00269037		1.29071	0.368164	177.244	174.916	170.093	156.503	133.053	130.685	204.095	199.76	199.79	219.854	203.385	189.601	177.244	174.916	170.093	156.503	133.053	130.685	204.095	199.76	199.79	219.854	203.385	189.601
Tcp11l2	Q8K1H7	>sp|Q8K1H7|T11L2_MOUSE T-complex protein 11-like protein 2 OS=Mus musculus OX=10090 GN=Tcp11l2 PE=1 SV=1	46.6666	69.4875	0.000494678	0.00222344		1.48902	0.574363	44.145	44.3696	46.4179	39.5198	53.9357	51.6117	85.393	69.1969	71.5278	70.8348	56.0203	63.9522	44.145	44.3696	46.4179	39.5198	53.9357	51.6117	85.393	69.1969	71.5278	70.8348	56.0203	63.9522
Coq9	Q8K1Z0	>sp|Q8K1Z0|COQ9_MOUSE Ubiquinone biosynthesis protein COQ9, mitochondrial OS=Mus musculus OX=10090 GN=Coq9 PE=1 SV=1	1184.77	761.984	1.93853e-06	6.59044e-05		0.643147	-0.63678	1155.22	1212.45	1101.56	1149.39	1248.27	1241.76	861.488	802.051	788.18	813.722	639.36	667.103	1155.22	1212.45	1101.56	1149.39	1248.27	1241.76	861.488	802.051	788.18	813.722	639.36	667.103
Adgrg1	Q8K209	>sp|Q8K209|AGRG1_MOUSE Adhesion G-protein coupled receptor G1 OS=Mus musculus OX=10090 GN=Adgrg1 PE=1 SV=1	50.2918	100.005	0.000280041	0.00150835		1.98849	0.991676	42.2497	54.3632	32.6659	41.8112	66.3672	64.2936	74.6235	81.8632	117.057	102.195	114.62	109.671	42.2497	54.3632	32.6659	41.8112	66.3672	64.2936	74.6235	81.8632	117.057	102.195	114.62	109.671
Nat10	Q8K224	>sp|Q8K224|NAT10_MOUSE RNA cytidine acetyltransferase OS=Mus musculus OX=10090 GN=Nat10 PE=1 SV=1	121.047	167.056	6.74275e-06	0.00014713		1.38009	0.464766	116.651	110.177	113.559	115.366	140.428	130.099	178.617	160.897	163.789	164.5	166.218	168.314	116.651	110.177	113.559	115.366	140.428	130.099	178.617	160.897	163.789	164.5	166.218	168.314
Hpdl	Q8K248	>sp|Q8K248|HPDL_MOUSE 4-hydroxyphenylpyruvate dioxygenase-like protein OS=Mus musculus OX=10090 GN=Hpdl PE=2 SV=1	112.958	74.4279	0.000831536	0.003105		0.658901	-0.601865	140.292	120.172	105.479	114.288	105.639	91.8755	83.4227	88.2004	64.3754	76.7237	57.8439	76.0012	140.292	120.172	105.479	114.288	105.639	91.8755	83.4227	88.2004	64.3754	76.7237	57.8439	76.0012
Sdha	Q8K2B3	>sp|Q8K2B3|SDHA_MOUSE Succinate dehydrogenase [ubiquinone] flavoprotein subunit, mitochondrial OS=Mus musculus OX=10090 GN=Sdha PE=1 SV=1	8954.06	6339.09	1.78117e-06	6.25271e-05		0.707956	-0.498267	8995.29	8932.96	8482.84	8275.69	9277.63	9759.96	6076.67	6601.92	6542.11	6826.93	6058.34	5928.56	8995.29	8932.96	8482.84	8275.69	9277.63	9759.96	6076.67	6601.92	6542.11	6826.93	6058.34	5928.56
Edc3	Q8K2D3	>sp|Q8K2D3|EDC3_MOUSE Enhancer of mRNA-decapping protein 3 OS=Mus musculus OX=10090 GN=Edc3 PE=1 SV=1	103.19	149.437	9.42329e-05	0.000765343		1.44818	0.534238	95.9139	107.753	77.7575	98.6908	117.818	121.207	157.481	138.576	143.226	155.931	143.884	157.527	95.9139	107.753	77.7575	98.6908	117.818	121.207	157.481	138.576	143.226	155.931	143.884	157.527
Dctd	Q8K2D6	>sp|Q8K2D6|DCTD_MOUSE Deoxycytidylate deaminase OS=Mus musculus OX=10090 GN=Dctd PE=2 SV=1	0.532842	24.4335	0.0148891	0.0210146	0.00341479	45.855	5.51901	0.532842	0.532842	0.532842	0.532842	0.532842	0.532842	35.2642	48.0677	0.532842	18.5998	22.5266	21.6099							35.2642	48.0677		18.5998	22.5266	21.6099
Manba	Q8K2I4	>sp|Q8K2I4|MANBA_MOUSE Beta-mannosidase OS=Mus musculus OX=10090 GN=Manba PE=1 SV=1	470.075	322.29	1.19045e-06	4.77622e-05		0.685615	-0.544528	448.002	425.369	480.762	506.958	471.179	488.176	332.65	318.566	299.268	301.004	346.09	336.164	448.002	425.369	480.762	506.958	471.179	488.176	332.65	318.566	299.268	301.004	346.09	336.164
Plcd3	Q8K2J0	>sp|Q8K2J0|PLCD3_MOUSE 1-phosphatidylinositol 4,5-bisphosphate phosphodiesterase delta-3 OS=Mus musculus OX=10090 GN=Plcd3 PE=1 SV=2	120.868	74.2652	0.000132391	0.000957712		0.614434	-0.702671	116.423	112.728	148.15	108.966	109.724	129.214	94.6187	64.306	73.6408	64.5362	78.5151	69.9746	116.423	112.728	148.15	108.966	109.724	129.214	94.6187	64.306	73.6408	64.5362	78.5151	69.9746
Brox	Q8K2Q7	>sp|Q8K2Q7|BROX_MOUSE BRO1 domain-containing protein BROX OS=Mus musculus OX=10090 GN=Brox PE=1 SV=1	122.437	157.569	0.000210988	0.0012697		1.28694	0.363947	127.89	130.51	109.155	119.563	124.234	123.269	138.374	156.068	162.925	150.7	178.191	159.156	127.89	130.51	109.155	119.563	124.234	123.269	138.374	156.068	162.925	150.7	178.191	159.156
Ipo11	Q8K2V6	>sp|Q8K2V6|IPO11_MOUSE Importin-11 OS=Mus musculus OX=10090 GN=Ipo11 PE=1 SV=1	224.404	278.325	0.000363393	0.00181381		1.24028	0.310668	238.495	221.392	189.357	214.9	238.341	243.94	288.838	299.149	268.515	282.275	260.147	271.024	238.495	221.392	189.357	214.9	238.341	243.94	288.838	299.149	268.515	282.275	260.147	271.024
Acad10	Q8K370	>sp|Q8K370|ACD10_MOUSE Acyl-CoA dehydrogenase family member 10 OS=Mus musculus OX=10090 GN=Acad10 PE=1 SV=1	643.275	482.811	1.54765e-08	2.76054e-06		0.750551	-0.413979	639.37	640.55	648.911	620.221	643.757	666.842	486.944	462.812	489.215	469.298	514.95	473.646	639.37	640.55	648.911	620.221	643.757	666.842	486.944	462.812	489.215	469.298	514.95	473.646
Swi5	Q8K3D3	>sp|Q8K3D3|SWI5_MOUSE DNA repair protein SWI5 homolog OS=Mus musculus OX=10090 GN=Swi5 PE=1 SV=1	65.1255	90.7172	0.000233043	0.00134216		1.39296	0.478155	54.4143	59.9309	72.5456	76.9785	63.1034	63.7801	81.4885	87.1398	90.8628	103.178	86.7027	94.9317	54.4143	59.9309	72.5456	76.9785	63.1034	63.7801	81.4885	87.1398	90.8628	103.178	86.7027	94.9317
Tdh	Q8K3F7	>sp|Q8K3F7|TDH_MOUSE L-threonine 3-dehydrogenase, mitochondrial OS=Mus musculus OX=10090 GN=Tdh PE=1 SV=1	88.0931	145.126	0.000652212	0.00265304		1.64741	0.720201	99.5339	77.9425	63.2818	94.1758	99.7383	93.8864	126.209	129.577	132.08	129.536	181.97	171.383	99.5339	77.9425	63.2818	94.1758	99.7383	93.8864	126.209	129.577	132.08	129.536	181.97	171.383
Ndufs8	Q8K3J1	>sp|Q8K3J1|NDUS8_MOUSE NADH dehydrogenase [ubiquinone] iron-sulfur protein 8, mitochondrial OS=Mus musculus OX=10090 GN=Ndufs8 PE=1 SV=1	1713.68	1061.89	7.82674e-06	0.0001617		0.619652	-0.69047	1762.56	1823.73	1775.79	1914.01	1493.09	1512.92	1082.02	1130.93	1133.73	1106.6	975.686	942.352	1762.56	1823.73	1775.79	1914.01	1493.09	1512.92	1082.02	1130.93	1133.73	1106.6	975.686	942.352
Lgi3	Q8K406	>sp|Q8K406|LGI3_MOUSE Leucine-rich repeat LGI family member 3 OS=Mus musculus OX=10090 GN=Lgi3 PE=1 SV=1	15.4359	4.21479	0.00211918	0.00559264	0.0455003	0.273051	-1.87276	15.199	11.2672	22.6704	13.1286	15.0866	15.2636	14.5132	0.532842	5.49471	3.68232	0.532842	0.532842	15.199	11.2672	22.6704	13.1286	15.0866	15.2636	14.5132		5.49471	3.68232
Pitrm1	Q8K411	>sp|Q8K411|PREP_MOUSE Presequence protease, mitochondrial OS=Mus musculus OX=10090 GN=Pitrm1 PE=1 SV=1	845.137	1140.26	0.000549536	0.00237447		1.3492	0.432109	833.586	843.136	812.66	810.25	865.048	906.141	1012	1042.4	1141.23	1134.8	1288.42	1222.72	833.586	843.136	812.66	810.25	865.048	906.141	1012	1042.4	1141.23	1134.8	1288.42	1222.72
Gpt	Q8QZR5	>sp|Q8QZR5|ALAT1_MOUSE Alanine aminotransferase 1 OS=Mus musculus OX=10090 GN=Gpt PE=1 SV=3	679.646	487.703	0.000804051	0.00303741		0.717584	-0.47878	656.798	635.622	569.639	679.437	796.432	739.946	414.972	470.065	456.123	473.49	528.468	583.101	656.798	635.622	569.639	679.437	796.432	739.946	414.972	470.065	456.123	473.49	528.468	583.101
Eif3l	Q8QZY1	>sp|Q8QZY1|EIF3L_MOUSE Eukaryotic translation initiation factor 3 subunit L OS=Mus musculus OX=10090 GN=Eif3l PE=1 SV=1	1178.8	1596.23	4.69183e-06	0.000115208		1.35411	0.43735	1240.05	1160	1112.28	1053.39	1274.6	1232.49	1519.37	1505.89	1668.07	1683.43	1560.42	1640.21	1240.05	1160	1112.28	1053.39	1274.6	1232.49	1519.37	1505.89	1668.07	1683.43	1560.42	1640.21
Mapre2	Q8R001	>sp|Q8R001|MARE2_MOUSE Microtubule-associated protein RP/EB family member 2 OS=Mus musculus OX=10090 GN=Mapre2 PE=1 SV=1	518.541	337.743	8.95107e-06	0.000175326		0.651333	-0.618532	528.22	564.245	537.258	468.548	489.996	522.981	404.83	360.995	327.561	336.326	286.493	310.253	528.22	564.245	537.258	468.548	489.996	522.981	404.83	360.995	327.561	336.326	286.493	310.253
Nectin4	Q8R007	>sp|Q8R007|NECT4_MOUSE Nectin-4 OS=Mus musculus OX=10090 GN=Nectin4 PE=2 SV=1	102.536	150.975	1.98087e-05	0.000297707		1.47241	0.558176	106.77	111.558	88.6505	108.066	108.74	91.434	157.309	151.097	128.464	152.559	165.321	151.1	106.77	111.558	88.6505	108.066	108.74	91.434	157.309	151.097	128.464	152.559	165.321	151.1
Gspt1	Q8R050	>sp|Q8R050|ERF3A_MOUSE Eukaryotic peptide chain release factor GTP-binding subunit ERF3A OS=Mus musculus OX=10090 GN=Gspt1 PE=1 SV=2	1236.14	1611.78	9.179e-07	4.11508e-05		1.30388	0.382816	1243.76	1181.54	1352.24	1195	1218.1	1226.17	1637.31	1518.93	1563.35	1693.94	1626.92	1630.22	1243.76	1181.54	1352.24	1195	1218.1	1226.17	1637.31	1518.93	1563.35	1693.94	1626.92	1630.22
Gtf2f2	Q8R0A0	>sp|Q8R0A0|T2FB_MOUSE General transcription factor IIF subunit 2 OS=Mus musculus OX=10090 GN=Gtf2f2 PE=1 SV=1	239.801	351.486	0.000689911	0.0027535		1.46574	0.551625	217.196	182.884	285.951	269.824	264.599	218.355	315.241	291.392	383.602	390.564	377.697	350.417	217.196	182.884	285.951	269.824	264.599	218.355	315.241	291.392	383.602	390.564	377.697	350.417
Sumf1	Q8R0F3	>sp|Q8R0F3|SUMF1_MOUSE Formylglycine-generating enzyme OS=Mus musculus OX=10090 GN=Sumf1 PE=1 SV=2	51.7722	89.1715	2.07702e-06	6.91161e-05		1.72238	0.784404	47.7242	54.26	52.327	51.3169	45.4578	59.5473	90.9953	76.6374	91.026	83.1366	98.8892	94.3442	47.7242	54.26	52.327	51.3169	45.4578	59.5473	90.9953	76.6374	91.026	83.1366	98.8892	94.3442
Ilkap	Q8R0F6	>sp|Q8R0F6|ILKAP_MOUSE Integrin-linked kinase-associated serine/threonine phosphatase 2C OS=Mus musculus OX=10090 GN=Ilkap PE=1 SV=1	200.053	266.067	2.53695e-05	0.000349012		1.32998	0.411407	192.951	204.5	201.215	233.108	195.385	173.159	262.387	266.566	277.631	270.713	271.293	247.812	192.951	204.5	201.215	233.108	195.385	173.159	262.387	266.566	277.631	270.713	271.293	247.812
[truncated: 398 more rows]

## Sheet: ALL
GeneName	Accession	Description	MEAN Model	MEAN control	MEAN DOP	P-VALUE.control_vs_Model	Q-VALUE.control_vs_Model	P-VALUE-chitest.control_vs_Model	FOLD CHANGE.control_vs_Model	LOG_FOLDCHANGE.control_vs_Model	P-VALUE.Model_vs_DOP	Q-VALUE.Model_vs_DOP	P-VALUE-chitest.Model_vs_DOP	FOLD CHANGE.Model_vs_DOP	LOG_FOLDCHANGE.Model_vs_DOP	normalized_Model_1	normalized_Model_2	normalized_Model_3	normalized_Model_4	normalized_Model_5	normalized_Model_6	ori_Model_1	ori_Model_2	ori_Model_3	ori_Model_4	ori_Model_5	ori_Model_6	normalized_Control_1	normalized_Control_2	normalized_Control_3	normalized_Control_4	normalized_Control_5	normalized_Control_6	ori_Control1_1	ori_Control1_2	ori_Control1_3	ori_Control1_4	ori_Control1_5	ori_Control1_6	normalized_DOP_1	normalized_DOP_2	normalized_DOP_3	normalized_DOP_4	normalized_DOP_5	normalized_DOP_6	ori_DOP_1	ori_DOP_2	ori_DOP_3	ori_DOP_4
[truncated: 1,372 more rows]
[truncated: 2 more columns]
