# Supplementary material for: Dendrobium officinale polysaccharide improves hair regrowth in androgenetic alopecia mice and is associated with coordinated changes in local steroid metabolism, ESR1 activation, and keratin-related follicular responses
Source: Front Pharmacol. 2026 May 18;17:1845814. doi: 10.3389/fphar.2026.1845814 (PMC13223121; doi:10.3389/fphar.2026.1845814)
Supplement: Supplementary file 1 [file DataSheet1.zip › supplementary Material/Supplementary Table 3 GO Annotation Enrichment Analysis.xlsx]

## Sheet: file explanation
表头名称

## Sheet: BP
ID

## Sheet: CC
ID

## Sheet: MF
ID
