# Supplementary material for: Dendrobium officinale polysaccharide improves hair regrowth in androgenetic alopecia mice and is associated with coordinated changes in local steroid metabolism, ESR1 activation, and keratin-related follicular responses
Source: Front Pharmacol. 2026 May 18;17:1845814. doi: 10.3389/fphar.2026.1845814 (PMC13223121; doi:10.3389/fphar.2026.1845814)
Supplement: Supplementary file 1 [file DataSheet1.zip › supplementary Material/Supplementary Table 5 Model VS DOP KEGG Enrichment Significant Pathway.xlsx]

## Sheet: file explanation
表头名称	描述
ID	kegg数据库中的识别号
Description	代谢通路名
GeneRatio	映射到该通路的差异表达蛋白数量比上映射到通路的差异表达蛋白数量
BgRatio	映射到该通路的蛋白数量比上所有能映射到通路的蛋白数量
FoldEnrichment	蛋白富集性程度值
pvalue	Fisher精确检验的打分值
p.adjust	fdr方法矫正后的pvalue
qvalue	矫正后的p值
Count	映射到该通路的差异表达蛋白数量
genes	映射到该通路的差异表达蛋白对应的基因名称
down_count	映射到该通路的差异表达下调蛋白数量
down_genes	映射到该通路的差异表达下调蛋白对应的基因名称
up_count	映射到该通路的差异表达上调蛋白数量
up_genes	映射到该通路的差异表达上调蛋白对应的基因名称

## Sheet: KEGG
ID	列1	Description	GeneRatio	BgRatio	FoldEnrichment	pvalue	p.adjust	qvalue	Count	genes	down_count	down_genes	up_count	up_genes
mmu01100	代谢途径	Metabolic pathways	192/519	1619/8979	2.05171	3.12004e-26	9.85934e-24	7.99878e-24	192	Cad||Mthfd2l||Hk2||Dld||Ndufb11||Gclm||Amacr||Ppt2||Gucy1b1||Pgam2||Aoc3||Comt||Hsd17b7||Adh1||Aldoa||Got1||Ldha||Tyrp1||Mdh2||Pla2g4b||Gsta2||Gstm1||Tyr||Cyp2b10||Scd2||Umps||Dnmt1||Mdh1||Gstm2||Ldhb||Eno2||Hk1||Tpi1||Fasn||Cox4i1||Fech||Cat||Aldh1a1||Uox||Cyp17a1||Hexa||Dct||Pdha1||Hal||Acsl1||Acadm||Pla2g4a||Aldh3a1||Pfkm||Bckdha||Arsb||Shmt1||Acadl||Gla||Pkm||Ndufs6||Upp1||Idh2||Adsl||Hmgcs2|…	141	Hk2||Dld||Ndufb11||Amacr||Gucy1b1||Pgam2||Aoc3||Comt||Hsd17b7||Adh1||Aldoa||Got1||Ldha||Mdh2||Gsta2||Gstm1||Cyp2b10||Mdh1||Gstm2||Ldhb||Eno2||Hk1||Tpi1||Fasn||Cox4i1||Fech||Cat||Aldh1a1||Hexa||Pdha1||Hal||Acsl1||Acadm||Aldh3a1||Pfkm||Bckdha||Arsb||Acadl||Pkm||Ndufs6||Idh2||Adsl||Hmgcs2||Acyp2||Cox7a1||Idh3g||Fbp2||Anpep||Ckb||Ogdh||P4ha2||Ltc4s||Gstt2||Adh7||Sord||Gstt1||Enpp3||Nudt16||Acot5||Npr…	51	Cad||Mthfd2l||Gclm||Ppt2||Tyrp1||Pla2g4b||Tyr||Scd2||Umps||Dnmt1||Uox||Cyp17a1||Dct||Pla2g4a||Shmt1||Gla||Upp1||Cdo1||Sptlc2||Gclc||Lbr||Pfas||Ggt1||Gart||Mars1||Dgkz||Pigt||Dctd||Tdh||Idnk||Tkfc||Lipt1||Cth||Cbs||Uxs1||Dera||Sardh||Lap3||Prps2||Acsl3||Acp1||Cyp2s1||Gpx2||Isyna1||Aldh1a3||Fbp1||Gnmt||Fads2||Atp12a||Minpp1||Gfpt2
mmu01200	碳代谢	Carbon metabolism	35/519	121/8979	5.0043	4.70991e-16	7.44165e-14	6.03734e-14	35	Hk2||Dld||Pgam2||Aldoa||Got1||Mdh2||Mdh1||Eno2||Hk1||Tpi1||Cat||Pdha1||Pfkm||Shmt1||Pkm||Idh2||Idh3g||Fbp2||Ogdh||Me3||Dlat||Sdha||Gpt||Idnk||Tkfc||Aco2||Pccb||Sdhb||Prps2||Pdhb||Idh3a||Aldh6a1||Fbp1||Acox1||Suclg1	30	Hk2||Dld||Pgam2||Aldoa||Got1||Mdh2||Mdh1||Eno2||Hk1||Tpi1||Cat||Pdha1||Pfkm||Pkm||Idh2||Idh3g||Fbp2||Ogdh||Me3||Dlat||Sdha||Gpt||Aco2||Pccb||Sdhb||Pdhb||Idh3a||Aldh6a1||Acox1||Suclg1	5	Shmt1||Idnk||Tkfc||Prps2||Fbp1
mmu00010	糖酵解 / 糖异生	Glycolysis / Gluconeogenesis	21/519	67/8979	5.42257	7.19476e-11	7.57848e-09	6.14834e-09	21	Hk2||Dld||Pgam2||Adh1||Aldoa||Ldha||Ldhb||Eno2||Hk1||Tpi1||Pdha1||Aldh3a1||Pfkm||Pkm||Fbp2||Adh7||Dlat||Pdhb||Aldh7a1||Fbp1||Minpp1	19	Hk2||Dld||Pgam2||Adh1||Aldoa||Ldha||Ldhb||Eno2||Hk1||Tpi1||Pdha1||Aldh3a1||Pfkm||Pkm||Fbp2||Adh7||Dlat||Pdhb||Aldh7a1	2	Fbp1||Minpp1
mmu05208	化学致癌 - 活性氧物种	Chemical carcinogenesis - reactive oxygen species	39/519	222/8979	3.03929	2.96355e-10	2.3412e-08	1.8994e-08	39	Mapk12||Ndufb11||Map3k5||Sod2||Gsta2||Gstm1||Gstm2||Cox4i1||Cat||Cyp2f2||Slc25a4||Ndufs6||Arnt||Cox7a1||Slc25a31||Gstt2||Cyp1b1||Gstt1||Ndufa12||Sdha||Ndufs8||Ndufs1||Ndufs2||Gstt3||Ndufa10||Uqcrq||Sdhb||Ndufa6||Ndufab1||Uqcrc1||Cyc1||Acp1||Ephx1||Ndufv2||Uqcrb||Uqcrc2||Ndufa9||Ndufs7||Ndufb10	35	Mapk12||Ndufb11||Sod2||Gsta2||Gstm1||Gstm2||Cox4i1||Cat||Cyp2f2||Slc25a4||Ndufs6||Cox7a1||Slc25a31||Gstt2||Gstt1||Ndufa12||Sdha||Ndufs8||Ndufs1||Ndufs2||Gstt3||Ndufa10||Uqcrq||Sdhb||Ndufa6||Ndufab1||Uqcrc1||Cyc1||Ephx1||Ndufv2||Uqcrb||Uqcrc2||Ndufa9||Ndufs7||Ndufb10	4	Map3k5||Arnt||Cyp1b1||Acp1
mmu00020	柠檬酸循环（TCA循环）	Citrate cycle (TCA cycle)	14/519	32/8979	7.569	7.02314e-10	4.43862e-08	3.60101e-08	14	Dld||Mdh2||Mdh1||Pdha1||Idh2||Idh3g||Ogdh||Dlat||Sdha||Aco2||Sdhb||Pdhb||Idh3a||Suclg1	14	Dld||Mdh2||Mdh1||Pdha1||Idh2||Idh3g||Ogdh||Dlat||Sdha||Aco2||Sdhb||Pdhb||Idh3a||Suclg1	0
mmu05415	糖尿病性心肌病	Diabetic cardiomyopathy	36/519	211/8979	2.95176	3.33895e-09	1.75851e-07	1.42666e-07	36	Mapk12||Ndufb11||Pdk4||Ace||Parp1||Cox4i1||Camk2b||Pdha1||Slc25a4||Ndufs6||Cpt2||Cox7a1||Cd36||Slc25a31||Ndufa12||Sdha||Ndufs8||Ndufs1||Ndufs2||Cpt1b||Ndufa10||Uqcrq||Sdhb||Ndufa6||Ndufab1||Uqcrc1||Pdhb||Cyc1||Ndufv2||Uqcrb||Uqcrc2||Ndufa9||Ndufs7||Ndufb10||Pdk2||Gfpt2	34	Mapk12||Ndufb11||Pdk4||Ace||Cox4i1||Camk2b||Pdha1||Slc25a4||Ndufs6||Cpt2||Cox7a1||Cd36||Slc25a31||Ndufa12||Sdha||Ndufs8||Ndufs1||Ndufs2||Cpt1b||Ndufa10||Uqcrq||Sdhb||Ndufa6||Ndufab1||Uqcrc1||Pdhb||Cyc1||Ndufv2||Uqcrb||Uqcrc2||Ndufa9||Ndufs7||Ndufb10||Pdk2	2	Parp1||Gfpt2
mmu00620	丙酮酸代谢	Pyruvate metabolism	15/519	44/8979	5.89792	1.06237e-08	4.79585e-07	3.84162e-07	15	Dld||Adh1||Ldha||Mdh2||Mdh1||Ldhb||Pdha1||Pkm||Acyp2||Adh7||Me3||Dlat||Grhpr||Pdhb||Aldh7a1	15	Dld||Adh1||Ldha||Mdh2||Mdh1||Ldhb||Pdha1||Pkm||Acyp2||Adh7||Me3||Dlat||Grhpr||Pdhb||Aldh7a1	0
mmu03320	PPAR信号通路	PPAR signaling pathway	21/519	89/8979	4.08216	2.18144e-08	8.21425e-07	6.38154e-07	21	Slc27a6||Apoa2||Fabp1||Scd2||Rxrb||Acsl1||Acadm||Acadl||Cpt2||Hmgcs2||Cd36||Slc27a1||Me3||Acaa1a||Cpt1b||Acsbg1||Acsl3||Cyp27a1||Ehhadh||Acox1||Fads2	15	Fabp1||Acsl1||Acadm||Acadl||Cpt2||Hmgcs2||Cd36||Slc27a1||Me3||Acaa1a||Cpt1b||Acsbg1||Cyp27a1||Ehhadh||Acox1	6	Slc27a6||Apoa2||Scd2||Rxrb||Acsl3||Fads2
mmu05020	朊病毒病	Prion disease	40/519	268/8979	2.58218	2.3395e-08	8.21425e-07	6.66414e-07	40	Mapk12||Ndufb11||Tuba1b||Cox4i1||Slc25a4||Cav3||Ndufs6||Cox7a1||Ppp3ca||Tubb4b||C1qa||Tubb5||C1qc||Mcu||Slc25a31||Ndufa12||C8b||C8a||Sdha||Ndufs8||C8g||Ndufs1||Ndufs2||Ndufa10||Uqcrq||Sdhb||Ndufa6||Ndufab1||Uqcrc1||Cyc1||Ndufv2||Uqcrb||Uqcrc2||Ndufa9||Ndufs7||Ndufb10||Tuba8||Adrm1||Cav2||Psmd13	29	Mapk12||Ndufb11||Cox4i1||Slc25a4||Cav3||Ndufs6||Cox7a1||Ppp3ca||Mcu||Slc25a31||Ndufa12||Sdha||Ndufs8||Ndufs1||Ndufs2||Ndufa10||Uqcrq||Sdhb||Ndufa6||Ndufab1||Uqcrc1||Cyc1||Ndufv2||Uqcrb||Uqcrc2||Ndufa9||Ndufs7||Ndufb10||Cav2	11	Tuba1b||Tubb4b||C1qa||Tubb5||C1qc||C8b||C8a||C8g||Tuba8||Adrm1||Psmd13
mmu00071	脂肪酸降解	Fatty acid degradation	15/519	52/8979	4.99055	1.34539e-07	4.25144e-06	3.44915e-06	15	Adh1||Acsl1||Eci1||Acadm||Acadl||Cpt2||Adh7||Hadha||Acaa1a||Cpt1b||Acsbg1||Acsl3||Aldh7a1||Ehhadh||Acox1	14	Adh1||Acsl1||Eci1||Acadm||Acadl||Cpt2||Adh7||Hadha||Acaa1a||Cpt1b||Acsbg1||Aldh7a1||Ehhadh||Acox1	1	Acsl3
mmu01212	脂肪酸代谢	Fatty acid metabolism	16/519	62/8979	4.46467	2.82312e-07	8.11004e-06	6.5796e-06	16	Ppt2||Scd2||Fasn||Acsl1||Acadm||Acadl||Cpt2||Hadha||Acaa1a||Cpt1b||Acsbg1||Acsl3||Ehhadh||Elovl1||Acox1||Fads2	12	Fasn||Acsl1||Acadm||Acadl||Cpt2||Hadha||Acaa1a||Cpt1b||Acsbg1||Ehhadh||Elovl1||Acox1	4	Ppt2||Scd2||Acsl3||Fads2
mmu00190	氧化磷酸化	Oxidative phosphorylation	24/519	135/8979	3.07566	6.72574e-07	1.77111e-05	1.39392e-05	24	Ndufb11||Cox4i1||Ndufs6||Cox7a1||Ndufa12||Sdha||Ndufs8||Ndufs1||Ndufs2||Ndufa10||Uqcrq||Sdhb||Ndufa6||Ndufab1||Uqcrc1||Cyc1||Ndufv2||Lhpp||Uqcrb||Uqcrc2||Ndufa9||Ndufs7||Ndufb10||Atp12a	23	Ndufb11||Cox4i1||Ndufs6||Cox7a1||Ndufa12||Sdha||Ndufs8||Ndufs1||Ndufs2||Ndufa10||Uqcrq||Sdhb||Ndufa6||Ndufab1||Uqcrc1||Cyc1||Ndufv2||Lhpp||Uqcrb||Uqcrc2||Ndufa9||Ndufs7||Ndufb10	1	Atp12a
mmu04610	补体和凝血 cascades	Complement and coagulation cascades	19/519	93/8979	3.53453	1.12702e-06	2.56634e-05	2.06897e-05	19	Fga||C4b||Cfb||Plau||Cfh||Serpina1a||C2||Serpina1b||Vtn||C1qa||Serpina1e||C1qc||Clu||C8b||C1ra||Fgb||C8a||C8g||Fgg	0		19	Fga||C4b||Cfb||Plau||Cfh||Serpina1a||C2||Serpina1b||Vtn||C1qa||Serpina1e||C1qc||Clu||C8b||C1ra||Fgb||C8a||C8g||Fgg
mmu04714	产热作用	Thermogenesis	33/519	231/8979	2.47151	1.13698e-06	2.56634e-05	2.08204e-05	33	Arid1a||Mapk12||Ndufb11||Map3k5||Prkg1||Rps6ka1||Cox4i1||Acsl1||Ndufs6||Cpt2||Cox7a1||Actb||Ndufa12||Sdha||Ndufs8||Ndufs1||Ndufs2||Cpt1b||Ndufa10||Uqcrq||Sdhb||Ndufa6||Ndufab1||Uqcrc1||Acsl3||Cyc1||Ndufv2||Uqcrb||Uqcrc2||Ndufa9||Ndufs7||Ndufb10||Smarcb1	27	Mapk12||Ndufb11||Prkg1||Cox4i1||Acsl1||Ndufs6||Cpt2||Cox7a1||Ndufa12||Sdha||Ndufs8||Ndufs1||Ndufs2||Cpt1b||Ndufa10||Uqcrq||Sdhb||Ndufa6||Ndufab1||Uqcrc1||Cyc1||Ndufv2||Uqcrb||Uqcrc2||Ndufa9||Ndufs7||Ndufb10	6	Arid1a||Map3k5||Rps6ka1||Actb||Acsl3||Smarcb1
mmu05014	肌萎缩侧索硬化症（渐冻症）	Amyotrophic lateral sclerosis	44/519	369/8979	2.06294	3.12989e-06	6.59362e-05	5.03824e-05	44	Mapk12||Ndufb11||Map3k5||Tuba1b||Cox4i1||Cat||Hnrnpa1||Ndufs6||Cox7a1||Actb||Ppp3ca||Tubb4b||Tubb5||Mcu||Ndufa12||Atxn2l||Nup214||Hnrnpa3||Sdha||Ndufs8||Ubqln1||Ndufs1||Ndufs2||Ndufa10||Uqcrq||Sdhb||Ndufa6||Ndufab1||Uqcrc1||Cyc1||Ndufv2||Gpx8||Uqcrb||Uqcrc2||Ndufa9||Ndufs7||Ndufb10||Gpx2||Nup50||Tuba8||Adrm1||Nup210||Tomm40||Psmd13	27	Mapk12||Ndufb11||Cox4i1||Cat||Ndufs6||Cox7a1||Ppp3ca||Mcu||Ndufa12||Sdha||Ndufs8||Ndufs1||Ndufs2||Ndufa10||Uqcrq||Sdhb||Ndufa6||Ndufab1||Uqcrc1||Cyc1||Ndufv2||Gpx8||Uqcrb||Uqcrc2||Ndufa9||Ndufs7||Ndufb10	17	Map3k5||Tuba1b||Hnrnpa1||Actb||Tubb4b||Tubb5||Atxn2l||Nup214||Hnrnpa3||Ubqln1||Gpx2||Nup50||Tuba8||Adrm1||Nup210||Tomm40||Psmd13
mmu00051	果糖和甘露糖代谢	Fructose and mannose metabolism	11/519	36/8979	5.28629	3.46437e-06	6.84213e-05	5.46571e-05	11	Hk2||Aldoa||Hk1||Tpi1||Pfkm||Fbp2||Sord||Tigar||Tkfc||Gmppa||Fbp1	9	Hk2||Aldoa||Hk1||Tpi1||Pfkm||Fbp2||Sord||Tigar||Gmppa	2	Tkfc||Fbp1
mmu05016	亨廷顿病	Huntington disease	38/519	302/8979	2.17689	4.24081e-06	7.88291e-05	6.39533e-05	38	Ndufb11||Map3k5||Tuba1b||Sod2||Cox4i1||Gnaq||Slc25a4||Ndufs6||Cox7a1||Polr2i||Tubb4b||Tubb5||Slc25a31||Map3k10||Ndufa12||Ift57||Sdha||Ndufs8||Ndufs1||Ndufs2||Ndufa10||Uqcrq||Sdhb||Ndufa6||Ndufab1||Uqcrc1||Cyc1||Ndufv2||Gpx8||Uqcrb||Uqcrc2||Ndufa9||Ndufs7||Ndufb10||Gpx2||Tuba8||Adrm1||Psmd13	27	Ndufb11||Sod2||Cox4i1||Gnaq||Slc25a4||Ndufs6||Cox7a1||Slc25a31||Ndufa12||Sdha||Ndufs8||Ndufs1||Ndufs2||Ndufa10||Uqcrq||Sdhb||Ndufa6||Ndufab1||Uqcrc1||Cyc1||Ndufv2||Gpx8||Uqcrb||Uqcrc2||Ndufa9||Ndufs7||Ndufb10	11	Map3k5||Tuba1b||Polr2i||Tubb4b||Tubb5||Map3k10||Ift57||Gpx2||Tuba8||Adrm1||Psmd13
mmu00640	丙酸代谢	Propanoate metabolism	10/519	31/8979	5.58083	5.61517e-06	9.85775e-05	7.95958e-05	10	Dld||Ldha||Ldhb||Bckdha||Hadha||Pccb||Ehhadh||Aldh6a1||Acox1||Suclg1	10	Dld||Ldha||Ldhb||Bckdha||Hadha||Pccb||Ehhadh||Aldh6a1||Acox1||Suclg1	0
mmu05012	帕金森病	Parkinson disease	34/519	264/8979	2.2281	8.26827e-06	0.000137514	0.000105032	34	Ndufb11||Map3k5||Tuba1b||Cox4i1||Camk2b||Slc25a4||Ndufs6||Cox7a1||Tubb4b||Tubb5||Mcu||Slc25a31||Ndufa12||Slc39a6||Sdha||Ndufs8||Ndufs1||Ndufs2||Ndufa10||Uqcrq||Sdhb||Ndufa6||Ndufab1||Uqcrc1||Cyc1||Ndufv2||Uqcrb||Uqcrc2||Ndufa9||Ndufs7||Ndufb10||Tuba8||Adrm1||Psmd13	26	Ndufb11||Cox4i1||Camk2b||Slc25a4||Ndufs6||Cox7a1||Mcu||Slc25a31||Ndufa12||Sdha||Ndufs8||Ndufs1||Ndufs2||Ndufa10||Uqcrq||Sdhb||Ndufa6||Ndufab1||Uqcrc1||Cyc1||Ndufv2||Uqcrb||Uqcrc2||Ndufa9||Ndufs7||Ndufb10	8	Map3k5||Tuba1b||Tubb4b||Tubb5||Slc39a6||Tuba8||Adrm1||Psmd13
mmu01230	氨基酸的生物合成	Biosynthesis of amino acids	16/519	79/8979	3.50391	8.91109e-06	0.000140795	0.000110419	16	Pgam2||Aldoa||Got1||Eno2||Tpi1||Pfkm||Shmt1||Pkm||Idh2||Idh3g||Gpt||Cth||Cbs||Aco2||Prps2||Idh3a	12	Pgam2||Aldoa||Got1||Eno2||Tpi1||Pfkm||Pkm||Idh2||Idh3g||Gpt||Aco2||Idh3a	4	Shmt1||Cth||Cbs||Prps2
mmu04932	非酒精性脂肪肝病	Non-alcoholic fatty liver disease	24/519	156/8979	2.66163	9.38751e-06	0.00014126	0.000114244	24	Mapk12||Ndufb11||Map3k5||Cox4i1||Ndufs6||Cox7a1||Ndufa12||Sdha||Ndufs8||Ndufs1||Ndufs2||Ndufa10||Uqcrq||Sdhb||Ndufa6||Ndufab1||Uqcrc1||Cyc1||Ndufv2||Uqcrb||Uqcrc2||Ndufa9||Ndufs7||Ndufb10	23	Mapk12||Ndufb11||Cox4i1||Ndufs6||Cox7a1||Ndufa12||Sdha||Ndufs8||Ndufs1||Ndufs2||Ndufa10||Uqcrq||Sdhb||Ndufa6||Ndufab1||Uqcrc1||Cyc1||Ndufv2||Uqcrb||Uqcrc2||Ndufa9||Ndufs7||Ndufb10	1	Map3k5
mmu00260	甘氨酸、丝氨酸和苏氨酸代谢	Glycine, serine and threonine metabolism	11/519	40/8979	4.75766	1.07899e-05	0.000154983	0.000124751	11	Dld||Pgam2||Aoc3||Shmt1||Tdh||Cth||Cbs||Grhpr||Sardh||Aldh7a1||Gnmt	5	Dld||Pgam2||Aoc3||Grhpr||Aldh7a1	6	Shmt1||Tdh||Cth||Cbs||Sardh||Gnmt
mmu00480	谷胱甘肽代谢	Glutathione metabolism	15/519	72/8979	3.60429	1.18358e-05	0.000162614	0.000131927	15	Gclm||Gsta2||Gstm1||Gstm2||Idh2||Anpep||Gclc||Ggt1||Gstt2||Gstt1||Gstt3||Lap3||Gpx8||Gstk1||Gpx2	10	Gsta2||Gstm1||Gstm2||Idh2||Anpep||Gstt2||Gstt1||Gstt3||Gpx8||Gstk1	5	Gclm||Gclc||Ggt1||Lap3||Gpx2
mmu00980	细胞色素P450对外源物的代谢	Metabolism of xenobiotics by cytochrome P450	15/519	73/8979	3.55491	1.41187e-05	0.000185896	0.000150816	15	Adh1||Gsta2||Gstm1||Gstm2||Cyp2f2||Aldh3a1||Gstt2||Cyp1b1||Adh7||Gstt1||Gstt3||Ephx1||Dhdh||Cyp2s1||Gstk1	13	Adh1||Gsta2||Gstm1||Gstm2||Cyp2f2||Aldh3a1||Gstt2||Adh7||Gstt1||Gstt3||Ephx1||Dhdh||Gstk1	2	Cyp1b1||Cyp2s1
mmu04146	过氧化物酶体	Peroxisome	16/519	86/8979	3.21871	2.74127e-05	0.000346497	0.00028111	16	Amacr||Ech1||Sod2||Cat||Acsl1||Crat||Idh2||Pex12||Pex19||Acaa1a||Acsl3||Ehhadh||Crot||Gstk1||Acox1||Pex11a	14	Amacr||Ech1||Sod2||Cat||Acsl1||Crat||Idh2||Pex12||Pex19||Acaa1a||Ehhadh||Gstk1||Acox1||Pex11a	2	Acsl3||Crot
mmu05150	金黄色葡萄球菌感染	Staphylococcus aureus infection	20/519	128/8979	2.70322	4.12358e-05	0.000501174	0.000406597	20	Krt28||Fpr2||C4b||Cfb||Cfh||C2||C1qa||C1qc||Krt26||Krt35||Krt14||Krt32||Krt39||C1ra||Fgg||Krt25||Krt23||Krt17||Krt16||Krt27	0		20	Krt28||Fpr2||C4b||Cfb||Cfh||C2||C1qa||C1qc||Krt26||Krt35||Krt14||Krt32||Krt39||C1ra||Fgg||Krt25||Krt23||Krt17||Krt16||Krt27
mmu00410	β-丙氨酸代谢	beta-Alanine metabolism	9/519	32/8979	4.86579	5.68825e-05	0.000665736	0.000540105	9	Aoc3||Aldh3a1||Carns1||Hadha||Dpyd||Aldh7a1||Ehhadh||Aldh6a1||Acox1	9	Aoc3||Aldh3a1||Carns1||Hadha||Dpyd||Aldh7a1||Ehhadh||Aldh6a1||Acox1	0
mmu00270	半胱氨酸和蛋氨酸代谢	Cysteine and methionine metabolism	11/519	54/8979	3.52419	0.00021373	0.00241209	0.00188767	11	Gclm||Got1||Ldha||Mdh2||Dnmt1||Mdh1||Ldhb||Cdo1||Gclc||Cth||Cbs	5	Got1||Ldha||Mdh2||Mdh1||Ldhb	6	Gclm||Dnmt1||Cdo1||Gclc||Cth||Cbs
mmu00280	缬氨酸、亮氨酸和异亮氨酸降解	Valine, leucine and isoleucine degradation	11/519	57/8979	3.33871	0.000351966	0.00373489	0.00292835	11	Dld||Acadm||Bckdha||Hmgcs2||Hadha||Acaa1a||Hibadh||Pccb||Aldh7a1||Ehhadh||Aldh6a1	11	Dld||Acadm||Bckdha||Hmgcs2||Hadha||Acaa1a||Hibadh||Pccb||Aldh7a1||Ehhadh||Aldh6a1	0
mmu00630	乙醛酸和二羧酸代谢	Glyoxylate and dicarboxylate metabolism	8/519	32/8979	4.32514	0.000361091	0.00373489	0.00299282	8	Dld||Mdh2||Mdh1||Cat||Shmt1||Grhpr||Aco2||Pccb	7	Dld||Mdh2||Mdh1||Cat||Grhpr||Aco2||Pccb	1	Shmt1
mmu00350	酪氨酸代谢	Tyrosine metabolism	9/519	40/8979	3.89263	0.000366398	0.00373489	0.00303008	9	Aoc3||Comt||Adh1||Got1||Tyrp1||Tyr||Dct||Aldh3a1||Adh7	6	Aoc3||Comt||Adh1||Got1||Aldh3a1||Adh7	3	Tyrp1||Tyr||Dct
mmu01210	2-氧代羧酸代谢	2-Oxocarboxylic acid metabolism	6/519	20/8979	5.19017	0.000699404	0.00690661	0.00545489	6	Got1||Idh2||Idh3g||Gpt||Aco2||Idh3a	6	Got1||Idh2||Idh3g||Gpt||Aco2||Idh3a	0
mmu05010	阿尔茨海默病	Alzheimer disease	38/519	383/8979	1.71651	0.000722473	0.00691823	0.00561269	38	Ndufb11||Map3k5||Tuba1b||Cox4i1||Gnaq||Slc25a4||Ndufs6||Cox7a1||Ncstn||Ppp3ca||Tubb4b||Tubb5||Mcu||Slc25a31||Ndufa12||Csnk1a1||Slc39a6||Sdha||Ndufs8||Ndufs1||Ndufs2||Ndufa10||Uqcrq||Sdhb||Ndufa6||Ndufab1||Uqcrc1||Cyc1||Ndufv2||Uqcrb||Uqcrc2||Ndufa9||Ndufs7||Ndufb10||Ide||Tuba8||Adrm1||Psmd13	27	Ndufb11||Cox4i1||Gnaq||Slc25a4||Ndufs6||Cox7a1||Ppp3ca||Mcu||Slc25a31||Ndufa12||Sdha||Ndufs8||Ndufs1||Ndufs2||Ndufa10||Uqcrq||Sdhb||Ndufa6||Ndufab1||Uqcrc1||Cyc1||Ndufv2||Uqcrb||Uqcrc2||Ndufa9||Ndufs7||Ndufb10	11	Map3k5||Tuba1b||Ncstn||Tubb4b||Tubb5||Csnk1a1||Slc39a6||Ide||Tuba8||Adrm1||Psmd13
mmu05022	神经退行性病变通路 - 多种疾病	Pathways of neurodegeneration - multiple diseases	44/519	471/8979	1.61619	0.00099888	0.00928371	0.00753178	44	Mapk12||Ndufb11||Map3k5||Tuba1b||Cox4i1||Gnaq||Cat||Camk2b||Slc25a4||Ndufs6||Cox7a1||Ppp3ca||Tubb4b||Tubb5||Mcu||Slc25a31||Map3k10||Ndufa12||Atxn2l||Csnk1a1||Ift57||Sdha||Ndufs8||Ndufs1||Ndufs2||Ndufa10||Uqcrq||Sdhb||Ndufa6||Ndufab1||Uqcrc1||Cyc1||Ndufv2||Gpx8||Uqcrb||Uqcrc2||Ndufa9||Ndufs7||Ndufb10||Gpx2||Tuba8||Adrm1||Tomm40||Psmd13	31	Mapk12||Ndufb11||Cox4i1||Gnaq||Cat||Camk2b||Slc25a4||Ndufs6||Cox7a1||Ppp3ca||Mcu||Slc25a31||Ndufa12||Sdha||Ndufs8||Ndufs1||Ndufs2||Ndufa10||Uqcrq||Sdhb||Ndufa6||Ndufab1||Uqcrc1||Cyc1||Ndufv2||Gpx8||Uqcrb||Uqcrc2||Ndufa9||Ndufs7||Ndufb10	13	Map3k5||Tuba1b||Tubb4b||Tubb5||Map3k10||Atxn2l||Csnk1a1||Ift57||Gpx2||Tuba8||Adrm1||Tomm40||Psmd13
mmu05230	癌症中的中心碳代谢	Central carbon metabolism in cancer	11/519	69/8979	2.75806	0.00185765	0.0167719	0.0130994	11	Hk2||Pgam2||Ldha||Ldhb||Hk1||Pdha1||Pfkm||Pkm||Idh2||Tigar||Pdhb	11	Hk2||Pgam2||Ldha||Ldhb||Hk1||Pdha1||Pfkm||Pkm||Idh2||Tigar||Pdhb	0
mmu00520	氨基糖和核苷酸糖代谢	Amino sugar and nucleotide sugar metabolism	9/519	51/8979	3.05304	0.0023138	0.0202594	0.015773	9	Hk2||Hk1||Hexa||Amdhd2||Uxs1||Ugp2||Gmppa||Cmas||Gfpt2	7	Hk2||Hk1||Hexa||Amdhd2||Ugp2||Gmppa||Cmas	2	Uxs1||Gfpt2
mmu00030	磷酸戊糖途径	Pentose phosphate pathway	7/519	33/8979	3.66982	0.00237215	0.0202594	0.0161023	7	Aldoa||Pfkm||Fbp2||Idnk||Dera||Prps2||Fbp1	3	Aldoa||Pfkm||Fbp2	4	Idnk||Dera||Prps2||Fbp1
mmu04922	胰高血糖素信号通路	Glucagon signaling pathway	14/519	104/8979	2.32892	0.00253307	0.0210645	0.016996	14	Pgam2||Ldha||Ldhb||Gnaq||Camk2b||Pdha1||Pfkm||Pkm||Ppp3ca||Fbp2||Cpt1b||Pdhb||Prmt1||Fbp1	12	Pgam2||Ldha||Ldhb||Gnaq||Camk2b||Pdha1||Pfkm||Pkm||Ppp3ca||Fbp2||Cpt1b||Pdhb	2	Prmt1||Fbp1
mmu01040	不饱和脂肪酸的生物合成	Biosynthesis of unsaturated fatty acids	7/519	34/8979	3.56188	0.00284126	0.0230215	0.018651	7	Scd2||Acot5||Acot7||Acaa1a||Elovl1||Acox1||Fads2	4	Acot5||Acaa1a||Elovl1||Acox1	3	Scd2||Acot7||Fads2
mmu03013	核质运输	Nucleocytoplasmic transport	15/519	118/8979	2.19923	0.00318591	0.0251687	0.0204191	15	Pnn||Sap18||Ddx19a||Xpo1||Thoc7||Nup214||Ipo11||Ipo9||Xpo5||Xpot||Ipo7||Upf1||Nup50||Acin1||Nup210	0		15	Pnn||Sap18||Ddx19a||Xpo1||Thoc7||Nup214||Ipo11||Ipo9||Xpo5||Xpot||Ipo7||Upf1||Nup50||Acin1||Nup210
mmu04614	肾素-血管紧张素系统	Renin-angiotensin system	7/519	37/8979	3.27308	0.00468059	0.0360748	0.0284498	7	Klk1b3||Ace||Klk1b22||Enpep||Anpep||Klk1b21||Ace2	3	Ace||Enpep||Anpep	4	Klk1b3||Klk1b22||Klk1b21||Ace2
mmu04723	逆行内源性大麻素信号	Retrograde endocannabinoid signaling	17/519	148/8979	1.98723	0.00508412	0.0382519	0.0304776	17	Mapk12||Ndufb11||Gnaq||Gnb4||Ndufs6||Ndufa12||Ndufs8||Ndufs1||Ndufs2||Ndufa10||Ndufa6||Ndufab1||Gng10||Ndufv2||Ndufa9||Ndufs7||Ndufb10	17	Mapk12||Ndufb11||Gnaq||Gnb4||Ndufs6||Ndufa12||Ndufs8||Ndufs1||Ndufs2||Ndufa10||Ndufa6||Ndufab1||Gng10||Ndufv2||Ndufa9||Ndufs7||Ndufb10	0
mmu01250	核苷酸糖的生物合成	Biosynthesis of nucleotide sugars	7/519	38/8979	3.18695	0.0054584	0.0401129	0.0323093	7	Hk2||Hk1||Uxs1||Ugp2||Gmppa||Cmas||Gfpt2	5	Hk2||Hk1||Ugp2||Gmppa||Cmas	2	Uxs1||Gfpt2
mmu01240	辅因子的生物合成	Biosynthesis of cofactors	17/519	152/8979	1.93493	0.00663894	0.0476797	0.0377961	17	Cad||Mthfd2l||Dld||Gclm||Umps||Fech||Shmt1||Adsl||Gclc||Nadk2||Naprt||Pdxk||Coq6||Lipt1||Ugp2||Gmppa||Hsd17b6	10	Dld||Fech||Adsl||Nadk2||Naprt||Pdxk||Coq6||Ugp2||Gmppa||Hsd17b6	7	Cad||Mthfd2l||Gclm||Umps||Shmt1||Gclc||Lipt1
mmu04936	酒精性肝病	Alcoholic liver disease	16/519	141/8979	1.96319	0.00725525	0.050173	0.0404972	16	Mapk12||Map3k5||Adh1||C4b||Fabp1||Scd2||Fasn||C2||Acadm||C1qa||C1qc||Adh7||Lpin1||Cpt1b||Aldh7a1||Acox1	10	Mapk12||Adh1||Fabp1||Fasn||Acadm||Adh7||Lpin1||Cpt1b||Aldh7a1||Acox1	6	Map3k5||C4b||Scd2||C2||C1qa||C1qc
mmu00982	药物代谢 - 细胞色素P450	Drug metabolism - cytochrome P450	10/519	71/8979	2.4367	0.00730366	0.050173	0.0407049	10	Adh1||Gsta2||Gstm1||Gstm2||Aldh3a1||Gstt2||Adh7||Gstt1||Gstt3||Gstk1	10	Adh1||Gsta2||Gstm1||Gstm2||Aldh3a1||Gstt2||Adh7||Gstt1||Gstt3||Gstk1	0
mmu04540	间隙连接	Gap junction	11/519	86/8979	2.21286	0.0103143	0.069347	0.0544474	11	Gucy1b1||Tuba1b||Prkg1||Cdk1||Gna11||Gnaq||Gja1||Tubb4b||Tubb5||Csnk1d||Tuba8	4	Gucy1b1||Prkg1||Gna11||Gnaq	7	Tuba1b||Cdk1||Gja1||Tubb4b||Tubb5||Csnk1d||Tuba8
mmu04260	心肌收缩	Cardiac muscle contraction	11/519	87/8979	2.18743	0.0112132	0.0738201	0.0582736	11	Myl3||Atp1b1||Cox4i1||Cox7a1||Tpm2||Atp1a2||Uqcrq||Uqcrc1||Cyc1||Uqcrb||Uqcrc2	11	Myl3||Atp1b1||Cox4i1||Cox7a1||Tpm2||Atp1a2||Uqcrq||Uqcrc1||Cyc1||Uqcrb||Uqcrc2	0
mmu00592	α-亚麻酸代谢	alpha-Linolenic acid metabolism	5/519	25/8979	3.46012	0.0128303	0.0827424	0.064866	5	Pla2g4b||Pla2g4a||Acaa1a||Acox1||Fads2	2	Acaa1a||Acox1	3	Pla2g4b||Pla2g4a||Fads2
mmu04066	HIF-1信号通路	HIF-1 signaling pathway	13/519	114/8979	1.97287	0.0141423	0.0893792	0.0699567	13	Hk2||Aldoa||Ldha||Ldhb||Eno2||Hk1||Camk2b||Pdha1||Pfkm||Arnt||Tfrc||Eif4e2||Pdhb	10	Hk2||Aldoa||Ldha||Ldhb||Eno2||Hk1||Camk2b||Pdha1||Pfkm||Pdhb	3	Arnt||Tfrc||Eif4e2
mmu00340	组氨酸代谢	Histidine metabolism	5/519	26/8979	3.32703	0.0151495	0.0938673	0.0737183	5	Hal||Aldh3a1||Carns1||Aspa||Aldh7a1	5	Hal||Aldh3a1||Carns1||Aspa||Aldh7a1	0
mmu01524	铂类药物耐药性	Platinum drug resistance	10/519	80/8979	2.16257	0.0164244	0.0991821	0.0783077	10	Map3k5||Birc5||Gsta2||Gstm1||Gstm2||Msh2||Msh6||Gstt2||Gstt1||Gstt3	6	Gsta2||Gstm1||Gstm2||Gstt2||Gstt1||Gstt3	4	Map3k5||Birc5||Msh2||Msh6
mmu00983	药物代谢 - 其他酶	Drug metabolism - other enzymes	11/519	92/8979	2.06855	0.016635	0.0991821	0.0790478	11	Tpmt||Gsta2||Gstm1||Umps||Gstm2||Upp1||Gstt2||Gstt1||Dpyd||Ces1d||Gstt3	9	Tpmt||Gsta2||Gstm1||Gstm2||Gstt2||Gstt1||Dpyd||Ces1d||Gstt3	2	Umps||Upp1
mmu00511	其他聚糖降解	Other glycan degradation	4/519	18/8979	3.84457	0.017653	0.103303	0.082558	4	Hexa||Manba||Fuca1||Neu2	4	Hexa||Manba||Fuca1||Neu2	0
mmu00061	脂肪酸生物合成	Fatty acid biosynthesis	4/519	19/8979	3.64223	0.0213635	0.122743	0.0944632	4	Fasn||Acsl1||Acsbg1||Acsl3	3	Fasn||Acsl1||Acsbg1	1	Acsl3
mmu03018	RNA降解	RNA degradation	10/519	84/8979	2.05959	0.0224614	0.122756	0.097741	10	C1d||Eno2||Pfkm||Patl1||Nudt16||Exosc3||Cnot4||Cnot3||Edc3||Parn	3	Eno2||Pfkm||Nudt16	7	C1d||Patl1||Exosc3||Cnot4||Cnot3||Edc3||Parn
mmu05204	化学致癌 - DNA加合物	Chemical carcinogenesis - DNA adducts	10/519	84/8979	2.05959	0.0224614	0.122756	0.097741	10	Gsta2||Gstm1||Gstm2||Sult1a1||Gstt2||Cyp1b1||Gstt1||Gstt3||Ephx1||Gstk1	9	Gsta2||Gstm1||Gstm2||Sult1a1||Gstt2||Gstt1||Gstt3||Ephx1||Gstk1	1	Cyp1b1
mmu04915	雌激素信号通路	Estrogen signaling pathway	14/519	134/8979	1.80752	0.0225311	0.122756	0.0979454	14	Krt28||Hsp90aa1||Gnaq||Fkbp4||Krt26||Krt35||Krt14||Krt32||Krt39||Krt25||Krt23||Krt17||Krt16||Krt27	1	Gnaq	13	Krt28||Hsp90aa1||Fkbp4||Krt26||Krt35||Krt14||Krt32||Krt39||Krt25||Krt23||Krt17||Krt16||Krt27
mmu00250	丙氨酸、天冬氨酸和谷氨酸代谢	Alanine, aspartate and glutamate metabolism	6/519	39/8979	2.66163	0.0232358	0.12445	0.0999909	6	Cad||Got1||Adsl||Gpt||Aspa||Gfpt2	4	Got1||Adsl||Gpt||Aspa	2	Cad||Gfpt2
mmu00062	脂肪酸延长	Fatty acid elongation	5/519	29/8979	2.98286	0.0237351	0.125005	0.101415	5	Ppt2||Acot5||Hadha||Acot7||Elovl1	3	Acot5||Hadha||Elovl1	2	Ppt2||Acot7
mmu04216	铁死亡	Ferroptosis	6/519	40/8979	2.59509	0.0260482	0.134938	0.10841	6	Gclm||Slc3a2||Acsl1||Gclc||Tfrc||Acsl3	1	Acsl1	5	Gclm||Slc3a2||Gclc||Tfrc||Acsl3
mmu04611	血小板活化	Platelet activation	13/519	124/8979	1.81377	0.0266292	0.135723	0.110111	13	Fga||Mapk12||Gucy1b1||Prkg1||Pla2g4b||Gnaq||Pla2g4a||Actb||Tln2||Fgb||Fermt3||Fgg||Mylk2	6	Mapk12||Gucy1b1||Prkg1||Gnaq||Tln2||Mylk2	7	Fga||Pla2g4b||Pla2g4a||Actb||Fgb||Fermt3||Fgg
mmu00524	新霉素、卡那霉素和庆大霉素生物合成	Neomycin, kanamycin and gentamicin biosynthesis	2/519	5/8979	6.92023	0.029671294685342	0.148827	0.119187	2	Hk2||Hk1	2	Hk2||Hk1	0
mmu05412	致心律失常性右心室心肌病	Arrhythmogenic right ventricular cardiomyopathy	9/519	77/8979	2.02215	0.032765	0.161777	0.127902	9	Itgb4||Dsp||Gja1||Actb||Sgcg||Sgcb||Itga1||Itga7||Itga6	6	Itgb4||Sgcg||Sgcb||Itga1||Itga7||Itga6	3	Dsp||Gja1||Actb
mmu00330	精氨酸和脯氨酸代谢	Arginine and proline metabolism	7/519	54/8979	2.24267	0.0347534	0.165948	0.133247	7	Got1||Ckb||P4ha2||Carns1||Lap3||L3hypdh||Aldh7a1	6	Got1||Ckb||P4ha2||Carns1||L3hypdh||Aldh7a1	1	Lap3
mmu00052	半乳糖代谢	Galactose metabolism	5/519	32/8979	2.70322	0.0349557	0.165948	0.133781	5	Hk2||Hk1||Pfkm||Gla||Ugp2	4	Hk2||Hk1||Pfkm||Ugp2	1	Gla
mmu03430	错配修复	Mismatch repair	4/519	22/8979	3.14556	0.0351851	0.165948	0.134383	4	Msh2||Msh6||Rpa1||Pold3	0		4	Msh2||Msh6||Rpa1||Pold3
mmu05410	肥厚型心肌病	Hypertrophic cardiomyopathy	10/519	91/8979	1.90116	0.0366478	0.170305	0.138166	10	Itgb4||Ace||Myl3||Tpm2||Actb||Sgcg||Sgcb||Itga1||Itga7||Itga6	9	Itgb4||Ace||Myl3||Tpm2||Sgcg||Sgcb||Itga1||Itga7||Itga6	1	Actb
mmu00240	嘧啶代谢	Pyrimidine metabolism	7/519	56/8979	2.16257	0.0412735	0.18902	0.151917	7	Cad||Umps||Upp1||Enpp3||Dpyd||Dctd||Entpd5	3	Enpp3||Dpyd||Entpd5	4	Cad||Umps||Upp1||Dctd
mmu00500	淀粉和蔗糖代谢	Starch and sucrose metabolism	5/519	34/8979	2.5442	0.0439872	0.198571	0.159685	5	Hk2||Hk1||Enpp3||Ugp2||Gbe1	5	Hk2||Hk1||Enpp3||Ugp2||Gbe1	0
mmu03008	真核生物核糖体生物合成	Ribosome biogenesis in eukaryotes	12/519	121/8979	1.71576	0.0466165	0.205703	0.167011	12	Fbl||Sbds||Wdr75||Nop58||Xpo1||Wdr3||Tbl3||Utp15||Gnl3||Nat10||Nop56||Pop5	0		12	Fbl||Sbds||Wdr75||Nop58||Xpo1||Wdr3||Tbl3||Utp15||Gnl3||Nat10||Nop56||Pop5
mmu05418	流体剪切力与动脉粥样硬化	Fluid shear stress and atherosclerosis	14/519	148/8979	1.63654	0.0468689	0.205703	0.167704	14	Mapk12||Map3k5||Hsp90aa1||Gsta2||Gstm1||Gstm2||Vcam1||Cav3||Actb||Gstt2||Gstt1||Gstt3||Pias4||Cav2	10	Mapk12||Gsta2||Gstm1||Gstm2||Cav3||Gstt2||Gstt1||Gstt3||Pias4||Cav2	4	Map3k5||Hsp90aa1||Vcam1||Actb
mmu04142	溶酶体	Lysosome	13/519	135/8979	1.66598	0.0481131	0.20827	0.171393	13	Ppt2||Ctsb||Hexa||Cd63||Arsb||Gla||Sort1||Gns||Nagpa||Ctso||Manba||Sumf1||Fuca1	7	Hexa||Cd63||Arsb||Gns||Ctso||Manba||Fuca1	6	Ppt2||Ctsb||Gla||Sort1||Nagpa||Sumf1
